# Supplementary material for: MODY PDX1P33T: a mouse model reveals phenotypic divergence from human disease
Source: Front Endocrinol (Lausanne). 2025 Oct 22;16:1680893. doi: 10.3389/fendo.2025.1680893 (PMC12585948; doi:10.3389/fendo.2025.1680893)
Supplement: Supplementary file 6 [file Table1.xlsx]

## Sheet: Male WT
Gene ID	Gene Symbol	Gene Name	Gene Biotype	Chromosome	WT Rep 1	WT Rep 2	WT Rep 3	WT Rep 4	WT Rep 5	WT Rep 6	#WT	gene_start	gene_end	gene_strand	gene_length	tf_family	WT_M1_count	WT_M2_count	WT_M3_count	WT_M4_count	WT_M5_count	WT_M6_count	WT_M1_fpkm	WT_M2_fpkm	WT_M3_fpkm	WT_M4_fpkm	WT_M5_fpkm	WT_M6_fpkm
ENSMUSG00000037606	Osbpl5	oxysterol binding protein-like 5	protein_coding	7	829.336	621.878	601.601	795.139	773.733	799.979	6	143242499	143310722	-	4915	-	716	510	431	1091	871	794	6.25101	4.69261	4.54075	5.98404	5.83439	6.06091
ENSMUSG00000026417	Pigr	polymeric immunoglobulin receptor	protein_coding	1	233.975	207.293	280.561	188.035	235.407	170.273	6	130754421	130779986	+	4025	-	202	170	201	258	265	169	2.15351	1.91008	2.58586	1.72801	2.16761	1.5753
ENSMUSG00000020737	Jpt1	Jupiter microtubule associated homolog 1	protein_coding	11	656.751	974.276	1462.83	915.394	940.739	937.003	6	115388179	115405213	-	2149	-	567	799	1048	1256	1059	930	11.3216	16.8143	25.2522	15.756	16.2241	16.2363
ENSMUSG00000029334	Prkg2	protein kinase, cGMP-dependent, type II	protein_coding	5	4.63316	13.4131	20.9374	26.2374	15.9899	13.0979	6	99077632	99185210	-	5369	-	4	11	15	36	18	13	0.0319689	0.0926546	0.144668	0.18076	0.110377	0.0908429
ENSMUSG00000031980	Agt	angiotensinogen (serpin peptidase inhibitor, clade A, member 8)	protein_coding	8	1320.45	1554.7	1602.41	1354.87	1428.43	1303.74	6	125283273	125296445	-	1891	-	1140	1275	1148	1859	1608	1294	25.8687	30.492	31.4358	26.5021	27.9959	25.6734
ENSMUSG00000057182	Scn3a	sodium channel, voltage-gated, type III, alpha	protein_coding	2	100.771	119.498	122.833	103.492	124.366	105.791	6	65287462	65397971	-	12717	-	87	98	88	142	140	105	0.293559	0.348505	0.358321	0.301021	0.362446	0.309775
ENSMUSG00000007338	Mrpl49	mitochondrial ribosomal protein L49	protein_coding	19	842.077	965.74	813.767	901.546	832.363	889.65	6	6103652	6107815	-	1876	-	727	792	583	1237	937	883	16.6289	19.0924	16.092	17.7758	16.444	17.6591
ENSMUSG00000038418	Egr1	early growth response 1	protein_coding	18	372.969	468.238	922.641	526.934	527.667	506.788	6	34992876	34998037	+	4484	zf-C2H2	322	384	661	723	594	503	3.08142	3.87287	7.63326	4.34676	4.36135	4.20866
ENSMUSG00000036198	Arhgap36	Rho GTPase activating protein 36	protein_coding	X	247.874	268.261	360.123	257.272	278.935	281.101	6	48552822	48589121	+	3421	-	214	220	258	353	314	279	2.68424	2.90829	3.90518	2.78173	3.02188	3.05979
ENSMUSG00000044461	Shisa2	shisa family member 2	protein_coding	14	216.6	286.552	174.478	264.56	265.61	252.89	6	59862757	59869109	+	3672	-	187	235	125	363	299	251	2.18524	2.89423	1.76271	2.665	2.68083	2.56456
ENSMUSG00000001270	Ckb	creatine kinase, brain	protein_coding	12	3464.45	2660.66	2058.84	2376.67	2458.89	2385.83	6	111635795	111638772	-	2895	-	2991	2182	1475	3261	2768	2368	44.3332	34.0858	26.3826	30.3665	31.4788	30.6884
ENSMUSG00000044134	Pheta1	PH domain containing endocytic trafficking adaptor 1	protein_coding	5	363.703	396.295	484.352	407.409	430.839	461.449	6	121987047	121992695	+	2412	-	314	325	347	559	485	458	5.58616	6.0936	7.44949	6.24781	6.62011	7.12409
ENSMUSG00000059991	Nptx2	neuronal pentraxin 2	protein_coding	5	115.829	246.312	369.894	354.205	381.981	451.374	6	144482712	144494288	+	2536	-	100	202	265	486	430	448	1.69204	3.60222	5.41092	5.1663	5.58238	6.62781
ENSMUSG00000000120	Ngfr	nerve growth factor receptor (TNFR superfamily, member 16)	protein_coding	11	71.814	340.204	118.645	99.8479	106.599	103.776	6	147390131	147418191	+	2800	zf-C2H2	0	0	0	0	1	0	0	0	0	0	0.0117582	0
ENSMUSG00000066705	Fxyd6	FXYD domain-containing ion transport regulator 6	protein_coding	9	6031.22	6628.49	5463.26	5443.53	5528.06	4973.17	6	95459644	95478561	-	3446	-	62	279	85	137	120	103	0.772036	3.66148	1.27726	1.07176	1.14648	1.12141
ENSMUSG00000032724	Abtb2	ankyrin repeat and BTB (POZ) domain containing 2	protein_coding	2	77.6054	89.0139	89.3329	94.0174	93.2744	46.3464	6	45281483	45307457	+	4107	-	5207	5436	3914	7469	6223	4936	54.4031	59.858	49.3481	49.0265	49.8856	45.0912
ENSMUSG00000027875	Hmgcs2	3-hydroxy-3-methylglutaryl-Coenzyme A synthase 2	protein_coding	3	3.47487	10.9743	20.9374	18.9492	15.1016	10.0753	6	103396655	103548768	+	6032	-	67	73	64	129	105	46	0.476622	0.547305	0.549405	0.576529	0.573097	0.286113
ENSMUSG00000030785	Cox6a2	cytochrome c oxidase subunit 6A2	protein_coding	7	1393.42	4136.1	4318.69	2813.23	2696.07	3052.82	6	98187751	98218054	+	3290	-	3	9	15	26	17	10	0.0391279	0.123713	0.236086	0.213045	0.170119	0.114037
ENSMUSG00000095562	Erdr1	erythroid differentiation regulator 1	lncRNA	X	30.1155	67.0653	62.8122	68.5088	70.1779	21.1581	6	127804607	127805559	-	680	-	1203	3392	3094	3860	3035	3030	75.9133	225.587	235.606	153.028	146.943	167.176
ENSMUSG00000091956	C2cd4b	C2 calcium-dependent domain containing 4B	protein_coding	9	793.429	1385.2	1254.85	1034.92	1042.01	931.966	6	168792655	168802277	+	1577	-	26	55	45	94	79	21	0.707461	1.57724	1.47759	1.6069	1.64929	0.499607
ENSMUSG00000047810	Ccdc88b	coiled-coil domain containing 88B	protein_coding	19	64.8642	99.9882	96.312	65.5935	69.2896	85.6401	6	67666719	67668212	+	1327	-	685	1136	899	1420	1173	925	22.1503	38.7146	35.0803	28.8476	29.1023	26.1524
ENSMUSG00000023064	Sncg	synuclein, gamma	protein_coding	14	56.7562	84.1364	227.52	77.9834	87.0561	103.776	6	6821991	6835579	-	5032	-	56	82	69	90	78	85	0.477538	0.736955	0.71004	0.482164	0.510334	0.633752
ENSMUSG00000029759	Pon3	paraoxonase 3	protein_coding	6	318.53	235.338	219.145	259.459	299.366	257.928	6	34092231	34096746	-	852	-	49	69	163	107	98	103	2.46784	3.6625	9.90654	3.38561	3.78693	4.53564
ENSMUSG00000019772	Vip	vasoactive intestinal polypeptide	protein_coding	10	78.7637	98.7689	120.041	102.763	102.158	297.222	6	5220852	5256286	-	3385	-	275	193	157	356	337	256	3.48606	2.5785	2.40168	2.8352	3.27772	2.83741
ENSMUSG00000018451	6330403K07Rik	RIKEN cDNA 6330403K07 gene	protein_coding	11	200.384	175.589	265.207	248.526	233.63	295.206	6	5589218	5597617	+	3402	-	68	81	86	141	115	295	0.8577	1.07676	1.309	1.11732	1.11292	3.25334
ENSMUSG00000036553	Sh3tc1	SH3 domain and tetratricopeptide repeats 1	protein_coding	5	69.4974	129.253	302.894	129.001	146.574	174.303	6	70922767	70924339	-	1573	-	173	144	190	341	263	293	4.71931	4.14001	6.25459	5.84411	5.50462	6.98844
ENSMUSG00000021186	Fbln5	fibulin 5	protein_coding	12	64.8642	91.4527	152.145	126.085	135.914	164.227	6	35854524	35897331	-	5735	-	60	106	217	177	165	173	0.44893	0.835873	1.9593	0.832018	0.94722	1.13176
ENSMUSG00000035184	Fam124a	family with sequence similarity 124, member A	protein_coding	14	8.10803	23.168	22.3332	21.1357	9.7716	7.05271	6	101712824	101785314	-	6911	-	56	75	109	173	153	163	0.347703	0.490782	0.816695	0.674836	0.728872	0.884887
ENSMUSG00000067768	Xlr4b	X-linked lymphocyte-regulated 4B	protein_coding	X	3.47487	18.2905	47.4581	2.91527	12.4366	83.625	6	62793186	62845935	+	4406	-	7	19	16	29	11	7	0.0681733	0.195019	0.18804	0.177438	0.0821956	0.0596066
ENSMUSG00000025321	Itgb8	integrin beta 8	protein_coding	12	232.816	164.615	92.1245	201.882	153.681	150.122	6	72257939	72266059	+	2560	-	3	15	34	4	14	83	0.0502854	0.264984	0.687722	0.0421224	0.180048	1.21641
ENSMUSG00000108354	4931431B13Rik	RIKEN cDNA 4931431B13 gene	lncRNA	7	41.6984	110.963	69.7913	88.1868	79.0612	80.6024	6	119121757	119202537	-	11060	-	201	135	66	277	173	149	0.779833	0.552009	0.309003	0.675177	0.514981	0.505443
ENSMUSG00000042388	Dlgap3	DLG associated protein 3	protein_coding	4	531.655	698.698	555.539	524.019	473.479	572.277	6	127791222	127802500	-	1437	-	36	91	50	121	89	80	1.075	2.86386	1.80172	2.26998	2.03908	2.08869
ENSMUSG00000000093	Tbx2	T-box 2	protein_coding	11	53.2813	57.3103	146.562	54.6613	47.9697	51.3841	6	127062997	127130815	+	4521	-	459	573	398	719	533	568	4.35651	5.73176	4.55851	4.28733	3.88144	4.71362
ENSMUSG00000054619	Mettl7a1	methyltransferase like 7A1	protein_coding	15	1871.8	1548.6	1293.93	1567.68	1354.7	1785.34	6	85723377	85732774	+	3626	T-box	46	47	105	75	54	51	0.544366	0.586189	1.49946	0.557605	0.490305	0.527696
ENSMUSG00000041642	Kif21b	kinesin family member 21B	protein_coding	1	106.563	157.299	114.458	130.458	154.569	144.077	6	100202021	100226543	+	2595	-	1616	1270	927	2151	1525	1772	26.7217	22.1327	18.4976	22.3458	19.3479	25.6193
ENSMUSG00000121134	ENSMUSG00000121134	novel transcript	lncRNA	2	10.4246	1.21937	4.18748	6.55935	6.21829	5.03765	6	136059127	136105736	+	12184	-	92	129	82	179	174	143	0.32401	0.478815	0.348496	0.396056	0.470175	0.440339
ENSMUSG00000089809	Rasgef1b	RasGEF domain family, member 1B	protein_coding	5	323.163	585.297	908.683	494.867	509.012	562.202	6	78753816	78755908	+	2093	-	9	1	3	9	7	5	0.184516	0.0216072	0.0742209	0.115922	0.110111	0.0896276
ENSMUSG00000037921	Ddx60	DExD/H box helicase 60	protein_coding	8	64.8642	30.4842	22.3332	71.424	62.1829	56.4217	6	99365285	99876924	-	13805	-	279	480	651	679	573	558	0.867219	1.57243	2.44185	1.32595	1.36653	1.51649
ENSMUSG00000037031	Tspan15	tetraspanin 15	protein_coding	10	1458.29	1458.37	1606.6	1558.94	1516.38	1577.79	6	62381121	62491278	+	8684	-	56	25	16	98	70	56	0.276713	0.130193	0.0954057	0.304228	0.265386	0.241941
ENSMUSG00000004655	Aqp1	aquaporin 1	protein_coding	6	56.7562	102.427	432.706	89.6445	112.818	125.941	6	62021175	62067030	-	8183	-	1259	1196	1151	2139	1707	1566	6.60198	6.60977	7.28345	7.04679	6.86786	7.17993
ENSMUSG00000028919	Arhgef19	Rho guanine nucleotide exchange factor (GEF) 19	protein_coding	4	297.681	412.147	413.165	350.561	339.341	329.463	6	55313417	55325540	+	2627	-	49	84	310	123	127	125	0.800381	1.44606	6.11049	1.26223	1.59164	1.78522
ENSMUSG00000034160	Ogt	O-linked N-acetylglucosamine (GlcNAc) transferase (UDP-N-acetylglucosamine:polypeptide-N-acetylglucosaminyl transferase)	protein_coding	X	774.896	606.026	533.206	618.765	684.012	709.302	6	140966810	140984875	+	4242	-	257	338	296	481	382	327	2.5997	3.60341	3.61323	3.0568	2.96478	2.89213
ENSMUSG00000027523	Gnas	GNAS (guanine nucleotide binding protein, alpha stimulating) complex locus	protein_coding	2	1517.36	1307.16	1556.35	1481.68	1588.33	1558.65	6	100683666	100727957	+	8045	-	669	497	382	849	770	704	3.5683	2.79382	2.45873	2.84495	3.15112	3.28313
ENSMUSG00000007097	Atp1a2	ATPase, Na+/K+ transporting, alpha 2 polypeptide	protein_coding	1	41.6984	79.259	122.833	51.0172	55.0763	43.3238	6	174126113	174188537	+	11387	-	1310	1072	1115	2033	1788	1547	4.93654	4.25749	5.07037	4.81306	5.16962	5.09709
ENSMUSG00000024426	Atat1	alpha tubulin acetyltransferase 1	protein_coding	17	162.161	198.757	168.895	130.458	198.097	179.34	6	172099276	172125631	-	7038	-	36	65	88	70	62	43	0.21949	0.417669	0.647452	0.268128	0.29003	0.229224
ENSMUSG00000049625	Tifab	TRAF-interacting protein with forkhead-associated domain, family member B	protein_coding	13	66.0225	84.1364	125.624	59.763	53.2997	63.4744	6	36208487	36220967	-	4586	-	140	163	121	179	223	178	1.30995	1.60739	1.36624	1.05223	1.60093	1.45622
ENSMUSG00000029819	Npy	neuropeptide Y	protein_coding	6	214.284	619.439	582.059	309.018	275.382	388.907	6	56321517	56326698	-	3497	-	57	69	90	82	60	63	0.699423	0.892321	1.33267	0.632137	0.56488	0.675906
ENSMUSG00000110027	C030029H02Rik	RIKEN cDNA C030029H02 gene	lncRNA	7	38.2236	168.273	115.854	48.8307	39.0864	58.4368	6	49799690	49806487	+	566	-	185	508	417	424	310	386	14.0254	40.5896	38.1499	20.1949	18.0321	25.5866
ENSMUSG00000033308	Dpyd	dihydropyrimidine dehydrogenase	protein_coding	3	60.2311	53.6522	41.8748	56.1189	53.2997	39.2937	6	135870051	135920251	+	4540	-	33	138	83	67	44	58	0.311903	1.37465	0.946665	0.397843	0.319078	0.479306
ENSMUSG00000042474	Fcmr	Fc fragment of IgM receptor	protein_coding	1	9.26632	10.9743	4.18748	0.728817	9.7716	7.05271	6	118355778	119226573	+	8884	-	52	44	30	77	60	39	0.251163	0.223981	0.174859	0.233655	0.222353	0.164701
ENSMUSG00000041986	Elmod1	ELMO/CED-12 domain containing 1	protein_coding	9	250.191	210.951	200.999	201.882	229.189	210.574	6	130793406	130808528	+	1736	-	8	9	3	1	11	7	0.197743	0.234456	0.0894841	0.015529	0.208614	0.151283
ENSMUSG00000056899	Immp2l	IMP2 inner mitochondrial membrane peptidase-like (S. cerevisiae)	protein_coding	12	62.5477	62.1878	47.4581	59.0342	57.7413	68.5121	6	53818741	53882585	-	4434	-	216	173	144	277	258	209	2.09035	1.76449	1.68167	1.68414	1.91569	1.76845
ENSMUSG00000040829	Zmynd15	zinc finger, MYND-type containing 15	protein_coding	11	62.5477	91.4527	178.666	80.1698	77.2845	93.7003	6	41074089	42002371	+	1832	-	54	51	34	81	65	68	1.26482	1.25896	0.961009	1.19193	1.16812	1.39259
ENSMUSG00000024376	Epb41l4a	erythrocyte membrane protein band 4.1 like 4a	protein_coding	18	339.379	495.064	350.352	397.934	405.966	402.005	6	70350259	70357028	+	4409	-	54	75	128	110	87	93	0.525551	0.769288	1.50329	0.672583	0.64965	0.791378
ENSMUSG00000078922	Tgtp1	T cell specific GTPase 1	protein_coding	11	4.63316	2.43874	4.18748	2.91527	4.44164	0	5	33929380	34140019	-	9071	-	293	406	251	546	457	399	1.38603	2.02413	1.43282	1.62267	1.65868	1.65028
ENSMUSG00000094483	Purb	purine rich element binding protein B	protein_coding	11	1937.82	2663.1	4275.42	4036.19	3612.83	1953.6	6	48876154	48884999	-	3205	-	4	2	3	4	5	0	0.0535541	0.0282208	0.0484694	0.0336453	0.0513621	0
ENSMUSG00000022211	Carmil3	capping protein regulator and myosin 1 linker 3	protein_coding	14	1345.93	1913.19	1422.35	1310.41	1398.23	1214.07	6	6417599	6425917	-	8319	-	1673	2184	3063	5538	4067	1939	8.6295	11.8727	19.0656	17.9463	16.0955	8.74476
ENSMUSG00000071715	Ncf4	neutrophil cytosolic factor 4	protein_coding	15	25.4824	73.1621	99.1037	40.8137	39.0864	37.2786	6	55728108	55745729	+	6457	-	1162	1569	1019	1798	1574	1205	7.72211	10.989	8.1718	7.50675	8.02554	7.0016
ENSMUSG00000078439	Smim24	small integral membrane protein 24	protein_coding	10	128.57	207.293	256.832	177.831	188.325	165.235	6	78129001	78146780	+	2020	-	22	60	71	56	44	37	0.467339	1.34328	1.82004	0.74736	0.717136	0.687213
ENSMUSG00000035910	Dcdc2a	doublecortin domain containing 2a	protein_coding	13	367.178	378.004	167.499	371.697	391.752	311.327	6	81228885	81231226	+	1058	-	111	170	184	244	212	164	4.50192	7.2666	9.00547	6.21723	6.59706	5.81566
ENSMUSG00000021457	Syk	spleen tyrosine kinase	protein_coding	13	68.3391	206.073	207.978	158.882	159.899	114.858	6	25239987	25394689	+	8284	-	317	310	120	510	441	309	1.64203	1.69235	0.750093	1.65968	1.75267	1.39946
ENSMUSG00000095041	ENSMUSG00000095041	-	protein_coding	JH584304.1	496.906	713.331	788.642	880.411	941.627	713.332	6	52737209	52802828	+	9362	-	59	169	149	218	180	114	0.270423	0.816368	0.824123	0.627741	0.633001	0.456854
ENSMUSG00000021250	Fos	FBJ osteosarcoma oncogene	protein_coding	12	81.0803	125.595	309.873	159.611	144.797	112.843	6	52190	59690	-	4238	-	429	585	565	1208	1060	708	4.34367	6.24256	6.90338	7.68421	8.23465	6.26778
ENSMUSG00000018865	Sult4a1	sulfotransferase family 4A, member 1	protein_coding	15	479.532	570.665	661.622	670.511	725.764	603.511	6	85520664	85524047	+	2352	TF_bZIP	70	103	222	219	163	112	1.27709	1.98047	4.88753	2.51015	2.28166	1.78658
ENSMUSG00000061576	Dpp6	dipeptidylpeptidase 6	protein_coding	5	690.341	754.789	1320.45	1086.67	1081.98	841.288	6	83960298	83989955	-	2512	-	414	468	474	920	817	599	7.07199	8.42547	9.77086	9.87327	10.7079	8.9464
ENSMUSG00000037868	Egr2	early growth response 2	protein_coding	10	15.0578	49.9941	111.666	32.7968	26.6498	24.1807	6	27022201	27932503	+	12347	-	596	619	946	1491	1218	835	2.07131	2.26724	3.96738	3.25544	3.24778	2.53727
ENSMUSG00000036528	Ppfibp2	PTPRF interacting protein, binding protein 2 (liprin beta 2)	protein_coding	7	23.1658	70.7234	61.4163	32.7968	39.9747	32.241	6	67371305	67378018	+	3398	zf-C2H2	13	41	80	45	30	24	0.164165	0.545668	1.2191	0.357011	0.290669	0.26499
ENSMUSG00000117499	Gm50010	predicted gene, 50010	TEC	17	34.7487	35.3617	48.8539	36.4408	36.4214	38.2862	6	107194414	107347790	+	10876	-	20	58	44	45	45	32	0.0789081	0.241172	0.209487	0.111541	0.136221	0.110388
ENSMUSG00000057286	St6galnac2	ST6 (alpha-N-acetyl-neuraminyl-2,3-beta-galactosyl-1,3)-N-acetylgalactosaminide alpha-2,6-sialyltransferase 2	protein_coding	11	37.0653	51.2135	58.6247	28.4239	35.5331	53.3991	6	95122169	95123491	-	1323	-	30	29	35	50	41	38	0.973021	0.991302	1.36988	1.01883	1.02029	1.07762
ENSMUSG00000029798	Herc6	hect domain and RLD 6	protein_coding	6	107.721	57.3103	107.479	106.407	106.599	67.5046	6	116566129	116585694	-	5790	-	32	42	42	39	40	53	0.237155	0.328049	0.375617	0.181585	0.227448	0.34343
ENSMUSG00000060803	Gstp1	glutathione S-transferase, pi 1	protein_coding	19	4496.48	3053.3	3504.92	2876.64	3251.28	2817.06	6	57557985	57641617	+	9292	-	93	47	77	146	120	67	0.429472	0.228748	0.429097	0.423581	0.42518	0.270525
ENSMUSG00000030329	Pianp	PILR alpha associated neural protein	protein_coding	6	30.1155	48.7748	80.9579	62.6782	63.0713	54.4067	6	4085407	4087985	-	1548	-	3882	2504	2511	3947	3660	2796	107.608	73.1528	83.9943	68.7368	77.8414	67.7653
ENSMUSG00000028581	Laptm5	lysosomal-associated protein transmembrane 5	protein_coding	4	588.411	1405.93	1483.76	666.138	719.545	714.339	6	124973657	124980059	+	2851	-	26	40	58	86	71	54	0.391324	0.634498	1.05343	0.813194	0.819901	0.71062
ENSMUSG00000028199	Cryz	crystallin, zeta	protein_coding	3	499.223	427.998	411.769	482.477	484.139	466.487	6	130640436	130663452	+	3788	-	508	1153	1063	914	810	709	5.75459	13.7653	14.5311	6.50473	7.04005	7.02227
ENSMUSG00000039131	Gipc2	GIPC PDZ domain containing family, member 2	protein_coding	3	39.3819	43.8973	60.0205	37.1697	55.0763	51.3841	6	154302348	154328819	+	6195	-	431	351	295	662	545	463	2.98536	2.56232	2.46578	2.88078	2.89638	2.80402
ENSMUSG00000028020	Glrb	glycine receptor, beta subunit	protein_coding	3	1057.52	675.53	513.664	757.969	501.017	686.128	6	151799170	151871867	-	3839	-	34	36	43	51	62	51	0.380033	0.424084	0.579995	0.358134	0.531709	0.498417
ENSMUSG00000030214	Plbd1	phospholipase B domain containing 1	protein_coding	6	83.3969	131.692	206.582	136.289	134.137	102.768	6	80750906	80820967	-	4655	-	913	554	368	1040	564	681	8.41612	5.38218	4.09357	6.02291	3.98896	5.48869
ENSMUSG00000040552	C3ar1	complement component 3a receptor 1	protein_coding	6	159.844	449.947	428.519	244.882	235.407	181.356	6	136589068	136638926	-	2633	-	72	108	148	187	151	102	1.17339	1.85499	2.91062	1.91463	1.88811	1.45342
ENSMUSG00000069833	Ahnak	AHNAK nucleoprotein (desmoyokin)	protein_coding	19	62.5477	171.931	189.832	105.678	131.472	130.979	6	122824097	122833120	-	4305	-	138	369	307	336	265	180	1.37552	3.87633	3.69266	2.10406	2.02662	1.5687
ENSMUSG00000002885	Adgre5	adhesion G protein-coupled receptor E5	protein_coding	8	193.434	306.062	513.664	222.289	264.722	258.935	6	8966648	9054278	+	19938	-	54	141	136	145	148	130	0.116218	0.31982	0.353209	0.196056	0.244388	0.244626
ENSMUSG00000042851	Zc3h6	zinc finger CCCH type containing 6	protein_coding	2	111.196	75.6009	68.3955	96.9326	87.0561	76.5723	6	84449880	84467955	-	3757	-	167	251	368	305	298	257	1.90738	3.02135	5.07202	2.18853	2.61141	2.56645
ENSMUSG00000032303	Chrna3	cholinergic receptor, nicotinic, alpha polypeptide 3	protein_coding	9	10.4246	18.2905	23.729	13.1187	19.5432	30.2259	6	128809322	128860483	+	5668	-	96	62	49	133	98	76	0.726779	0.494686	0.447652	0.632579	0.569242	0.503066
ENSMUSG00000109095	Gm44799	predicted gene 44799	TEC	8	5.79145	18.2905	99.1037	22.5933	14.2132	4.03012	6	54917395	54933846	-	5265	-	9	15	17	18	22	30	0.0733508	0.128843	0.167196	0.0921652	0.13757	0.213778
ENSMUSG00000026650	Meig1	meiosis expressed gene 1	protein_coding	2	104.246	86.5752	60.0205	72.1529	92.3861	94.7079	6	9708248	9709449	-	1202	-	5	15	71	31	16	4	0.178495	0.564358	3.05864	0.695265	0.438244	0.124852
ENSMUSG00000079679	Vwde	von Willebrand factor D and EGF domains	protein_coding	6	143.628	74.3815	92.1245	162.526	175.889	179.34	6	3410080	3423685	-	1102	-	90	71	43	99	104	94	3.50447	2.9137	2.02051	2.42185	3.10708	3.20028
ENSMUSG00000037754	Ppp1r16b	protein phosphatase 1, regulatory subunit 16B	protein_coding	2	47.4899	117.059	184.249	104.95	145.686	144.077	6	13156298	13224964	-	7287	-	124	61	66	223	198	178	0.730187	0.378572	0.468996	0.824991	0.894575	0.916458
ENSMUSG00000021091	Serpina3n	serine (or cysteine) peptidase inhibitor, clade A, member 3N	protein_coding	12	88.0301	59.7491	87.937	109.323	86.1678	218.634	6	158507318	158608254	+	8844	-	41	96	132	144	164	143	0.198928	0.490897	0.772857	0.438942	0.610514	0.606636
ENSMUSG00000023034	Nr4a1	nuclear receptor subfamily 4, group A, member 1	protein_coding	15	116.987	337.765	841.683	364.408	357.996	338.53	6	104372988	104380588	+	2064	-	76	49	63	150	97	217	1.58003	1.07363	1.58054	1.95918	1.54726	3.94449
ENSMUSG00000071265	1700086L19Rik	RIKEN cDNA 1700086L19 gene	transcribed_unitary_pseudogene	12	1121.22	824.293	1006.39	1110.72	1043.78	1035.74	6	101152150	101172676	+	3509	NGFIB-like	101	277	603	500	403	336	1.23509	3.56997	8.89832	3.84131	3.78113	3.5925
ENSMUSG00000026288	Inpp5d	inositol polyphosphate-5-phosphatase D	protein_coding	1	344.012	623.097	1108.29	498.511	516.118	496.713	6	74331016	74343168	+	1638	-	968	676	721	1524	1175	1028	25.3584	18.6638	22.7927	25.0821	23.617	23.5462
ENSMUSG00000022148	Fyb	FYN binding protein	protein_coding	15	77.6054	252.409	159.124	79.441	105.711	81.61	6	44175417	44181495	-	2868	ETS	0	0	0	0	1	0	0	0	0	0	0.0114795	0
ENSMUSG00000105021	Gm8234	predicted gene 8234	processed_pseudogene	3	120.462	84.1364	55.833	107.136	59.518	67.5046	6	87548034	87648229	+	7602	-	297	511	794	684	581	493	1.67645	3.03991	5.40837	2.42561	2.51622	2.4331
ENSMUSG00000021999	Cpb2	carboxypeptidase B2 (plasma)	protein_coding	14	105.404	46.336	19.5416	61.9494	71.9545	38.2862	6	6552334	6692794	+	5384	-	67	207	114	109	119	81	0.533987	1.73873	1.09641	0.545776	0.727683	0.564444
ENSMUSG00000096001	2610528A11Rik	RIKEN cDNA 2610528A11 gene	protein_coding	14	11.5829	4.87748	25.1249	12.3899	13.3249	9.06778	6	58559474	58560580	+	1107	-	104	69	40	147	67	67	4.03131	2.81883	1.87105	3.57983	1.99263	2.27074
ENSMUSG00000015484	Fam163a	family with sequence similarity 163, member A	protein_coding	1	221.233	342.643	230.311	335.985	374.874	273.041	6	75479727	75520995	+	1629	-	91	38	14	85	81	38	2.39707	1.05495	0.445022	1.40667	1.63706	0.875193
ENSMUSG00000021217	Tshz3	teashirt zinc finger family member 3	protein_coding	7	447.1	342.643	360.123	304.645	251.397	291.176	6	36824097	36835979	-	828	-	10	4	18	17	15	9	0.51824	0.218473	1.12568	0.553492	0.596433	0.407806
ENSMUSG00000040592	Cd79b	CD79B antigen	protein_coding	11	8.10803	7.31621	2.79165	2.91527	10.6599	2.01506	6	155951712	156032596	-	3882	-	191	281	165	461	422	271	2.11125	3.27355	2.20091	3.20139	3.57896	2.61912
ENSMUSG00000054580	Pla2r1	phospholipase A2 receptor 1	protein_coding	2	8.10803	25.6067	61.4163	9.47462	17.7666	19.1431	6	34457877	34473388	+	5380	-	0	3	0	0	2	0	0	0.0252178	0	0	0.0122391	0
ENSMUSG00000096727	Psmb9	proteasome (prosome, macropain) subunit, beta type 9 (large multifunctional peptidase 2)	protein_coding	17	377.603	240.216	315.457	330.883	325.128	276.063	6	36397543	36472978	+	5456	zf-C2H2	386	281	258	418	283	289	3.0358	2.32916	2.44861	2.06536	1.7077	1.98731
ENSMUSG00000020848	Doc2b	double C2, beta	protein_coding	11	69.4974	95.1108	80.9579	78.7122	79.9495	94.7079	6	106202167	106205588	-	1431	-	7	6	2	4	12	2	0.209903	0.189618	0.072371	0.0753552	0.276085	0.0524362
ENSMUSG00000041658	Rragb	Ras-related GTP binding B	protein_coding	X	930.107	508.477	477.373	653.749	606.728	617.616	6	60247887	60383652	-	9618	-	7	21	44	13	20	19	0.0312302	0.0987421	0.236887	0.0364378	0.0684614	0.0741157
ENSMUSG00000020437	Myo1g	myosin IG	protein_coding	11	34.7487	43.8973	83.7496	50.2884	32.8681	54.4067	6	34400961	34406738	-	3660	-	326	197	226	454	366	274	3.82206	2.43418	3.19743	3.34401	3.29231	2.80873
ENSMUSG00000047517	Dmbt1	deleted in malignant brain tumors 1	protein_coding	7	2.31658	69.504	65.6038	94.7462	88.8328	1.00753	6	75659792	75686875	-	4361	-	60	78	58	108	90	94	0.590372	0.808866	0.688678	0.667622	0.679449	0.808692
ENSMUSG00000015401	Cltrn	collectrin, amino acid transport regulator	protein_coding	X	15067	14637.3	12778.8	13355.6	12462.3	14006.7	6	170745145	170755152	-	1745	-	0	0	0	0	0	0	0	0	0	0	0	0
ENSMUSG00000022468	Endou	endonuclease, polyU-specific	protein_coding	15	11.5829	9.75495	44.6664	31.3391	23.0965	28.2109	6	151922977	151954939	+	2258	-	803	417	342	897	683	613	15.2599	8.3518	7.84289	10.7093	9.95858	10.1854
ENSMUSG00000041261	Car8	carbonic anhydrase 8	protein_coding	4	877.984	447.508	434.102	639.172	481.474	522.908	6	6456548	6470965	-	6957	-	30	36	60	69	37	54	0.185038	0.234017	0.446584	0.267375	0.175098	0.291214
ENSMUSG00000025085	Ablim1	actin-binding LIM protein 1	protein_coding	19	559.454	520.67	653.247	692.376	614.723	633.737	6	130633776	130723357	+	7718	-	2	57	47	130	100	1	0.0111195	0.333993	0.315331	0.454079	0.426575	0.00486112
ENSMUSG00000020482	Ccdc117	coiled-coil domain containing 117	protein_coding	11	898.833	860.874	714.663	800.241	867.008	800.987	6	162871826	162901856	+	1544	-	13008	12004	9155	18325	14029	13902	361.513	351.598	307.033	319.956	299.144	337.809
ENSMUSG00000018845	Unc45b	unc-45 myosin chaperone B	protein_coding	11	18.5326	37.8004	136.791	41.5426	56.853	37.2786	6	97608896	97629220	-	2745	-	10	8	32	43	26	28	0.156321	0.1318	0.603645	0.422298	0.31184	0.382699
ENSMUSG00000022120	Obi1	ORC ubiquitin ligase 1	protein_coding	14	167.952	121.937	93.5203	139.933	153.681	138.032	6	8143362	8239041	-	3853	-	758	367	311	877	542	519	8.44172	4.3076	4.17961	6.13612	4.63128	5.0537
ENSMUSG00000033032	Afap1l1	actin filament associated protein 1-like 1	protein_coding	18	108.879	224.364	529.018	141.39	205.204	196.468	6	57021165	57303351	-	11949	-	483	427	468	950	692	629	1.73451	1.61608	2.0281	2.14331	1.90667	1.97497
ENSMUSG00000008822	Acyp1	acylphosphatase 1, erythrocyte (common) type	protein_coding	12	208.492	209.731	167.499	204.797	194.544	198.484	6	5478887	5492187	-	3372	-	776	706	512	1098	976	795	9.87495	9.46858	7.86243	8.77825	9.52934	8.84547
ENSMUSG00000057092	Fxyd3	FXYD domain-containing ion transport regulator 3	protein_coding	7	121.62	85.3558	159.124	109.323	108.376	102.768	6	82801376	82834229	+	4493	-	16	31	98	57	64	37	0.152807	0.312028	1.12944	0.342004	0.468969	0.308963
ENSMUSG00000022577	Ly6h	lymphocyte antigen 6 complex, locus H	protein_coding	15	104.246	267.042	431.31	267.476	324.24	191.431	6	104714972	104760081	-	4435	-	145	100	67	192	173	137	1.40293	1.0197	0.782268	1.16708	1.28426	1.15896
ENSMUSG00000051413	Plagl2	pleiomorphic adenoma gene-like 2	protein_coding	2	274.515	296.307	234.499	290.798	294.925	317.372	6	61863332	61919773	-	3680	-	94	184	379	194	231	195	1.09608	2.26119	5.33293	1.42117	2.06664	1.98805
ENSMUSG00000039316	Rftn1	raftlin lipid raft linker 1	protein_coding	17	133.203	236.558	411.769	181.475	221.194	164.227	6	85319172	85335212	-	1380	-	180	172	120	281	219	197	5.59699	5.6366	4.50273	5.48934	5.22475	5.35585
ENSMUSG00000079547	H2-DMb1	histocompatibility 2, class II, locus Mb1	protein_coding	17	45.1733	76.8202	106.083	50.2884	50.6347	49.369	6	30767597	30776129	-	4850	-	105	70	114	150	122	102	0.928984	0.652716	1.21713	0.833763	0.828168	0.789041
ENSMUSG00000018169	Mfng	MFNG O-fucosylpeptide 3-beta-N-acetylglucosaminyltransferase	protein_coding	15	224.708	282.894	707.684	276.95	224.747	257.928	6	75423117	75439104	-	4227	-	90	219	309	367	365	190	0.913632	2.34304	3.7853	2.3406	2.8429	1.68641
ENSMUSG00000038168	P3h2	prolyl 3-hydroxylase 2	protein_coding	16	68.3391	80.4783	94.9162	63.4071	79.9495	85.6401	6	153069679	153083346	-	5735	zf-C2H2	237	243	168	399	332	315	1.77327	1.9162	1.51688	1.87557	1.90592	2.06072
ENSMUSG00000051147	Nat2	N-acetyltransferase 2 (arylamine N-acetyltransferase)	protein_coding	8	59.0728	54.8716	39.0831	62.6782	38.1981	40.3012	6	50299285	50497702	-	4504	-	115	194	295	249	249	163	1.09562	1.94792	3.39155	1.49037	1.82013	1.35778
ENSMUSG00000026399	Cd55	CD55 molecule, decay accelerating factor for complement	protein_coding	1	15.0578	8.53558	8.37496	13.8475	13.3249	7.05271	6	34372046	34379204	+	1681	-	39	63	76	69	57	49	0.995538	1.69489	2.3411	1.10656	1.11637	1.09363
ENSMUSG00000054728	Phactr1	phosphatase and actin regulator 1	protein_coding	13	7467.5	7594.23	9467.89	7472.56	7515.25	6607.39	6	78640082	78657675	-	2839	-	194	232	507	380	253	256	2.93222	3.69565	9.24734	3.60837	2.93397	3.38311
ENSMUSG00000033705	Stard9	START domain containing 9	protein_coding	2	16.2161	59.7491	93.5203	52.4748	45.3047	48.3615	6	25778038	25924534	-	3721	-	59	66	68	87	90	85	0.680383	0.802144	0.946288	0.630308	0.796312	0.857039
ENSMUSG00000031438	Rnf128	ring finger protein 128	protein_coding	X	1540.53	1221.81	1062.22	1255.75	1136.17	1310.8	6	67947510	67955236	+	1522	-	51	45	28	86	43	40	1.43786	1.33711	0.952615	1.52327	0.930153	0.986022
ENSMUSG00000015947	Fcgr1	Fc receptor, IgG, high affinity I	protein_coding	3	69.4974	134.131	153.541	107.865	72.8429	92.6928	6	130366764	130390481	-	4853	-	13	7	6	19	15	7	0.114946	0.0652312	0.0640199	0.105545	0.101761	0.0541164
ENSMUSG00000026279	Thap4	THAP domain containing 4	protein_coding	1	501.54	581.639	579.268	498.511	551.651	574.292	6	42834099	43292002	+	9828	-	6447	6228	6783	10253	8460	6558	28.1484	28.6584	35.738	28.1241	28.3404	25.035
ENSMUSG00000037992	Rara	retinoic acid receptor, alpha	protein_coding	11	354.437	514.574	626.726	445.307	453.935	465.479	6	120459602	120562376	+	22053	-	14	49	67	72	51	48	0.0272409	0.100484	0.157319	0.0880152	0.0761383	0.081661
ENSMUSG00000037679	Inf2	inverted formin, FH2 and WH2 domain containing	protein_coding	12	67.1808	160.957	226.124	104.221	122.589	104.783	6	138464065	138573894	+	3464	-	1330	1002	761	1723	1279	1301	16.4754	13.0815	11.3758	13.4091	12.1561	14.091
ENSMUSG00000021423	Ly86	lymphocyte antigen 86	protein_coding	13	64.8642	204.854	94.9162	98.3903	54.188	89.6702	6	96190225	96201285	-	2589	-	60	110	110	148	82	92	0.994443	1.92145	2.20006	1.54107	1.04276	1.3332
ENSMUSG00000032593	Amigo3	adhesion molecule with Ig like domain 3	protein_coding	9	254.824	341.423	223.332	348.374	332.235	320.395	6	93629657	93682586	-	6519	THAP	433	477	415	684	621	570	2.85015	3.30906	3.29641	2.82858	3.13625	3.28046
ENSMUSG00000086762	Gm14546	predicted gene 14546	lncRNA	6	4.63316	3.65811	13.9583	4.3729	6.21829	7.05271	6	98818644	98865768	+	4365	THR-like	306	422	449	611	511	462	3.00814	4.37216	5.32643	3.77355	3.85423	3.97099
ENSMUSG00000024008	Cpne5	copine V	protein_coding	17	18.5326	30.4842	54.4372	42.2714	56.853	37.2786	6	112555218	112581991	+	4871	-	58	132	162	143	138	104	0.510941	1.22553	1.72215	0.791427	0.932742	0.801044
ENSMUSG00000076617	Ighm	immunoglobulin heavy constant mu	IG_C_gene	12	28.9573	7.31621	16.7499	6.55935	4.44164	6.04518	6	37529184	37603012	+	3632	-	56	168	68	135	61	89	0.661612	2.09185	0.969476	1.00203	0.552948	0.919359
ENSMUSG00000019577	Pdk4	pyruvate dehydrogenase kinase, isoenzyme 4	protein_coding	6	280.306	180.467	259.624	277.679	301.143	242.815	6	107930358	107932900	+	2543	-	220	280	160	478	374	318	3.71225	4.97943	3.25798	5.06728	4.84201	4.69161
ENSMUSG00000020773	Trim47	tripartite motif-containing 47	protein_coding	11	84.5552	280.455	501.102	144.306	143.909	147.099	6	34267200	34301184	+	1647	-	4	3	10	6	7	7	0.104214	0.082375	0.314399	0.0982089	0.139928	0.159458
ENSMUSG00000030621	Me3	malic enzyme 3, NADP(+)-dependent, mitochondrial	protein_coding	7	77.6054	82.9171	51.6456	76.5258	37.3098	69.5196	6	29374530	29457141	-	13571	-	16	25	39	58	64	37	0.0505905	0.0833098	0.148808	0.115215	0.155263	0.102289
ENSMUSG00000060550	H2-Q7	histocompatibility 2, Q region locus 7	protein_coding	17	40.5402	19.5099	238.686	34.9832	71.9545	107.806	6	113382178	113386350	-	1886	-	25	6	12	9	5	6	0.5688	0.143872	0.329468	0.128645	0.0872828	0.119358
ENSMUSG00000024937	Ehbp1l1	EH domain binding protein 1-like 1	protein_coding	19	133.203	276.797	646.267	226.662	273.605	282.109	6	5483351	5496309	-	3511	-	242	148	186	381	339	241	2.95764	1.90633	2.74319	2.92541	3.17885	2.5753
ENSMUSG00000044442	N6amt1	N-6 adenine-specific DNA methyltransferase 1 (putative)	protein_coding	16	328.954	282.894	200.999	298.815	245.178	249.868	6	115996578	116018036	-	2735	-	73	230	359	198	162	146	1.14532	3.80311	6.79691	1.95165	1.95011	2.0028
ENSMUSG00000003411	Rab3b	RAB3B, member RAS oncogene family	protein_coding	4	1335.51	1194.98	1000.81	1155.9	1138.84	913.83	6	89281600	89503567	+	14624	-	67	68	37	105	42	69	0.196594	0.210286	0.131012	0.19356	0.0945548	0.177021
ENSMUSG00000064346	mt-Tw	mitochondrially encoded tRNA tryptophan	Mt_tRNA	MT	12.7412	96.3301	233.103	93.2885	81.7261	46.3464	6	35658131	35662749	+	4265	-	35	16	171	48	81	107	0.352136	0.169656	2.07611	0.3034	0.625268	0.941252
ENSMUSG00000046275	Trarg1	trafficking regulator of GLUT4 (SLC2A4) 1	protein_coding	11	17.3744	85.3558	99.1037	31.3391	29.3148	37.2786	6	5757404	5776345	-	6964	-	115	227	463	311	308	280	0.708598	1.47413	3.44268	1.20391	1.4561	1.50848
ENSMUSG00000027238	Frmd5	FERM domain containing 5	protein_coding	2	377.603	392.637	450.852	467.172	512.565	431.223	6	87151073	87165630	+	6135	-	284	232	144	410	276	248	1.98639	1.71018	1.21541	1.80162	1.48114	1.51663
ENSMUSG00000028766	Alpl	alkaline phosphatase, liver/bone/kidney	protein_coding	4	27.799	85.3558	175.874	104.95	103.046	70.5271	6	108736260	108800521	+	3524	-	1153	980	717	1586	1282	907	14.0396	12.5764	10.5356	12.1328	11.9771	9.65634
ENSMUSG00000038042	Ptpdc1	protein tyrosine phosphatase domain containing 1	protein_coding	13	603.469	708.453	745.371	660.308	672.464	639.782	6	4950	5016	+	67	-	11	79	167	128	92	46	7.04496	53.3237	129.067	51.5025	45.2078	25.7587
ENSMUSG00000054404	Slfn5	schlafen 5	protein_coding	11	85.7135	143.886	530.414	180.747	204.315	221.657	6	76570634	76589490	+	3302	-	15	70	71	43	33	37	0.194928	0.958713	1.11341	0.351062	0.329031	0.420403
ENSMUSG00000033429	Mcee	methylmalonyl CoA epimerase	protein_coding	7	345.17	262.164	309.873	337.442	341.118	367.749	6	121376010	121637568	-	7546	-	326	322	323	641	577	428	1.85379	1.92978	2.21646	2.28999	2.51744	2.12798
ENSMUSG00000024300	Myo1f	myosin IF	protein_coding	17	83.3969	282.894	273.582	113.695	96.8277	111.836	6	137469044	137523695	-	4033	-	24	70	126	144	116	70	0.255355	0.784942	1.61777	0.962559	0.946957	0.651195
ENSMUSG00000032968	Inha	inhibin alpha	protein_coding	1	169.11	247.532	214.957	208.442	183.884	224.679	6	48731348	48779140	-	5151	-	521	581	534	906	757	635	4.34017	5.10097	5.36814	4.74165	4.83843	4.62512
ENSMUSG00000068270	Shroom4	shroom family member 4	protein_coding	X	56.7562	95.1108	140.978	89.6445	96.8277	95.7154	6	82842175	82855666	+	6326	-	74	118	380	248	230	220	0.501953	0.843569	3.11049	1.05686	1.19701	1.30477
ENSMUSG00000059921	Unc5c	unc-5 netrin receptor C	protein_coding	3	205.017	103.646	117.249	218.645	213.199	208.559	6	64042355	64061873	+	956	-	298	215	222	463	384	365	13.3758	10.1706	12.0246	13.0562	13.2243	14.3244
ENSMUSG00000028931	Kcnab2	potassium voltage-gated channel, shaker-related subfamily, beta member 2	protein_coding	4	115.829	226.803	249.853	179.289	172.336	164.227	6	33774681	33826738	+	4970	-	72	232	196	156	109	111	0.621637	2.11105	2.04209	0.846177	0.722056	0.83793
ENSMUSG00000030789	Itgax	integrin alpha X	protein_coding	7	275.673	696.26	693.726	371.697	350.889	327.447	6	75483721	75487010	+	1475	-	146	203	154	286	207	223	4.24739	6.22403	5.40633	5.22717	4.62039	5.67223
ENSMUSG00000072966	Gprasp2	G protein-coupled receptor associated sorting protein 2	protein_coding	X	1051.73	773.08	717.455	814.817	819.038	866.476	6	6311908	6549502	+	8880	-	49	78	101	123	109	95	0.236779	0.397237	0.588956	0.373409	0.404123	0.401376
ENSMUSG00000037580	Gch1	GTP cyclohydrolase 1	protein_coding	14	7644.72	5259.14	5221.79	6726.98	6805.48	6879.42	6	141170977	141540685	+	19135	-	177	85	84	300	240	207	0.396922	0.20089	0.227313	0.422655	0.412936	0.405866
ENSMUSG00000021712	Trim23	tripartite motif-containing 23	protein_coding	13	640.534	371.907	266.603	446.036	373.098	326.44	6	152475199	152562367	-	6977	-	100	186	179	246	194	163	0.615024	1.20562	1.32849	0.950516	0.915448	0.876516
ENSMUSG00000036526	Card11	caspase recruitment domain family, member 11	protein_coding	5	31.2738	29.2649	87.937	23.3221	47.9697	34.256	6	127728719	127749829	+	4803	-	238	571	497	510	395	325	2.1263	5.3764	5.35819	2.86253	2.7076	2.5387
ENSMUSG00000029771	Irf5	interferon regulatory factor 5	protein_coding	6	75.2889	223.144	249.853	111.509	139.467	111.836	6	134739783	134745479	+	4540	-	908	634	514	1118	922	860	8.58205	6.31541	5.86248	6.63864	6.68614	7.10696
ENSMUSG00000078870	Gm14410	predicted gene 14410	protein_coding	2	185.326	154.86	90.7287	143.577	105.711	171.28	6	47391352	47426870	-	6251	-	6600	4313	3741	9230	7661	6828	45.306	31.2031	30.9893	39.8057	40.3493	40.9812
ENSMUSG00000020282	Rhbdf1	rhomboid 5 homolog 1	protein_coding	11	76.4472	143.886	221.936	85.2716	121.701	114.858	6	104315305	104339880	+	5747	-	553	305	191	612	420	324	4.129	2.40008	1.72094	2.8708	2.40607	2.11517
ENSMUSG00000026313	Hdac4	histone deacetylase 4	protein_coding	1	508.489	797.467	794.225	604.918	604.063	660.94	6	140858745	140986337	-	4866	-	27	24	63	32	54	34	0.238096	0.223052	0.670413	0.177285	0.365361	0.262149
ENSMUSG00000116632	Magef1	MAGE family member F1	transcribed_processed_pseudogene	16	161.002	146.324	131.208	127.543	123.478	165.235	6	29526624	29541870	+	2905	IRF	65	183	179	153	157	111	0.960126	2.84887	3.19066	1.41984	1.77932	1.43357
ENSMUSG00000021187	Tc2n	tandem C2 domains, nuclear	protein_coding	12	28.9573	23.168	30.7082	32.0679	24.8732	29.2184	6	176875246	176898214	-	2398	zf-C2H2	160	127	65	197	119	170	2.86307	2.39509	1.40358	2.21468	1.6338	2.65975
ENSMUSG00000093916	Gm379	predicted gene 379	transcribed_processed_pseudogene	X	205.017	232.899	180.062	225.933	241.625	298.229	6	32159585	32172300	-	5433	-	66	118	159	117	137	114	0.521273	0.982223	1.51541	0.580549	0.830197	0.787238
ENSMUSG00000032572	Col6a4	collagen, type VI, alpha 4	protein_coding	9	15.0578	23.168	9.77078	6.55935	14.2132	13.0979	6	91856501	92123421	-	15813	-	439	654	569	830	680	656	1.19127	1.87039	1.86325	1.415	1.41578	1.55643
ENSMUSG00000020101	Vsir	V-set immunoregulatory receptor	protein_coding	10	161.002	448.728	411.769	172.73	189.214	204.529	6	21150643	21152139	-	1497	-	139	120	94	175	139	164	3.98432	3.62516	3.25147	3.15144	3.05699	4.1102
ENSMUSG00000022799	Arhgap31	Rho GTPase activating protein 31	protein_coding	16	249.032	414.585	991.037	462.07	479.697	599.481	6	101611702	101684782	-	6096	-	25	19	22	44	28	29	0.175977	0.140954	0.186875	0.194581	0.151222	0.178482
ENSMUSG00000046207	Pik3r6	phosphoinositide-3-kinase regulatory subunit 5	protein_coding	11	18.5326	37.8004	108.874	41.5426	43.5281	21.1581	6	107588109	107708497	-	2627	-	177	191	129	310	272	296	2.89117	3.28807	2.54275	3.18123	3.40886	4.22739
ENSMUSG00000000552	Zfp385a	zinc finger protein 385A	protein_coding	15	94.9798	197.538	279.165	145.763	134.137	110.828	6	105866653	105973982	-	8526	-	13	19	7	9	16	13	0.0654273	0.10078	0.0425135	0.0284571	0.0617839	0.0572057
ENSMUSG00000037579	Kcnh3	potassium voltage-gated channel, subfamily H (eag-related), member 3	protein_coding	15	126.254	160.957	129.812	95.475	95.9394	108.813	6	60182630	60208463	+	5014	-	139	368	295	237	213	203	1.18957	3.31918	3.04657	1.27426	1.39861	1.51898
ENSMUSG00000053453	Thoc7	THO complex 7	protein_coding	14	311.58	199.976	184.249	265.289	217.64	207.551	6	38418702	38533636	-	11141	-	215	340	710	634	540	595	0.828085	1.38014	3.29996	1.53412	1.59577	2.00371
ENSMUSG00000063011	Msln	mesothelin	protein_coding	17	851.343	520.67	432.706	237.594	269.163	519.886	6	68393845	68443524	+	3622	-	16	31	78	57	49	21	0.189554	0.387062	1.11512	0.424248	0.445398	0.217526
ENSMUSG00000032089	Il10ra	interleukin 10 receptor, alpha	protein_coding	9	48.6482	110.963	143.77	77.9834	33.7564	74.5573	6	103222322	103248520	-	2515	zf-C2H2	82	162	200	200	151	110	1.39906	2.91303	4.11781	2.1438	1.97669	1.64095
ENSMUSG00000101249	Gm29216	predicted gene 29216	unprocessed_pseudogene	1	573.354	1759.55	3033.13	1416.09	1256.1	1456.89	6	99122742	99140698	+	5756	-	109	132	93	131	108	108	0.812581	1.0371	0.836636	0.613541	0.617737	0.703954
ENSMUSG00000064350	mt-Ty	mitochondrially encoded tRNA tyrosine	Mt_tRNA	MT	33.5904	125.595	248.457	94.7462	113.706	44.3313	6	8507911	8520751	+	6561	-	269	164	132	364	245	206	1.75931	1.13042	1.04178	1.49563	1.22941	1.17798
ENSMUSG00000004891	Nes	nestin	protein_coding	3	344.012	815.758	1330.22	480.29	540.992	507.795	6	25967587	25973352	-	3064	-	735	427	310	326	303	516	10.2934	6.30241	5.23898	2.86828	3.25577	6.31833
ENSMUSG00000024411	Aqp4	aquaporin 4	protein_coding	18	262.932	189.002	120.041	157.424	134.137	120.904	6	45165135	45180447	-	3498	-	42	91	103	107	38	74	0.515217	1.17649	1.52473	0.824626	0.357655	0.793694
ENSMUSG00000035852	Misp	mitotic spindle positioning	protein_coding	10	237.449	218.267	371.29	225.933	249.62	238.785	6	24654787	24655278	-	492	-	495	1443	2173	1943	1414	1446	43.1719	132.638	228.701	106.463	94.6204	110.267
ENSMUSG00000033715	Akr1c14	aldo-keto reductase family 1, member C14	protein_coding	13	1986.47	920.623	584.851	1008.68	849.241	1032.72	6	5260	5326	-	67	-	29	103	178	130	128	44	18.5731	69.5233	137.569	52.3072	62.8978	24.6388
ENSMUSG00000044968	Napepld	N-acyl phosphatidylethanolamine phospholipase D	protein_coding	5	448.258	275.577	339.186	395.019	358.884	354.651	6	87878385	87887758	+	6416	-	297	669	953	659	609	504	1.98634	4.71552	7.69135	2.76894	3.12502	2.94718
ENSMUSG00000032091	Tmprss4	transmembrane protease, serine 4	protein_coding	9	670.65	503.599	388.04	574.308	558.758	606.533	6	15522553	15544039	-	6233	-	227	155	86	216	151	120	1.56275	1.12461	0.714456	0.934221	0.797591	0.722313
ENSMUSG00000036106	Prr5	proline rich 5 (renal)	protein_coding	15	20.8492	43.8973	53.0414	26.2374	19.5432	40.3012	6	79656823	79666324	+	2848	-	205	179	266	310	281	237	3.08869	2.84237	4.83633	2.93437	3.24838	3.12212
ENSMUSG00000026358	Rgs1	regulator of G-protein signaling 1	protein_coding	1	40.5402	68.2847	75.3746	48.1019	61.2946	39.2937	6	4099011	4140688	+	3239	-	1715	755	419	1384	956	1025	22.7203	10.5415	6.69849	11.5191	9.71734	11.8728
ENSMUSG00000039197	Adk	adenosine kinase	protein_coding	14	1111.96	756.009	513.664	842.512	802.16	666.985	6	21867899	21906394	-	3956	-	387	226	243	542	404	352	4.19774	2.58357	3.18071	3.69348	3.36222	3.33832
ENSMUSG00000043336	Filip1l	filamin A interacting protein 1-like	protein_coding	16	41.6984	157.299	149.353	80.1698	89.7211	93.7003	6	45084024	45115390	-	2589	-	579	413	278	788	629	602	9.59638	7.21416	5.56016	8.20516	7.99869	8.7238
ENSMUSG00000091625	Lsm5	LSM5 homolog, U6 small nuclear RNA and mRNA degradation associated	protein_coding	6	92.6632	70.7234	41.8748	112.238	87.9444	88.6627	6	84553821	84587874	+	1917	-	18	36	38	36	22	40	0.402913	0.849275	1.02644	0.50626	0.377834	0.782851
ENSMUSG00000029544	Cabp1	calcium binding protein 1	protein_coding	5	864.084	1386.42	1722.45	1031.28	1019.8	1107.28	6	144118034	144124980	-	6947	-	35	56	54	66	69	39	0.216188	0.364551	0.402504	0.256118	0.327003	0.210624
ENSMUSG00000073805	Insyn2a	inhibitory synaptic factor 2A	protein_coding	7	69.4974	158.518	44.6664	69.2376	61.2946	74.5573	6	21102642	21498637	+	8526	-	960	620	368	1156	903	662	4.83155	3.28862	2.235	3.65515	3.48693	2.91309
ENSMUSG00000039782	Cpeb2	cytoplasmic polyadenylation element binding protein 2	protein_coding	5	221.233	186.563	196.811	193.865	164.341	194.453	6	57173456	57393489	+	5335	-	36	129	107	110	101	93	0.289554	1.09351	1.03854	0.555842	0.623286	0.654018
ENSMUSG00000032060	Cryab	crystallin, alpha B	protein_coding	9	101.93	552.374	195.416	189.492	157.234	129.971	6	56678048	56681695	-	792	-	80	58	30	154	99	88	4.33437	3.31185	1.96142	5.2419	4.11539	4.16868
ENSMUSG00000051209	Gpr119	G-protein coupled receptor 119	protein_coding	X	587.253	286.552	191.228	248.526	278.047	364.726	6	115306748	115332440	-	5832	-	746	1137	1234	1415	1148	1099	5.48886	8.8168	10.9565	6.54082	6.48074	7.07003
ENSMUSG00000047631	Apof	apolipoprotein F	protein_coding	10	67.1808	34.1423	26.5207	47.3731	40.8631	38.2862	6	134483655	134540159	-	6448	-	60	130	32	95	69	74	0.399289	0.911772	0.25698	0.397184	0.35231	0.430574
ENSMUSG00000020083	Fam241b	family with sequence similarity 241, member B	protein_coding	10	479.532	440.192	477.373	435.104	406.854	482.607	6	43390513	43447067	+	7816	-	191	153	141	266	185	193	1.0486	0.885268	0.934133	0.917466	0.779269	0.926433
ENSMUSG00000063412	Gm10131	predicted pseudogene 10131	protein_coding	8	227.025	199.976	138.187	185.848	184.772	122.919	6	50662625	50667936	+	1479	-	88	453	140	260	177	129	2.55314	13.8515	4.90156	4.73912	3.94008	3.27237
ENSMUSG00000021281	Tnfaip2	tumor necrosis factor, alpha-induced protein 2	protein_coding	12	308.105	745.034	1341.39	615.85	621.829	652.88	6	47756856	47763355	-	2269	-	507	235	137	341	313	362	9.58814	4.68383	3.12651	4.05147	4.54162	5.9857
ENSMUSG00000067028	Cntnap5b	contactin associated protein-like 5B	protein_coding	1	8.10803	20.7293	18.1457	13.8475	9.7716	9.06778	6	128103866	128106022	+	1932	-	58	28	19	65	46	38	1.2882	0.655419	0.509238	0.906983	0.783883	0.737934
ENSMUSG00000064357	mt-Atp6	mitochondrially encoded ATP synthase 6	protein_coding	MT	996.13	2277.78	5375.33	1898.57	1997.85	1211.05	6	61943434	61979699	-	2981	-	414	361	342	597	458	479	5.95936	5.47663	5.94071	5.3989	5.05829	6.02857
ENSMUSG00000003573	Homer3	homer scaffolding protein 3	protein_coding	8	52.1231	76.8202	145.166	88.1868	85.2795	68.5121	6	34578156	34578891	-	736	-	196	164	99	255	208	122	11.4272	10.0771	6.96517	9.34018	9.30435	6.21904
ENSMUSG00000024772	Ehd1	EH-domain containing 1	protein_coding	19	1499.99	1763.21	1821.55	1554.57	1698.48	1512.3	6	111408903	111421452	+	4984	-	266	611	961	845	700	648	2.29015	5.5441	9.98434	4.57058	4.62403	4.87796
ENSMUSG00000031398	Plxna3	plexin A3	protein_coding	X	221.233	256.067	238.686	190.95	252.285	243.822	6	99700490	100413667	+	5205	-	7	17	13	19	11	9	0.0577083	0.147705	0.129329	0.098407	0.0695781	0.0648728
ENSMUSG00000026433	Rab29	RAB29, member RAS oncogene family	protein_coding	1	46.3316	85.3558	115.854	64.8647	79.0612	93.7003	6	7927	8607	+	681	-	860	1868	3851	2605	2249	1202	54.1891	124.05	292.82	103.123	108.728	66.2214
ENSMUSG00000058325	Dock1	dedicator of cytokinesis 1	protein_coding	7	218.917	338.985	417.352	315.578	300.255	305.282	6	70735477	70747011	+	3440	-	45	63	104	121	96	68	0.561326	0.828228	1.56549	0.948244	0.918784	0.741637
ENSMUSG00000015312	Gadd45b	growth arrest and DNA-damage-inducible 45 beta	protein_coding	10	132.045	117.059	276.374	175.645	176.777	155.16	6	6326755	6350126	+	3705	-	1295	1446	1305	2133	1912	1501	14.9983	17.6501	18.2388	15.5201	16.9903	15.1997
ENSMUSG00000121179	ENSMUSG00000121179	novel transcript, antisense to Copg2	lncRNA	6	38.2236	112.182	198.207	123.899	111.041	60.4518	6	73372672	73388295	+	7880	-	191	210	171	262	284	242	1.04008	1.2052	1.12368	0.89633	1.18657	1.15221
ENSMUSG00000030616	Sytl2	synaptotagmin-like 2	protein_coding	7	35.907	28.0455	55.833	68.5088	86.1678	55.4142	6	131794962	131800625	+	1468	-	40	70	83	89	89	93	1.16922	2.15645	2.9277	1.63439	1.99602	2.37683
ENSMUSG00000024737	Slc15a3	solute carrier family 15, member 3	protein_coding	19	162.161	445.07	467.602	235.408	245.178	184.378	6	134272383	134775368	+	9330	-	189	278	299	433	338	303	0.869243	1.34751	1.65945	1.25112	1.19271	1.21843
ENSMUSG00000101389	Ms4a4a	membrane-spanning 4-domains, subfamily A, member 4A	protein_coding	19	18.5326	62.1878	57.2289	29.1527	52.4113	70.5271	6	80765907	80768038	+	1589	-	114	96	198	241	199	154	3.07852	2.73222	6.45231	4.08871	4.12316	3.63612
ENSMUSG00000006386	Tek	TEK receptor tyrosine kinase	protein_coding	4	158.686	270.7	703.496	253.628	310.915	290.169	6	30782687	30785779	+	3093	-	33	92	142	170	125	60	0.45782	1.34517	2.37729	1.48171	1.33055	0.727801
ENSMUSG00000035109	Shc4	SHC (Src homology 2 domain containing) family, member 4	protein_coding	2	79.922	75.6009	132.603	125.356	122.589	111.836	6	89951460	90059927	+	13948	-	31	23	40	94	97	55	0.0953698	0.0745734	0.148499	0.181681	0.22896	0.147942
ENSMUSG00000025348	Itga7	integrin alpha 7	protein_coding	10	37.0653	160.957	89.3329	51.746	55.9646	26.1958	6	10817091	10836726	+	5491	-	140	365	335	323	276	183	1.09405	3.00614	3.15913	1.58578	1.65485	1.25038
ENSMUSG00000092074	Dynlt1a	dynein light chain Tctex-type 1A	protein_coding	17	245.558	212.17	207.978	263.832	262.057	240.8	6	11352887	11370154	+	836	-	16	51	41	40	59	70	0.821249	2.75887	2.53952	1.28987	2.32352	3.14147
ENSMUSG00000039899	Fgl2	fibrinogen-like protein 2	protein_coding	5	1032.04	552.374	1004.99	978.072	777.287	906.778	6	94627526	94763213	+	4712	-	137	222	504	348	350	288	1.2476	2.13067	5.53859	1.99098	2.44548	2.29313
ENSMUSG00000048537	Phldb1	pleckstrin homology like domain, family B, member 1	protein_coding	9	227.025	407.269	538.789	357.12	395.306	333.493	6	125469367	125566068	-	8263	-	69	62	95	172	138	111	0.358321	0.33933	0.595333	0.561156	0.549847	0.503995
ENSMUSG00000036565	Ttyh3	tweety family member 3	protein_coding	5	393.819	437.753	707.684	540.782	458.377	580.338	6	128769645	128794155	+	8138	-	32	132	64	71	63	26	0.16873	0.73354	0.407227	0.235198	0.254873	0.119866
ENSMUSG00000029563	Foxp2	forkhead box P2	protein_coding	6	119.304	226.803	273.582	135.56	143.021	225.687	6	6356615	6367775	-	4267	-	212	174	149	362	295	239	2.13194	1.84414	1.80816	2.28707	2.27614	2.10144
ENSMUSG00000048216	Gpr85	G protein-coupled receptor 85	protein_coding	6	215.442	229.241	175.874	277.679	235.407	304.274	6	21577640	21583372	+	3788	-	891	453	720	1342	875	900	10.0932	5.40824	9.8423	9.55071	7.60499	8.91402
ENSMUSG00000020723	Cacng4	calcium channel, voltage-dependent, gamma subunit 4	protein_coding	11	132.045	257.287	308.478	195.323	186.549	160.197	6	44597601	44646495	-	7179	-	196	334	386	490	445	331	1.17153	2.10402	2.78418	1.84003	2.04078	1.72984
ENSMUSG00000028599	Tnfrsf1b	tumor necrosis factor receptor superfamily, member 1b	protein_coding	4	118.146	336.546	441.081	231.764	190.99	217.627	6	140606333	140634786	-	5684	-	340	359	507	742	516	576	2.56676	2.85633	4.61879	3.51919	2.98879	3.80198
ENSMUSG00000030047	Arhgap25	Rho GTPase activating protein 25	protein_coding	6	32.4321	113.401	136.791	73.6105	51.523	41.3088	6	14901348	15441976	+	16346	Fork_head	103	186	196	186	161	224	0.270388	0.514599	0.620896	0.306757	0.324276	0.514136
ENSMUSG00000028978	Nos3	nitric oxide synthase 3, endothelial cell	protein_coding	5	142.47	329.23	692.33	249.255	214.975	216.619	6	13834457	13839941	-	4083	-	186	188	126	381	265	302	1.95476	2.08231	1.59796	2.51558	2.13682	2.77504
ENSMUSG00000042104	Uggt2	UDP-glucose glycoprotein glucosyltransferase 2	protein_coding	14	282.623	242.654	150.749	271.12	217.64	243.822	6	107623183	107685383	-	3575	-	114	211	221	268	210	159	1.36833	2.66916	3.20103	2.02093	1.93394	1.66864
ENSMUSG00000000489	Pdgfb	platelet derived growth factor, B polypeptide	protein_coding	15	328.954	641.388	1416.76	519.646	684.901	766.731	6	144940033	144973440	-	3818	-	102	276	316	318	215	216	1.14637	3.2692	4.28574	2.24535	1.85397	2.12255
ENSMUSG00000022565	Plec	plectin	protein_coding	15	1041.3	1491.29	1834.12	1295.84	1285.41	1334.98	6	87435527	87510241	-	4434	-	28	93	98	101	58	41	0.270971	0.948539	1.14447	0.614071	0.430658	0.34692
ENSMUSG00000031825	Crispld2	cysteine-rich secretory protein LCCL domain containing 2	protein_coding	8	23.1658	15.8518	30.7082	21.8645	24.8732	13.0979	6	24569808	24589472	+	4132	-	123	270	496	342	242	215	1.27734	2.95509	6.21578	2.2313	1.92822	1.95218
ENSMUSG00000078453	Abracl	ABRA C-terminal like	protein_coding	10	801.537	526.767	442.477	561.189	526.778	540.036	6	119222451	119336842	-	12796	-	244	199	108	372	245	242	0.818232	0.70331	0.437043	0.783721	0.630365	0.709549
ENSMUSG00000063605	Ccdc102a	coiled-coil domain containing 102A	protein_coding	8	15.0578	20.7293	44.6664	23.3221	26.6498	47.3539	6	79880075	79899178	-	4161	-	284	526	1015	713	771	761	2.92874	5.71684	12.6311	4.61939	6.10038	6.86164
ENSMUSG00000021340	Gpld1	glycosylphosphatidylinositol specific phospholipase D1	protein_coding	13	377.603	236.558	256.832	266.018	276.27	343.568	6	76055174	76116774	-	18113	-	899	1223	1314	1778	1447	1325	2.12976	3.05354	3.75646	2.64627	2.63014	2.74452
ENSMUSG00000051098	Mblac2	metallo-beta-lactamase domain containing 2	protein_coding	13	215.442	163.395	154.937	204.797	178.554	190.423	6	120719177	120779532	+	4777	-	20	13	22	30	28	13	0.179653	0.123071	0.238474	0.169301	0.192976	0.102101
ENSMUSG00000017754	Pltp	phospholipid transfer protein	protein_coding	2	147.103	302.403	485.747	166.899	223.859	170.273	6	17887008	17899036	-	1056	-	692	432	317	770	593	536	28.1192	18.5007	15.5442	19.6571	18.4881	19.0433
ENSMUSG00000028444	Cntfr	ciliary neurotrophic factor receptor	protein_coding	4	4648.22	4622.63	2656.26	2913.08	2991	3673.46	6	95629497	95644726	-	2504	-	13	17	32	32	30	47	0.222777	0.307031	0.661744	0.344515	0.394446	0.704214
ENSMUSG00000029710	Ephb4	Eph receptor B4	protein_coding	5	141.311	310.939	773.288	276.95	264.722	307.297	6	25127135	25176484	+	5415	-	326	194	184	365	311	341	2.58333	1.62021	1.75952	1.81714	1.89087	2.36264
ENSMUSG00000008855	Hdac5	histone deacetylase 5	protein_coding	11	2845.92	3645.91	5019.39	3768.71	4199.12	3881.01	6	81859460	81901394	+	3957	-	186	134	111	281	201	189	2.01701	1.53146	1.45255	1.9144	1.67236	1.792
ENSMUSG00000024855	Pacs1	phosphofurin acidic cluster sorting protein 1	protein_coding	19	1311.18	1562.01	1390.24	1262.31	1315.61	1367.22	6	164681438	164699631	-	2562	-	127	248	348	229	252	169	2.12709	4.37764	7.03355	2.40962	3.23834	2.47485
ENSMUSG00000026640	Plxna2	plexin A2	protein_coding	1	630.11	686.505	981.266	653.749	727.54	744.565	6	41657498	41697089	-	2782	-	4013	3791	1903	3997	3367	3646	61.8975	61.6261	35.4206	38.732	39.8462	49.1701
ENSMUSG00000038400	Pmepa1	prostate transmembrane protein, androgen induced 1	protein_coding	2	747.097	1205.96	2548.78	1079.38	1042.9	1157.65	6	137348371	137376931	+	4640	-	122	255	554	380	298	305	1.12824	2.48536	6.18253	2.20779	2.11446	2.46617
ENSMUSG00000043631	Ecm2	extracellular matrix protein 2, female organ and adipocyte specific	protein_coding	13	9.26632	19.5099	18.1457	8.01698	14.2132	1.00753	6	102085258	102120992	-	8780	-	2457	2990	3596	5171	4727	3852	12.008	15.4008	21.208	15.8772	17.7252	16.4601
ENSMUSG00000042328	Hps4	HPS4, biogenesis of lysosomal organelles complex 3 subunit 2	protein_coding	5	495.748	619.439	696.517	512.358	581.855	548.097	6	5183186	5323147	-	6027	-	1132	1281	996	1732	1481	1357	8.05946	9.61204	8.55721	7.74711	8.09011	8.44734
ENSMUSG00000050721	Plekho2	pleckstrin homology domain containing, family O member 2	protein_coding	9	202.701	451.166	537.393	330.883	323.351	281.101	6	194300526	194499177	+	17174	-	544	563	703	897	819	739	1.35922	1.48253	2.11962	1.40804	1.57005	1.61441
ENSMUSG00000075700	Selenot	selenoprotein T	protein_coding	3	11140.4	8061.25	6776.74	8352.24	6712.2	6987.22	6	173066251	173118326	-	4913	-	645	989	1826	1481	1174	1149	5.63344	9.10369	19.2455	8.12646	7.86723	8.77434
ENSMUSG00000015451	C4a	complement component 4A (Rodgers blood group)	lncRNA	17	2.31658	6.09684	19.5416	4.3729	5.32997	0	5	49658286	49686265	+	5677	-	8	16	13	11	16	1	0.0604689	0.127459	0.118576	0.0522356	0.0927901	0.00660879
ENSMUSG00000026271	Gpr35	G protein-coupled receptor 35	protein_coding	1	26.6407	62.1878	53.0414	44.4578	32.8681	47.3539	6	112490949	112526280	+	3948	-	428	508	499	703	655	544	4.65187	5.81908	6.54482	4.80033	5.46216	5.16967
ENSMUSG00000000957	Mmp14	matrix metallopeptidase 14 (membrane-inserted)	protein_coding	14	294.206	847.461	1148.76	501.426	481.474	459.434	6	65459980	65487322	-	5547	-	175	370	385	454	364	279	1.35376	3.01656	3.59399	2.20643	2.16045	1.88707
ENSMUSG00000024427	Spry4	sprouty RTK signaling antagonist 4	protein_coding	18	164.477	288.99	643.476	342.544	332.235	314.35	6	58484057	58500554	+	3436	-	9618	6611	4855	11460	7556	6935	120.114	87.0125	73.1662	89.9134	72.4001	75.7242
ENSMUSG00000039982	Dtx4	deltex 4, E3 ubiquitin ligase	protein_coding	19	206.176	360.933	414.56	231.035	263.833	256.92	6	35028069	35042440	-	6206	-	2	5	14	6	6	0	0.0138286	0.0364356	0.116813	0.0260635	0.0318302	0
ENSMUSG00000097415	AU020206	expressed sequence AU020206	lncRNA	7	25.4824	128.034	129.812	51.0172	86.1678	81.61	6	92878587	92914113	+	4839	-	23	51	38	61	37	47	0.203954	0.476631	0.406633	0.339834	0.251737	0.364404
ENSMUSG00000026023	Cdk15	cyclin-dependent kinase 15	protein_coding	1	40.5402	91.4527	188.437	35.712	80.8378	73.5497	6	54669069	54682821	+	5960	-	254	695	823	688	542	456	1.82872	5.27359	7.15036	3.11197	2.99401	2.87051
ENSMUSG00000071014	Ndufb6	NADH:ubiquinone oxidoreductase subunit B6	protein_coding	4	711.19	437.753	480.164	553.172	538.327	451.374	6	38719300	38734468	-	4755	-	142	237	461	470	374	312	1.28144	2.25406	5.02024	2.66465	2.58953	2.46176
ENSMUSG00000072941	Sod3	superoxide dismutase 3, extracellular	protein_coding	5	16.2161	64.6265	71.1871	61.2206	60.4063	38.2862	6	12443702	12478818	-	5226	-	178	296	297	317	297	255	1.46154	2.56148	2.9428	1.63525	1.87106	1.83068
ENSMUSG00000055991	Zkscan5	zinc finger with KRAB and SCAN domains 5	protein_coding	5	382.236	419.463	315.457	349.103	442.387	382.862	6	75418786	75431869	-	3211	-	22	105	93	70	97	81	0.293997	1.47883	1.49974	0.587693	0.994562	0.946424
ENSMUSG00000034413	Neurl1b	neuralized E3 ubiquitin protein ligase 1B	protein_coding	17	88.0301	145.105	161.916	148.679	103.934	149.115	6	59296065	59392152	+	2507	-	35	75	135	49	91	73	0.599066	1.35293	2.78839	0.526908	1.19505	1.09247
ENSMUSG00000082908	Gm13736	predicted gene 13736	processed_pseudogene	2	269.882	223.144	167.499	231.035	194.544	251.883	6	40270591	40279421	-	659	-	614	359	344	759	606	448	39.9801	24.6364	27.0301	31.0491	30.2752	25.5055
ENSMUSG00000040723	Rcsd1	RCSD domain containing 1	protein_coding	1	78.7637	140.227	254.04	97.6614	97.716	115.866	6	52521133	52528760	+	3738	-	14	53	51	84	68	38	0.160712	0.641216	0.706488	0.605805	0.598922	0.381404
ENSMUSG00000073982	Rhog	ras homolog family member G	protein_coding	7	729.723	899.894	1112.47	719.342	783.505	747.588	6	145141372	145158560	+	4114	zf-C2H2	330	344	226	479	498	380	3.442	3.78148	2.84458	3.1388	3.98534	3.46546
ENSMUSG00000064367	mt-Nd5	mitochondrially encoded NADH dehydrogenase 5	protein_coding	MT	20857.3	139971	250012	78670.7	73168.9	60316.8	6	26633803	26665323	+	6331	-	76	119	116	204	117	148	0.515113	0.850046	0.948768	0.868662	0.608435	0.877062
ENSMUSG00000049536	Tceal1	transcription elongation factor A (SII)-like 1	protein_coding	X	675.283	532.864	421.539	518.917	541.88	413.088	6	87356489	87356741	+	253	-	233	183	120	317	219	250	39.5181	32.7113	24.5604	33.7778	28.4986	37.0732
ENSMUSG00000055555	Ct55	cancer/testis antigen 55	protein_coding	X	6.94974	13.4131	65.6038	54.6613	41.7514	18.1356	6	165474085	165537326	-	10131	-	68	115	182	134	110	115	0.288017	0.51335	0.930236	0.356571	0.357471	0.425879
ENSMUSG00000034438	Gbp8	guanylate-binding protein 8	protein_coding	5	57.9145	34.1423	64.208	86.0004	55.0763	53.3991	6	101888330	101905261	-	1420	-	630	738	797	987	882	742	19.0376	23.5037	29.0632	18.7379	20.4494	19.6045
ENSMUSG00000052419	Smim30	small integral membrane protein 30	protein_coding	6	720.456	663.337	471.789	663.223	608.504	665.978	6	11742	13565	+	1824	-	18007	114790	179114	107943	82367	59866	423.621	2846.08	5084.86	1595.37	1486.72	1231.39
ENSMUSG00000040026	Saa3	serum amyloid A 3	protein_coding	7	2.31658	15.8518	0	2.91527	1.77666	6.04518	5	135608731	135612227	+	2803	-	583	437	302	712	610	410	8.92496	7.0506	5.57902	6.84778	7.16485	5.48785
ENSMUSG00000049872	Calhm5	calcium homeostasis modulator family member 5	protein_coding	10	3.47487	10.9743	16.7499	3.64408	7.99495	12.0904	6	52726793	52740408	+	1427	-	6	11	47	75	47	18	0.180421	0.348607	1.70549	1.41687	1.08436	0.473249
ENSMUSG00000025353	Ormdl2	ORM1-like 2 (S. cerevisiae)	protein_coding	10	286.098	128.034	178.666	236.137	253.173	233.747	6	105162016	105287406	-	3443	-	50	28	46	118	62	53	0.623152	0.367781	0.691823	0.923928	0.592864	0.577537
ENSMUSG00000115353	Gm48968	predicted gene, 48968	lncRNA	14	1.15829	9.75495	9.77078	0	3.55331	5.03765	5	13867734	13871517	-	3784	-	622	544	338	910	685	661	7.05343	6.50153	4.6253	6.48311	5.95991	6.55377
ENSMUSG00000027430	Dtd1	D-tyrosyl-tRNA deacylase 1	protein_coding	2	610.419	512.135	438.289	510.901	526.778	542.051	6	46361422	46365124	-	2606	-	2	13	0	4	2	6	0.0329319	0.225599	0	0.0413789	0.0252671	0.0863809
ENSMUSG00000027167	Elp4	elongator acetyltransferase complex subunit 4	protein_coding	2	602.311	449.947	443.873	483.934	500.128	492.682	6	33963811	33972515	-	5323	-	3	9	12	5	9	12	0.0241839	0.0764634	0.116734	0.0253225	0.0556656	0.0845797
ENSMUSG00000001663	Gstt1	glutathione S-transferase, theta 1	protein_coding	10	1643.61	1253.51	1159.93	1101.97	1235.66	1187.88	6	128653771	128657514	-	1670	-	247	105	128	324	285	232	6.3466	2.84342	3.96888	5.23024	5.61861	5.2121
ENSMUSG00000027199	Gatm	glycine amidinotransferase (L-arginine:glycine amidinotransferase)	protein_coding	2	1091.11	665.775	526.226	404.493	441.499	456.411	6	77070261	77090739	+	295	-	1	8	7	0	4	5	0.145458	1.22641	1.22871	0	0.446415	0.6359
ENSMUSG00000027716	Trpc3	transient receptor potential cation channel, subfamily C, member 3	protein_coding	3	6.94974	31.7036	51.6456	10.2034	22.2082	14.1054	6	144441817	144610678	+	2353	-	527	420	314	701	593	538	9.61058	8.07226	6.91006	8.03136	8.29723	8.5783
ENSMUSG00000117465	Gm49980	predicted gene, 49980	lncRNA	18	933.582	1614.44	1159.93	1106.34	1150.38	1401.48	6	105531372	105734909	-	3318	-	520	369	318	664	563	489	6.72493	5.02942	4.96278	5.39492	5.58641	5.52934
ENSMUSG00000024617	Camk2a	calcium/calmodulin-dependent protein kinase II alpha	protein_coding	18	5.79145	20.7293	15.3541	5.10172	7.99495	8.06024	6	75619647	75634418	-	1528	-	1419	1028	831	1512	1391	1179	39.8492	30.4255	28.1612	26.676	29.9712	28.9489
ENSMUSG00000035493	Tgfbi	transforming growth factor, beta induced	protein_coding	13	904.625	1555.91	3391.86	1496.26	1461.3	1451.85	6	122424948	122441784	-	3001	-	942	546	377	555	497	453	13.4693	8.228	6.50503	4.98563	5.45244	5.66335
ENSMUSG00000040522	Tlr8	toll-like receptor 8	protein_coding	X	27.799	39.0198	41.8748	12.3899	27.5382	12.0904	6	36674631	36744316	-	5419	-	6	26	37	14	25	14	0.0475109	0.216981	0.353555	0.0696469	0.151887	0.0969282
ENSMUSG00000045464	2810002D19Rik	RIKEN cDNA 2810002D19 gene	lncRNA	2	64.8642	49.9941	33.4998	34.2544	64.8479	47.3539	6	30400302	30405186	+	1183	-	806	1324	831	1518	1295	1391	29.2355	50.614	36.3739	34.5923	36.0401	44.1147
ENSMUSG00000014778	Fhod1	formin homology 2 domain containing 1	protein_coding	8	113.512	179.247	291.728	180.018	167.006	198.484	6	61058690	61121224	+	7465	-	5	17	11	7	9	8	0.0287409	0.102988	0.0763022	0.0252791	0.0396929	0.040207
ENSMUSG00000004707	Ly9	lymphocyte antigen 9	protein_coding	1	50.9648	139.008	146.562	41.5426	37.3098	30.2259	6	56757336	56787375	+	3771	-	781	1276	2430	2053	1645	1441	8.887	15.3025	33.3675	14.6766	14.3618	14.3367
ENSMUSG00000120048	ENSMUSG00000120048	novel transcript	lncRNA	4	16.2161	13.4131	0	7.28817	12.4366	8.06024	5	166025692	166047325	-	3586	-	24	32	30	17	31	12	0.287185	0.403559	0.433197	0.1278	0.284611	0.125549
ENSMUSG00000035495	Tstd2	thiosulfate sulfurtransferase (rhodanese)-like domain containing 2	protein_coding	4	237.449	156.079	161.916	164.713	212.31	162.212	6	94236496	94253110	+	2827	-	56	41	24	47	73	47	0.850008	0.655882	0.439602	0.448193	0.850154	0.623754
ENSMUSG00000058446	Znrf2	zinc and ring finger 2	protein_coding	6	1797.67	1705.9	1207.39	1809.65	1690.49	1669.48	6	106055795	106074585	-	4666	-	98	147	209	247	188	197	0.901244	1.42476	2.3194	1.42707	1.32652	1.58403
ENSMUSG00000038388	Pals2	protein associated with LIN7 2, MAGUK family member	protein_coding	6	773.738	948.669	1104.1	848.343	817.261	738.52	6	171416192	171434978	-	3307	-	44	114	105	57	42	30	0.570925	1.55897	1.6441	0.464658	0.418134	0.340352
ENSMUSG00000066637	Ttc32	tetratricopeptide repeat domain 32	protein_coding	12	195.751	124.376	150.749	225.933	189.214	162.212	6	48041113	48042915	-	1803	-	14	11	0	10	14	8	0.333191	0.275908	0	0.149519	0.255642	0.16647
ENSMUSG00000071713	Csf2rb	colony stimulating factor 2 receptor, beta, low-affinity (granulocyte-macrophage)	protein_coding	15	38.2236	110.963	199.603	99.8479	94.1627	126.949	6	46114746	46138694	-	5570	-	205	128	116	226	239	161	1.57928	1.03926	1.07839	1.09382	1.41268	1.08446
ENSMUSG00000021866	Anxa11	annexin A11	protein_coding	14	1776.82	1325.45	1437.7	1466.38	1423.99	1413.57	6	54793901	54870485	+	6176	-	1552	1399	865	2483	1903	1657	10.7831	10.2442	7.25242	10.8383	10.1445	10.066
ENSMUSG00000047501	Cldn4	claudin 4	protein_coding	5	3792.24	2720.41	2269.61	2977.22	2907.5	3299.66	6	50087221	50175919	+	6254	-	668	778	791	1164	920	733	4.58331	5.62587	6.54927	5.01751	4.84318	4.39731
ENSMUSG00000028356	Ambp	alpha 1 microglobulin/bikunin precursor	protein_coding	4	633.585	690.163	488.539	532.765	493.91	484.622	6	9079997	9091988	+	2107	-	169	102	108	310	213	161	3.44178	2.18929	2.6542	3.96634	3.32825	2.86683
ENSMUSG00000067158	Col4a4	collagen, type IV, alpha 4	protein_coding	1	12.7412	23.168	8.37496	20.4069	21.3199	24.1807	6	78209952	78238047	+	7277	-	33	91	143	137	106	126	0.194591	0.565532	1.01755	0.507529	0.479572	0.64962
ENSMUSG00000024544	Ldlrad4	low density lipoprotein receptor class A domain containing 4	protein_coding	18	283.781	330.449	368.498	327.239	333.123	355.658	6	25842580	25887228	+	4135	-	1534	1087	1030	2012	1603	1403	15.9188	11.8884	12.8984	13.1173	12.7632	12.7298
ENSMUSG00000001918	Slc1a5	solute carrier family 1 (neutral amino acid transporter), member 5	protein_coding	7	122.779	186.563	255.436	161.068	139.467	144.077	6	134973973	134975788	-	1816	-	3274	2231	1626	4085	3273	3275	77.3613	55.5586	46.3638	60.6414	59.3377	67.6607
ENSMUSG00000117592	Gm46603	predicted gene, 46603	lncRNA	17	331.271	357.275	346.165	289.34	302.031	252.89	6	63061512	63073036	-	1409	-	547	566	350	731	556	481	16.6586	18.1666	12.8627	13.9862	12.9916	12.8078
ENSMUSG00000022055	Nefl	neurofilament, light polypeptide	protein_coding	14	5.79145	9.75495	9.77078	2.91527	2.66498	7.05271	6	82426144	82564570	-	10612	-	11	19	6	28	24	24	0.0444791	0.08097	0.0292771	0.0711302	0.0744585	0.0848506
ENSMUSG00000027108	Ola1	Obg-like ATPase 1	protein_coding	2	853.66	669.433	746.767	749.224	739.977	603.511	6	68066328	68401701	+	5371	-	245	271	264	449	375	353	1.95737	2.28182	2.54521	2.25364	2.29867	2.46582
ENSMUSG00000113811	Gm47882	predicted gene, 47882	lncRNA	13	52.1231	41.4585	40.479	26.9662	27.5382	48.3615	6	16515265	16532199	+	4173	-	106	153	183	221	157	143	1.08998	1.6581	2.27079	1.4277	1.23866	1.28567
ENSMUSG00000027284	Cdan1	congenital dyserythropoietic anemia, type I (human)	protein_coding	2	170.269	197.538	160.52	191.679	164.341	186.393	6	29538955	29541523	-	2569	-	286	293	248	397	340	251	4.77708	5.15788	4.99875	4.166	4.35728	3.66565
ENSMUSG00000000579	Dynlt1c	dynein light chain Tctex-type 1C	protein_coding	17	187.643	162.176	180.062	155.238	211.422	206.544	6	68321312	68326544	+	3380	-	5	8	7	4	3	7	0.0634767	0.107039	0.10724	0.0319033	0.0292217	0.0777003
ENSMUSG00000064369	mt-Te	mitochondrially encoded tRNA glutamic acid	Mt_tRNA	MT	89.1883	702.356	1355.35	403.764	206.092	129.971	6	72923145	73049268	-	3561	-	737	549	535	1028	833	599	8.88089	6.97217	7.77958	7.78241	7.70147	6.31097
ENSMUSG00000028031	Dkk2	dickkopf WNT signaling pathway inhibitor 2	protein_coding	3	20.8492	30.4842	164.707	46.6443	51.523	24.1807	6	14037119	14068564	+	3476	-	45	34	29	37	31	48	0.555512	0.442351	0.432009	0.286956	0.293618	0.518087
ENSMUSG00000001473	Tubb6	tubulin, beta 6 class V	protein_coding	18	410.035	681.627	1024.54	510.172	578.301	569.255	6	120546635	120680609	-	11421	-	147	162	115	263	185	185	0.552299	0.641473	0.521396	0.62079	0.533296	0.607727
ENSMUSG00000117239	Gpr31c	G protein-coupled receptor 31, D17Leh66c region	transcribed_processed_pseudogene	17	61.3894	90.2333	129.812	98.3903	63.0713	68.5121	6	6869070	6877173	+	3777	-	162	133	129	213	238	205	1.84047	1.59247	1.76855	1.52029	2.07458	2.03633
ENSMUSG00000063171	Rps4l	ribosomal protein S4-like	transcribed_processed_pseudogene	6	2323.53	2578.97	2843.3	2898.5	3046.08	2588.35	6	14071	14139	-	69	-	77	576	971	554	232	129	47.8853	377.521	728.692	216.448	110.698	70.1426
ENSMUSG00000095304	Plac9	placenta specific 9	protein_coding	14	20.8492	41.4585	62.8122	24.051	15.9899	41.3088	6	131791053	131886065	+	3705	-	18	25	118	64	58	24	0.208471	0.305154	1.64918	0.465677	0.515395	0.243032
ENSMUSG00000097124	A530020G20Rik	RIKEN cDNA A530020G20 gene	lncRNA	3	30.1155	23.168	0	13.1187	18.6549	15.113	5	67523787	67535819	+	2437	-	354	559	734	700	651	565	6.23317	10.3735	15.5961	7.74347	8.7948	8.69829
ENSMUSG00000055026	Gabrg3	gamma-aminobutyric acid (GABA) A receptor, subunit gamma 3	protein_coding	7	6.94974	12.1937	16.7499	14.5763	18.6549	17.128	6	13561503	13566142	-	4640	-	53	74	93	135	71	68	0.490138	0.721243	1.03786	0.784348	0.50378	0.549835
ENSMUSG00000033323	Ctdp1	CTD (carboxy-terminal domain, RNA polymerase II, polypeptide A) phosphatase, subunit 1	protein_coding	18	484.165	443.85	510.872	485.392	492.133	521.901	6	148256098	148257431	+	1334	-	2006	2115	2037	3977	3429	2569	64.5262	71.7005	79.0696	80.3698	84.6276	72.2519
ENSMUSG00000043991	Pura	purine rich element binding protein A	protein_coding	18	805.012	718.208	757.934	798.054	663.581	674.038	6	25887930	25903524	-	1751	-	18	34	45	33	18	41	0.44111	0.878134	1.33076	0.508067	0.338444	0.878494
ENSMUSG00000029348	Asphd2	aspartate beta-hydroxylase domain containing 2	protein_coding	5	25.4824	35.3617	46.0623	25.5086	63.0713	56.4217	6	121325268	121329855	+	3773	-	26	19	0	18	21	15	0.295697	0.227738	0	0.128611	0.183245	0.149158
ENSMUSG00000070720	Tmem200b	transmembrane protein 200B	protein_coding	4	24.3241	57.3103	94.9162	55.3901	51.523	45.3389	6	56366213	57036936	-	11934	-	6	10	12	20	21	17	0.0215738	0.037895	0.0520678	0.045179	0.057934	0.0534446
ENSMUSG00000039349	C130074G19Rik	RIKEN cDNA C130074G19 gene	protein_coding	1	57.9145	121.937	400.602	178.56	190.99	183.371	6	80451174	80512910	-	3910	-	418	364	366	666	554	518	4.58733	4.2101	4.84706	4.59188	4.66481	4.97043
ENSMUSG00000024621	Csf1r	colony stimulating factor 1 receptor	protein_coding	18	384.552	1134.01	820.746	486.85	417.514	467.494	6	36414150	36425588	+	5957	-	695	589	543	1095	747	669	5.00631	4.47152	4.72005	4.95541	4.12851	4.21347
ENSMUSG00000021054	Sgpp1	sphingosine-1-phosphate phosphatase 1	protein_coding	12	2229.71	2005.86	1652.66	1894.19	1734.9	1895.17	6	112532220	112542732	-	4010	-	22	29	33	35	71	56	0.235418	0.327055	0.426132	0.235297	0.582927	0.523944
ENSMUSG00000099759	1700030C10Rik	RIKEN cDNA 1700030C10 gene	lncRNA	12	257.14	270.7	160.52	174.187	190.99	223.672	6	131648511	131650451	+	1476	-	21	47	68	76	58	45	0.610511	1.44006	2.38559	1.3881	1.29373	1.14385
ENSMUSG00000022472	Desi1	desumoylating isopeptidase 1	protein_coding	15	5544.73	6455.34	5313.91	5388.14	5427.68	5422.53	6	184604123	184615415	-	3035	-	50	100	287	245	215	182	0.706923	1.49008	4.89663	2.17621	2.33228	2.24985
ENSMUSG00000034957	Cebpa	CCAAT/enhancer binding protein (C/EBP), alpha	protein_coding	7	179.535	414.585	522.039	217.916	252.285	210.574	6	61233670	61265221	+	5774	-	332	930	588	668	470	464	2.4673	7.28407	5.27321	3.11884	2.67992	3.01497
ENSMUSG00000022108	Itm2b	integral membrane protein 2B	protein_coding	14	26965	21174.3	21881	22632.7	22546.6	22958.6	6	75761023	75782503	-	5649	-	1925	1645	1184	2599	1953	1881	14.6224	13.1693	10.8531	12.403	11.3823	12.4928
ENSMUSG00000027805	Pfn2	profilin 2	protein_coding	3	859.451	581.639	487.143	733.918	811.931	664.97	6	20854382	20865780	-	1735	-	222	222	115	239	215	222	5.49053	5.78657	3.4322	3.71357	4.07981	4.80059
ENSMUSG00000032640	Chsy1	chondroitin sulfate synthase 1	protein_coding	7	89.1883	132.911	216.353	94.0174	99.4927	124.934	6	81876724	81918063	-	3635	-	4787	5294	3807	7393	6110	5382	56.5093	65.8639	54.2316	54.8289	55.3398	55.5495
ENSMUSG00000023008	Fmnl3	formin-like 3	protein_coding	15	341.696	577.981	1398.62	457.697	539.215	610.564	6	34818718	34821353	+	2636	TF_bZIP	155	340	374	299	284	209	2.52317	5.83313	7.34684	3.05787	3.5471	2.97469
ENSMUSG00000026748	Plxdc2	plexin domain containing 2	protein_coding	2	39.3819	169.492	244.27	96.2038	72.8429	67.5046	6	73599666	73622729	-	2732	-	23280	17365	15676	31054	25381	22787	365.648	287.45	297.118	306.429	305.864	312.93
ENSMUSG00000064371	mt-Tt	mitochondrially encoded tRNA threonine	Mt_tRNA	MT	2.31658	6.09684	32.104	4.3729	5.32997	2.01506	6	145595364	145626545	+	1427	zf-C2H2	1	0	0	0	2	0	0.0300702	0	0	0	0.0461431	0
ENSMUSG00000028341	Nr4a3	nuclear receptor subfamily 4, group A, member 3	protein_coding	4	10.4246	14.6324	79.5621	21.1357	21.3199	50.3765	6	57749316	57755500	-	3541	-	742	477	349	1007	914	660	8.99164	6.09201	5.10357	7.66649	8.49808	6.99293
ENSMUSG00000045502	Hcar2	hydroxycarboxylic acid receptor 2	protein_coding	5	81.0803	67.0653	78.1663	75.7969	71.9545	70.5271	6	65759263	65823546	+	4176	-	77	109	155	129	112	124	0.791209	1.18041	1.92196	0.832764	0.882995	1.11404
ENSMUSG00000052160	Pld4	phospholipase D family, member 4	protein_coding	12	46.3316	154.86	298.707	88.9156	61.2946	71.5347	6	99215106	99268363	-	5021	-	295	474	1002	628	607	606	2.52112	4.26929	10.3336	3.3718	3.98015	4.52818
ENSMUSG00000028211	Trp53inp1	transformation related protein 53 inducible nuclear protein 1	protein_coding	4	941.69	519.451	520.643	931.428	758.632	871.514	6	16361115	16760650	+	6947	-	34	139	175	132	82	67	0.210011	0.904868	1.30441	0.512235	0.388613	0.361842
ENSMUSG00000026365	Cfh	complement component factor h	protein_coding	1	98.4547	413.366	249.853	64.1359	91.4977	89.6702	6	15289	15355	+	67	-	2	5	23	6	6	2	1.2809	3.37492	17.7757	2.41418	2.94834	1.11994
ENSMUSG00000016427	Ndufa1	NADH:ubiquinone oxidoreductase subunit A1	protein_coding	X	1754.81	1588.84	1185.06	1545.82	1445.31	1547.57	6	48045153	48086447	+	5987	NGFIB-like	9	12	57	29	24	50	0.0645051	0.0906442	0.492992	0.130582	0.131978	0.31333
ENSMUSG00000006373	Pgrmc1	progesterone receptor membrane component 1	protein_coding	X	6398.39	5457.89	5718.7	5987.23	6093.04	6182.21	6	124001633	124003562	-	1930	-	70	55	56	104	81	70	1.55633	1.28876	1.50247	1.45268	1.38175	1.36076
ENSMUSG00000106446	Gm42970	predicted gene 42970	TEC	3	3.47487	19.5099	71.1871	13.1187	14.2132	9.06778	6	112727089	112735424	+	3462	-	40	127	214	122	69	71	0.495786	1.65899	3.20082	0.950005	0.656179	0.769436
ENSMUSG00000039959	Hip1	huntingtin interacting protein 1	protein_coding	5	378.761	593.833	777.475	540.053	564.088	499.735	6	11156431	11174379	+	6475	-	813	426	373	1278	854	865	5.3878	2.97535	2.98293	5.32089	4.34229	5.01207
ENSMUSG00000104918	Gm42944	predicted gene 42944	TEC	3	52.1231	23.168	20.9374	53.2036	32.8681	42.3163	6	140012446	140111502	-	8383	-	85	339	179	88	103	89	0.435091	1.82881	1.10568	0.282993	0.404518	0.39832
ENSMUSG00000040978	Gm11992	predicted gene 11992	protein_coding	11	41.6984	42.6779	39.0831	26.2374	35.5331	27.2033	6	36451241	36454816	-	419	-	1515	1303	849	2121	1627	1536	155.153	140.637	104.922	136.464	127.842	137.537
ENSMUSG00000027422	Rrbp1	ribosome binding protein 1	protein_coding	2	5516.94	8568.5	9138.47	7113.98	7616.52	7671.34	6	35861859	35869732	+	1857	-	5524	4476	4097	8215	6859	6136	127.645	109.005	114.243	119.258	121.604	123.969
ENSMUSG00000002728	Naa20	N(alpha)-acetyltransferase 20, NatB catalytic subunit	protein_coding	2	1320.45	1204.74	967.307	1378.19	1269.42	1309.79	6	127091971	127093322	-	1352	-	3	16	51	18	16	9	0.095215	0.535194	1.95329	0.358913	0.389622	0.249751
ENSMUSG00000033777	Tlr13	toll-like receptor 13	protein_coding	X	114.671	315.817	288.936	145.763	133.249	126.949	6	135435385	135573974	-	12961	-	327	487	557	741	635	496	1.08261	1.69925	2.22531	1.54125	1.613	1.43577
ENSMUSG00000033350	Chst2	carbohydrate sulfotransferase 2	protein_coding	9	86.8718	168.273	551.351	180.747	163.452	152.137	6	18676326	18680305	+	3980	-	45	19	15	73	37	42	0.485166	0.215893	0.195156	0.494462	0.306069	0.39592
ENSMUSG00000032315	Cyp1a1	cytochrome P450, family 1, subfamily a, polypeptide 1	protein_coding	9	1862.53	3032.57	9719.14	3879.49	4078.31	3679.5	6	8998594	9019356	+	2400	-	36	35	28	36	40	27	0.643654	0.659515	0.604117	0.404375	0.548718	0.422079
ENSMUSG00000042286	Stab1	stabilin 1	protein_coding	14	325.48	1003.54	1166.91	475.917	438.834	481.6	6	143789315	143853183	-	8786	-	4763	7027	6547	9761	8574	7614	23.2622	36.1698	38.5856	29.9499	32.1287	32.5134
ENSMUSG00000027694	Gm8325	predicted pseudogene 8325	transcribed_processed_pseudogene	3	223.55	254.848	315.457	188.764	210.534	256.92	6	145744019	145758345	+	3705	-	1140	988	693	1891	1429	1300	13.2031	12.0597	9.68544	13.7593	12.6983	13.1643
ENSMUSG00000041515	Irf8	interferon regulatory factor 8	protein_coding	8	189.96	399.953	864.016	292.984	294.036	296.214	6	105186810	105204099	+	4304	-	99	259	207	200	150	126	0.987015	2.72142	2.49042	1.25271	1.14741	1.09835
ENSMUSG00000001173	Ocrl	OCRL, inositol polyphosphate-5-phosphatase	protein_coding	X	1293.81	1042.56	1030.12	1125.29	1032.24	996.448	6	95281345	95288775	-	7328	-	75	138	395	248	184	151	0.439174	0.851651	2.79117	0.912345	0.826671	0.773095
ENSMUSG00000047643	Gm5454	predicted gene 5454	processed_pseudogene	13	67.1808	58.5297	41.8748	72.8817	72.8429	69.5196	6	57595211	57611107	+	2787	-	1608	2487	6963	5323	4591	3652	24.7577	40.3559	129.37	51.4888	54.2339	49.1626
ENSMUSG00000068250	Amn1	antagonist of mitotic exit network 1	protein_coding	6	191.118	196.318	129.812	203.34	198.097	159.19	6	30860970	30890598	-	10288	-	281	823	836	653	494	478	1.17202	3.61773	4.20775	1.7111	1.58087	1.74316
ENSMUSG00000026587	Astn1	astrotactin 1	protein_coding	1	27.799	35.3617	6.97913	53.9324	31.0915	28.2109	6	60784420	60786279	+	1750	-	193	209	226	259	237	255	4.73239	5.40102	6.6872	3.98983	4.45873	5.46693
ENSMUSG00000045930	Clec14a	C-type lectin domain family 14, member a	protein_coding	12	71.814	131.692	374.081	139.204	161.676	158.182	6	121463097	121483433	+	7055	IRF	164	328	619	402	331	294	0.997488	2.10254	4.54326	1.53611	1.54465	1.56348
ENSMUSG00000021886	Gpr65	G-protein coupled receptor 65	protein_coding	12	26.6407	49.9941	79.5621	43.729	36.4214	43.3238	6	47001264	47054745	+	9486	-	1117	855	738	1544	1162	989	5.05279	4.07616	4.02854	4.3879	4.03296	3.9116
ENSMUSG00000048970	C1galt1c1	C1GALT1-specific chaperone 1	protein_coding	X	982.23	614.562	778.871	848.343	757.743	784.866	6	103492760	103494212	+	1453	-	58	48	30	100	82	69	1.71287	1.49398	1.06913	1.85536	1.85801	1.78166
ENSMUSG00000004677	Myo9b	myosin IXb	protein_coding	8	360.228	541.4	766.309	479.561	528.555	425.178	6	149058645	149090210	-	18886	-	165	161	93	279	223	158	0.374891	0.385526	0.254986	0.398251	0.388745	0.313876
ENSMUSG00000039377	Hlx	H2.0-like homeobox	protein_coding	1	154.053	295.087	590.434	212.086	225.635	305.282	6	158189843	158519351	+	9839	-	24	29	5	74	35	28	0.10467	0.133295	0.0263144	0.202756	0.117116	0.10677
ENSMUSG00000024664	Fads3	fatty acid desaturase 3	protein_coding	19	64.8642	164.615	283.353	118.068	137.691	131.987	6	58311506	58316076	-	4571	-	62	108	268	191	182	157	0.582025	1.06851	3.03597	1.12646	1.31087	1.28863
ENSMUSG00000020658	Efr3b	EFR3 homolog B	protein_coding	12	225.867	231.68	304.29	237.594	266.498	242.815	6	98234894	98242903	+	2069	-	23	41	57	60	41	43	0.477011	0.896172	1.42656	0.781779	0.652415	0.779739
ENSMUSG00000021998	Lcp1	lymphocyte cytosolic protein 1	protein_coding	14	353.278	1207.18	869.6	494.867	460.154	411.072	6	37719662	37723964	-	1449	-	848	504	558	1164	853	779	25.1124	15.73	19.9407	21.656	19.3812	20.1702
ENSMUSG00000025630	Hprt	hypoxanthine guanine phosphoribosyl transferase	protein_coding	X	3122.75	2157.06	2075.59	2456.11	2177.29	2190.37	6	71725358	71813357	+	7500	-	311	444	549	658	595	422	1.77934	2.67725	3.7904	2.36514	2.6119	2.11102
ENSMUSG00000112770	Gm48210	predicted gene, 48210	TEC	12	1.15829	9.75495	8.37496	0.728817	1.77666	3.02259	6	184459337	184464816	-	2278	Homeobox	133	242	423	291	254	303	2.50529	4.80429	9.61525	3.44376	3.67097	4.99034
ENSMUSG00000024517	Grp	gastrin releasing peptide	protein_coding	18	2.31658	1.21937	4.18748	0	1.77666	15.113	5	10018933	10037474	+	3792	-	56	135	203	162	155	131	0.633695	1.61003	2.77206	1.1517	1.34575	1.29612
ENSMUSG00000001348	Acp5	acid phosphatase 5, tartrate resistant	protein_coding	9	397.294	732.841	1446.08	551.714	483.25	561.195	6	4012554	4088915	-	10382	-	195	190	218	326	300	241	0.805962	0.827638	1.0873	0.846505	0.951351	0.870918
ENSMUSG00000043300	B3galnt1	UDP-GalNAc:betaGlcNAc beta 1,3-galactosaminyltransferase, polypeptide 1	protein_coding	3	844.394	570.665	368.498	720.071	645.814	577.315	6	75368541	75468282	+	9504	-	305	990	623	679	518	408	1.37706	4.71082	3.39434	1.926	1.79442	1.61063
ENSMUSG00000118243	Gm50203	predicted gene, 50203	lncRNA	19	13.8995	34.1423	33.4998	26.2374	7.99495	13.0979	6	52077014	52110536	+	1289	-	2696	1769	1487	3370	2451	2174	89.7486	62.0644	59.7355	70.4807	62.6024	63.2773
ENSMUSG00000054976	Nyap2	neuronal tyrosine-phophorylated phosphoinositide 3-kinase adaptor 2	protein_coding	1	20.8492	13.4131	20.9374	22.5933	18.6549	19.1431	6	4272102	4273361	+	1260	-	1	8	6	1	2	3	0.0340557	0.287136	0.246578	0.0213955	0.0522589	0.0893289
ENSMUSG00000039963	Ccdc40	coiled-coil domain containing 40	protein_coding	11	118.146	130.472	153.541	158.153	140.356	129.971	6	66005891	66019667	+	1477	-	2	1	3	0	2	15	0.0581046	0.0306187	0.105176	0	0.044581	0.381024
ENSMUSG00000027465	Tbc1d20	TBC1 domain family, member 20	protein_coding	2	1747.86	2086.34	2082.57	1767.38	1931.22	1869.98	6	22038023	22047007	-	2030	-	343	601	1036	757	544	557	7.25035	13.3889	26.4264	10.0529	8.82274	10.2944
ENSMUSG00000039798	2600006K01Rik	RIKEN cDNA 2600006K01 gene	lncRNA	2	1.15829	6.09684	12.5624	10.2034	4.44164	5.03765	6	69481491	69506293	-	2028	-	729	468	264	988	727	573	15.4248	10.4363	6.74078	13.1335	11.8023	10.6005
ENSMUSG00000060992	Copz1	coatomer protein complex, subunit zeta 1	protein_coding	15	4868.29	6154.15	6297.97	5611.89	5910.93	5727.81	6	5345224	5346056	+	833	-	12	28	24	36	9	13	0.618155	1.52013	1.4919	1.16507	0.355712	0.585517
ENSMUSG00000020811	Wscd1	WSC domain containing 1	protein_coding	11	388.027	426.779	415.956	328.696	335.788	361.703	6	81054667	81319479	+	12508	-	18	11	15	31	21	19	0.0617512	0.0397716	0.062098	0.0668139	0.0552754	0.0569911
ENSMUSG00000006221	Hspb7	heat shock protein family, member 7 (cardiovascular)	protein_coding	4	16.2161	70.7234	89.3329	24.7798	16.8782	14.1054	6	119119398	119156064	+	6030	-	102	107	110	217	158	129	0.725845	0.80248	0.944603	0.970142	0.862661	0.802627
ENSMUSG00000041809	Efhc1	EF-hand domain (C-terminal) containing 1	protein_coding	1	120.462	97.5495	32.104	89.6445	86.1678	74.5573	6	152135748	152155916	+	4171	-	1509	1711	1492	2425	2174	1856	15.5242	18.5514	18.5226	15.6734	17.1601	16.6947
ENSMUSG00000046152	Fut10	fucosyltransferase 10	protein_coding	8	251.349	243.874	198.207	225.933	202.539	216.619	6	29758735	29760329	-	1406	-	1	5	9	14	5	5	0.0305194	0.160825	0.33146	0.268433	0.117081	0.133421
ENSMUSG00000030726	Pold3	polymerase (DNA-directed), delta 3, accessory subunit	protein_coding	7	623.16	692.601	810.975	726.63	664.469	691.166	6	103181141	103208295	+	3662	-	4203	5047	4512	7700	6654	5685	49.2495	62.3279	63.8006	56.6846	59.8226	58.2443
ENSMUSG00000076609	Igkc	immunoglobulin kappa constant	IG_C_gene	6	11.5829	19.5099	13.9583	0.728817	0.888328	7.05271	6	71640746	71680473	+	4287	-	335	350	298	451	378	359	3.35314	3.69218	3.59946	2.83606	2.90295	3.14183
ENSMUSG00000032224	Fam81a	family with sequence similarity 81, member A	protein_coding	9	145.945	204.854	298.707	244.882	195.432	232.74	6	141148090	141152622	+	2769	-	14	58	64	34	19	14	0.216953	0.947268	1.19683	0.331016	0.225908	0.189691
ENSMUSG00000074215	Gm10643	predicted gene 10643	protein_coding	8	98.4547	154.86	210.77	115.882	134.137	154.152	6	21021850	21061065	+	2208	-	104	80	23	123	97	74	2.02113	1.63855	0.53939	1.50175	1.44635	1.2574
ENSMUSG00000021773	Comtd1	catechol-O-methyltransferase domain containing 1	protein_coding	14	92.6632	97.5495	185.645	118.068	126.143	138.032	6	31677359	31751766	+	5007	-	217	200	142	310	228	215	1.8597	1.80643	1.46854	1.66908	1.49919	1.61102
ENSMUSG00000030247	Kcnj8	potassium inwardly-rectifying channel, subfamily J, member 8	protein_coding	6	85.7135	199.976	510.872	123.899	119.924	194.453	6	99731318	99770772	-	4601	-	538	568	581	997	748	686	5.01754	5.58295	6.5388	5.84166	5.35242	5.59388
ENSMUSG00000020889	Nr1d1	nuclear receptor subfamily 1, group D, member 1	protein_coding	11	890.725	864.532	1222.74	1459.09	1499.5	1287.62	6	70703419	70703950	+	532	-	10	16	10	1	1	7	0.806583	1.36012	0.973335	0.0506736	0.0618855	0.49366
ENSMUSG00000032040	Dcps	decapping enzyme, scavenger	protein_coding	9	370.653	351.178	284.749	341.815	308.25	306.289	6	69995793	70049842	-	4397	-	126	168	214	336	220	231	1.22963	1.72791	2.52018	2.06004	1.64728	1.97105
ENSMUSG00000065750	Gm23346	predicted gene, 23346	snoRNA	6	0	2.43874	5.5833	4.3729	4.44164	2.01506	5	84790190	84791766	-	1577	-	85	127	151	159	151	153	2.31285	3.642	4.95815	2.71806	3.15243	3.64
ENSMUSG00000035277	Arx	aristaless related homeobox	protein_coding	X	382.236	508.477	696.517	514.545	509.012	427.193	6	21895923	21899045	-	2470	-	80	80	133	162	142	137	1.38981	1.46474	2.78823	1.76812	1.89274	2.08096
ENSMUSG00000048483	Zdhhc22	zinc finger, DHHC-type containing 22	protein_coding	12	192.276	189.002	255.436	275.493	298.478	351.628	6	142510563	142517340	-	2548	-	74	164	366	170	135	193	1.24622	2.9108	7.43799	1.79863	1.74435	2.84184
ENSMUSG00000097145	9230114K14Rik	RIKEN cDNA 9230114K14 gene	lncRNA	5	19.6909	18.2905	9.77078	13.1187	12.4366	28.2109	6	82105944	82108570	-	2048	-	0	0	0	0	0	0	0	0	0	0	0	0
ENSMUSG00000015134	Aldh1a3	aldehyde dehydrogenase family 1, subfamily A3	protein_coding	7	33.5904	32.923	41.8748	18.2204	11.5483	36.2711	6	98658758	98666159	-	3077	THR-like	769	709	876	2002	1688	1278	10.7241	10.4205	14.7418	17.54	18.0612	15.5828
ENSMUSG00000073987	Ggh	gamma-glutamyl hydrolase	protein_coding	4	575.67	521.89	361.519	528.392	499.24	596.458	6	35035704	35087357	-	1451	-	320	288	204	469	347	304	9.46332	8.97621	7.28009	8.71362	7.8734	7.86045
ENSMUSG00000031548	Sfrp1	secreted frizzled-related protein 1	protein_coding	8	33.5904	145.105	50.2497	56.8477	61.2946	58.4368	6	70832428	70832563	+	136	-	0	2	4	6	5	2	0	0.665057	1.52298	1.18934	1.21041	0.551737
ENSMUSG00000074406	Zfp628	zinc finger protein 628	protein_coding	7	611.577	529.206	681.163	597.63	621.829	695.196	6	92330051	92341963	+	4391	Homeobox	330	417	499	706	573	424	3.22486	4.29478	5.88452	4.33445	4.29627	3.62279
ENSMUSG00000024070	Prkd3	protein kinase D3	protein_coding	17	178.377	307.281	468.998	317.764	269.163	294.199	6	87027537	87037204	-	3651	-	166	155	183	378	336	349	1.951	1.91994	2.59545	2.79108	3.0299	3.58637
ENSMUSG00000098188	Sowahc	sosondowah ankyrin repeat domain family member C	protein_coding	10	2097.66	1559.57	1199.01	1687.94	1580.33	1435.73	6	52347997	52436376	+	3368	-	17	15	7	18	14	28	0.21659	0.201413	0.107622	0.144077	0.136854	0.311908
ENSMUSG00000090799	Klhl33	kelch-like 33	protein_coding	14	45.1733	48.7748	92.1245	35.712	45.3047	63.4744	6	66040638	66077265	-	4617	-	29	27	30	25	13	36	0.269525	0.264467	0.336462	0.145973	0.0927009	0.292539
ENSMUSG00000000399	Ndufa9	NADH:ubiquinone oxidoreductase subunit A9	protein_coding	6	1513.89	1030.37	873.787	1214.94	1249.88	1141.53	6	20042052	20066750	+	1965	-	497	428	259	725	562	592	10.8531	9.85029	6.82514	9.94646	9.41617	11.3032
ENSMUSG00000037012	Hk1	hexokinase 1	protein_coding	10	304.63	569.445	1321.85	506.528	532.997	507.795	6	23901518	23939648	+	4372	-	29	119	36	78	69	58	0.284629	1.23093	0.42638	0.480958	0.5196	0.497724
ENSMUSG00000028125	Abca4	ATP-binding cassette, sub-family A (ABC1), member 4	protein_coding	3	74.1306	58.5297	103.291	111.509	91.4977	98.738	6	4918216	4925001	+	3523	zf-C2H2	528	434	488	820	700	690	6.43105	5.57115	7.17268	6.27472	6.54163	7.34814
ENSMUSG00000017978	Cadps2	Ca2+-dependent activator protein for secretion 2	protein_coding	6	220.075	149.982	143.77	156.696	183.884	214.604	6	79256834	79328245	-	11017	-	154	252	336	436	303	292	0.599816	1.03444	1.57925	1.06688	0.905482	0.994399
ENSMUSG00000018830	Myh11	myosin, heavy polypeptide 11, smooth muscle	protein_coding	16	38.2236	93.8914	100.499	38.6273	70.1779	34.256	6	59057775	59062256	+	4482	-	1811	1279	859	2316	1779	1425	17.3383	12.9053	9.9242	13.9303	13.0679	11.9285
ENSMUSG00000097077	Gm16712	predicted gene, 16712	lncRNA	17	3.47487	8.53558	0	0.728817	3.55331	4.03012	5	51126039	51134964	-	6300	-	39	40	66	49	51	63	0.265635	0.287136	0.542472	0.209676	0.26652	0.375181
ENSMUSG00000037410	Tbc1d2b	TBC1 domain family, member 2B	protein_coding	9	172.585	248.751	337.79	244.154	208.757	221.657	6	126798684	126826099	-	2101	-	1307	845	626	1667	1407	1133	26.6938	18.1886	15.4285	21.3896	22.048	20.2323
ENSMUSG00000024039	Cbs	cystathionine beta-synthase	protein_coding	17	1488.4	2076.59	1309.28	1309.68	1269.42	1386.36	6	62104634	62215687	-	8532	-	263	467	947	695	600	504	1.32271	2.47533	5.74742	2.19597	2.31527	2.21626
ENSMUSG00000102418	Sh2d1b1	SH2 domain containing 1B1	protein_coding	1	28.9573	74.3815	54.4372	29.1527	23.9848	30.2259	6	121838092	121973772	+	12022	-	64	48	74	153	103	98	0.228436	0.180564	0.318735	0.34309	0.282073	0.305837
ENSMUSG00000024072	Yipf4	Yip1 domain family, member 4	protein_coding	17	1583.38	1092.55	1309.28	1346.12	1012.69	1107.28	6	23262772	23839420	-	9566	-	190	123	103	215	207	213	0.852284	0.58149	0.557546	0.6059	0.712427	0.835392
ENSMUSG00000023961	Enpp4	ectonucleotide pyrophosphatase/phosphodiesterase 4	protein_coding	17	1015.82	835.268	862.621	967.869	896.323	965.214	6	14012399	14109236	-	7599	-	33	77	72	53	79	34	0.186345	0.45825	0.490626	0.188024	0.342272	0.167866
ENSMUSG00000000555	Itga5	integrin alpha 5 (fibronectin receptor alpha)	protein_coding	15	232.816	540.18	1051.06	400.849	432.616	489.66	6	56261771	56266381	-	1960	-	3	7	0	1	4	4	0.0656789	0.161514	0	0.0137542	0.06719	0.0765676
ENSMUSG00000056737	Capg	capping protein (actin filament), gelsolin-like	protein_coding	6	331.271	634.072	836.1	381.9	386.423	364.726	6	90084080	90152857	-	8799	-	149	204	242	335	235	220	0.726631	1.04849	1.42415	1.02637	0.879296	0.93806
ENSMUSG00000020585	Laptm4a	lysosomal-associated protein transmembrane 4A	protein_coding	12	10966.7	6469.97	6424.99	7686.1	7632.51	7267.32	6	31827868	31856212	-	7485	-	1285	1703	938	1797	1429	1376	7.36669	10.2894	6.48911	6.47216	6.28552	6.89712
ENSMUSG00000113626	Gm7240	predicted gene 7240	transcribed_processed_pseudogene	13	34.7487	12.1937	27.9165	25.5086	25.7615	45.3389	6	170104889	170114338	+	2544	-	25	61	39	40	27	30	0.421681	1.08438	0.793819	0.423873	0.34942	0.442431
ENSMUSG00000031734	Irx3	Iroquois related homeobox 3	protein_coding	8	9.26632	8.53558	15.3541	14.5763	7.10662	11.0828	6	74796488	74807272	+	2572	-	1367	896	938	1847	1140	1099	22.8065	15.7545	18.8845	19.3593	14.5927	16.0313
ENSMUSG00000046909	Tefm	transcription elongation factor, mitochondrial	protein_coding	11	258.299	129.253	161.916	182.204	177.666	188.408	6	44407199	44416700	-	4560	-	877	685	618	1328	1009	958	8.25269	6.7935	7.01775	7.85102	7.28495	7.8821
ENSMUSG00000116740	Gm49659	predicted gene, 49659	TEC	16	2.31658	4.87748	32.104	7.28817	7.10662	6.04518	6	103252713	103275190	-	4933	-	201	443	753	550	487	486	1.74842	4.06126	7.9042	3.00569	3.25026	3.69629
ENSMUSG00000021072	Tmx1	thioredoxin-related transmembrane protein 1	protein_coding	12	2813.49	2389.96	2580.88	2673.3	2456.23	2669.96	6	72521374	72539966	+	2529	-	286	520	599	524	435	362	4.85264	9.2987	12.2646	5.58567	5.66293	5.37033
ENSMUSG00000029126	Nsg1	neuron specific gene family member 1	protein_coding	5	81.0803	92.672	175.874	102.034	77.2845	90.6778	6	8971598	8988742	+	1839	-	9468	5306	4603	10546	8592	7213	220.921	130.483	129.608	154.596	153.82	147.155
ENSMUSG00000067924	Rtl8b	retrotransposon Gag like 8B	protein_coding	X	1209.25	1713.21	2698.13	1445.97	1333.38	1793.4	6	61952067	62009489	+	4431	-	30	10	20	35	29	45	0.290523	0.102062	0.233724	0.212941	0.215475	0.381024
ENSMUSG00000121238	ENSMUSG00000121238	novel transcript, antisense to Stk35	lncRNA	2	96.1381	79.259	71.1871	78.7122	77.2845	76.5723	6	92525153	92528695	-	2762	Homeobox	8	7	11	20	8	11	0.124287	0.114615	0.206226	0.195209	0.0953601	0.14942
ENSMUSG00000028088	Fmo5	flavin containing monooxygenase 5	protein_coding	3	325.48	195.099	181.457	239.052	229.189	200.499	6	80027504	80033001	-	1570	-	223	106	116	250	200	187	6.09489	3.05333	3.82589	4.29273	4.19402	4.46872
ENSMUSG00000029096	Htra3	HtrA serine peptidase 3	protein_coding	5	30.1155	39.0198	166.103	38.6273	44.4164	72.5422	6	73973681	73975722	-	2042	-	2	4	23	10	8	6	0.0420277	0.0885874	0.583239	0.132019	0.128984	0.110239
ENSMUSG00000073733	Cplane2	ciliogenesis and planar polarity effector 2	protein_coding	4	19.6909	17.0712	16.7499	18.9492	28.4265	22.1657	6	70499869	70514814	+	3299	-	2429	1960	1849	3668	2765	2650	31.5941	26.8684	29.0221	29.9737	27.5939	30.1373
ENSMUSG00000020638	Cmpk2	cytidine monophosphate (UMP-CMP) kinase 2, mitochondrial	protein_coding	12	697.291	663.337	429.914	566.291	547.21	536.006	6	38294536	38317251	-	3215	-	70	76	126	140	87	90	0.934282	1.06906	2.02938	1.17392	0.89092	1.05027
ENSMUSG00000018666	Cbx1	chromobox 1	protein_coding	11	661.384	612.123	628.122	621.681	549.875	700.234	6	52671144	52672375	-	1232	-	1044	1405	1933	1984	1501	1780	36.3622	51.5743	81.2447	43.4134	40.1116	54.2064
ENSMUSG00000071477	Zfp777	zinc finger protein 777	protein_coding	6	846.71	899.894	854.246	803.885	932.744	871.514	6	129641474	129643420	-	1947	-	83	65	51	108	87	76	1.82925	1.50979	1.35637	1.49538	1.47114	1.4645
ENSMUSG00000003032	Klf4	Kruppel-like factor 4 (gut)	protein_coding	4	74.1306	141.447	228.915	147.95	157.234	139.039	6	97536120	97562598	+	5675	-	281	160	130	328	258	199	2.12472	1.27503	1.18618	1.55812	1.49677	1.31561
ENSMUSG00000097177	9330159M07Rik	RIKEN cDNA 9330159M07 gene	lncRNA	9	11.5829	7.31621	22.3332	13.8475	21.3199	9.06778	6	35809367	35837126	-	4439	-	26	32	119	53	50	72	0.251333	0.326011	1.38815	0.321872	0.370839	0.608539
ENSMUSG00000079018	Ly6c1	lymphocyte antigen 6 complex, locus C1	protein_coding	15	62.5477	56.091	220.541	131.916	120.813	116.874	6	140941267	140954067	+	1879	-	17	14	12	26	32	22	0.388225	0.336953	0.330696	0.373026	0.560691	0.439276
ENSMUSG00000020458	Rtn4	reticulon 4	protein_coding	11	7062.1	6894.31	5167.35	6418.69	5944.69	6199.34	6	26519203	26529836	+	4163	-	602	544	308	777	616	532	6.20513	5.90963	3.83106	5.03162	4.87164	4.79453
ENSMUSG00000070530	Wfdc16	WAP four-disulfide core domain 16	protein_coding	2	154.053	160.957	181.457	120.255	146.574	142.062	6	96679953	96699466	+	4273	-	571	502	450	853	619	695	5.73408	5.31299	5.45323	5.38157	4.76934	6.10229
ENSMUSG00000061118	Dnajc30	DnaJ heat shock protein family (Hsp40) member C30	protein_coding	5	429.726	560.91	597.414	531.307	518.783	481.6	6	48001122	48025845	-	3588	zf-C2H2	731	738	612	1103	1050	865	8.7423	9.3019	8.83229	8.28736	9.63468	9.04492
ENSMUSG00000033099	Nol12	nucleolar protein 12	protein_coding	15	1179.14	2124.14	3472.82	1698.14	1762.44	1982.82	6	55527143	55532466	-	3049	zf-C2H2	64	116	164	203	177	138	0.900707	1.72055	2.78523	1.79486	1.91124	1.6981
ENSMUSG00000018500	Adora2b	adenosine A2b receptor	protein_coding	11	315.055	231.68	167.499	247.798	254.062	212.589	6	88722289	88740923	-	5332	-	10	6	16	19	24	9	0.0804768	0.0508896	0.155383	0.0960631	0.148191	0.0633277
ENSMUSG00000040711	Sh3pxd2b	SH3 and PX domains 2B	protein_coding	11	97.2964	304.842	376.873	163.255	229.189	250.875	6	74915867	74920679	-	1677	-	54	46	158	181	136	116	1.38172	1.24049	4.87863	2.90963	2.66997	2.59517
ENSMUSG00000037361	Sf3b6	splicing factor 3B, subunit 6	protein_coding	12	1973.73	1518.11	1278.58	1625.99	1445.31	1720.86	6	29642947	29694331	+	6991	-	6097	5654	3702	8807	6692	6153	37.4229	36.575	27.4202	33.9611	31.515	33.0209
ENSMUSG00000005893	Nr2c2	nuclear receptor subfamily 2, group C, member 2	protein_coding	6	183.01	152.421	120.041	209.899	168.782	167.25	6	164476627	164480716	-	1116	-	133	132	130	165	165	141	5.11385	5.34906	6.03189	3.98577	4.86766	4.74019
ENSMUSG00000070891	Gm12689	predicted gene 12689	protein_coding	4	0	6.09684	20.9374	2.18645	3.55331	2.01506	5	135093056	135094716	+	1661	-	371	460	428	729	584	478	9.58441	12.5244	13.3428	11.8318	11.5756	10.7969
ENSMUSG00000029122	Evc	EvC ciliary complex subunit 1	protein_coding	5	40.5402	41.4585	20.9374	51.746	57.7413	19.1431	6	78819133	78827838	+	4321	-	1018	1742	2488	2330	1984	1968	10.1094	18.2319	29.8154	14.5367	15.1167	17.0876
ENSMUSG00000054091	1810037I17Rik	RIKEN cDNA 1810037I17 gene	protein_coding	3	1623.92	1264.49	1196.22	1303.85	1329.83	1336.99	6	62139810	62157279	+	1845	-	272	190	120	340	286	211	6.32606	4.6572	3.3679	4.96793	5.10352	4.29069
ENSMUSG00000014177	Tvp23b	trans-golgi network vesicle protein 23B	protein_coding	11	2560.98	1558.35	1060.83	1931.36	1635.41	1698.7	6	32297820	32378173	+	9793	-	84	250	270	224	258	249	0.368065	1.1545	1.42765	0.616631	0.86737	0.953948
ENSMUSG00000040964	Arhgef10l	Rho guanine nucleotide exchange factor (GEF) 10-like	protein_coding	4	326.638	445.07	341.977	380.442	421.067	397.975	6	4867544	4877659	+	2854	-	1704	1245	916	2231	1627	1708	25.6198	19.728	16.6194	21.0736	18.7687	22.453
ENSMUSG00000057835	Zfp119a	zinc finger protein 119a	protein_coding	17	143.628	125.595	83.7496	110.051	130.584	149.115	6	92068371	92151275	+	14935	RXR-like	158	125	86	288	190	166	0.453955	0.378506	0.298172	0.519853	0.418841	0.417008
ENSMUSG00000042401	Crtac1	cartilage acidic protein 1	protein_coding	19	4.63316	14.6324	22.3332	11.6611	15.1016	10.0753	6	99184137	99185495	+	1359	-	0	5	15	3	4	2	0	0.166387	0.571539	0.0595107	0.0969038	0.0552143
ENSMUSG00000048058	Ldlrad3	low density lipoprotein receptor class A domain containing 3	protein_coding	2	173.744	154.86	187.041	134.102	130.584	180.348	6	37446442	37494238	-	7701	-	35	34	15	71	65	19	0.195021	0.199664	0.10086	0.248545	0.277886	0.0925652
ENSMUSG00000057738	Sptan1	spectrin alpha, non-erythrocytic 1	protein_coding	2	3038.2	3208.16	3841.31	3114.96	3146.46	3059.87	6	122717852	122719833	+	1160	-	1402	1037	857	1789	1497	1327	51.8622	40.4286	38.2558	41.5763	42.4878	42.9194
ENSMUSG00000059824	Dbp	D site albumin promoter binding protein	protein_coding	7	1515.04	1151.08	1105.49	1131.12	1183.25	1251.35	6	62770281	62807606	+	2235	-	2211	1278	760	2650	1841	1686	42.4495	25.8596	17.608	31.964	27.1192	28.3023
ENSMUSG00000025592	Dach2	dachshund family transcription factor 2	protein_coding	X	30.1155	35.3617	29.3123	33.5256	42.6397	33.2485	6	140241796	140393323	-	5693	-	282	365	245	522	474	395	2.12554	2.89948	2.22843	2.47185	2.74118	2.60314
ENSMUSG00000037653	Kctd8	potassium channel tetramerisation domain containing 8	protein_coding	5	133.203	107.304	101.895	117.339	95.0511	105.791	6	56171892	56185930	-	2018	zf-C2H2	124	103	60	151	147	148	2.6367	2.30826	1.53959	2.0172	2.39826	2.75158
ENSMUSG00000004044	Cavin1	caveolae associated 1	protein_coding	11	218.917	604.807	794.225	301.73	300.255	360.696	6	42256726	42420224	-	2810	-	4	12	16	16	17	10	0.0610822	0.193127	0.294841	0.153499	0.199179	0.133516
ENSMUSG00000020218	Wif1	Wnt inhibitory factor 1	protein_coding	10	12.7412	6.09684	4.18748	10.2034	14.2132	13.0979	6	101780548	102016730	-	6023	-	150	127	134	184	147	179	1.06866	0.953583	1.15204	0.823565	0.803535	1.11502
ENSMUSG00000032497	Lrrfip2	leucine rich repeat (in FLII) interacting protein 2	protein_coding	9	1541.68	2265.59	1998.82	2203.21	2141.76	2269.97	6	29855572	29921463	+	13431	-	2623	2631	2752	4274	3542	3037	8.38013	8.85891	10.61	8.57865	8.68242	8.48355
ENSMUSG00000090200	1700025N21Rik	RIKEN cDNA 1700025N21 gene	lncRNA	10	0	9.75495	22.3332	8.7458	11.5483	5.03765	5	45354512	45359627	+	2993	TF_bZIP	1308	944	792	1552	1332	1242	18.7526	14.2637	13.7023	13.9791	14.652	15.5688
ENSMUSG00000045205	Dpy19l4	dpy-19-like 4 (C. elegans)	protein_coding	4	510.806	349.959	330.811	436.561	339.341	397.975	6	112207207	112746083	+	9868	DACH	26	29	21	46	48	33	0.113059	0.132904	0.110196	0.125667	0.160145	0.125466
ENSMUSG00000083674	Zfp133-ps	zinc finger protein 133, pseudogene	transcribed_unitary_pseudogene	2	46.3316	47.5554	20.9374	43.729	39.0864	36.2711	6	69266628	69499022	-	3373	-	115	88	73	161	107	105	1.46299	1.17987	1.12068	1.28677	1.0444	1.16792
ENSMUSG00000038500	Prr3	proline-rich polypeptide 3	protein_coding	17	326.638	530.425	639.288	406.68	381.981	479.585	6	100847559	100861713	-	3587	-	189	496	569	414	338	358	2.26095	6.25343	8.21401	3.11144	3.10231	3.74449
ENSMUSG00000038212	Mfsd14b	major facilitator superfamily domain containing 14B	protein_coding	13	1050.57	788.932	882.162	964.225	798.607	825.168	6	120869865	120936555	+	2427	-	11	5	3	14	16	13	0.194484	0.0931683	0.0640067	0.155507	0.217045	0.200962
ENSMUSG00000031523	Dlc1	deleted in liver cancer 1	protein_coding	8	261.774	582.858	1056.64	522.562	475.255	539.029	6	110946660	111054736	+	6656	LRRFIP	1331	1858	1432	3023	2411	2253	8.58076	12.6241	11.1405	12.2438	11.9257	12.6996
ENSMUSG00000042229	Rabif	RAB interacting factor	protein_coding	1	850.185	931.598	1003.6	954.021	925.637	942.041	6	82974984	82977872	-	686	-	0	8	16	12	13	5	0	0.527392	1.20773	0.471574	0.623907	0.273456
ENSMUSG00000031521	Aga	aspartylglucosaminidase	protein_coding	8	2445.15	1607.13	1141.79	1682.11	1567.9	1740.01	6	11261315	11322137	-	8101	-	441	287	237	599	382	395	2.33594	1.60218	1.5149	1.99334	1.55248	1.82936
ENSMUSG00000031728	Zfp821	zinc finger protein 821	protein_coding	8	484.165	702.356	766.309	558.274	588.961	560.187	6	144301200	144342187	+	3122	-	40	39	15	60	44	36	0.549779	0.564936	0.24879	0.518097	0.464002	0.432624
ENSMUSG00000032890	Rims3	regulating synaptic membrane exocytosis 3	protein_coding	4	4202.28	4251.94	3271.82	3567.56	3805.6	3396.39	6	36283433	36291128	-	3783	-	282	435	458	558	430	476	3.1987	5.20021	6.26907	3.97641	3.74225	4.72076
ENSMUSG00000033327	Tnxb	tenascin XB	protein_coding	17	28.9573	93.8914	120.041	43.729	51.523	77.5799	6	65212477	65260789	-	5531	-	907	647	632	1323	899	819	7.03663	5.29016	5.91681	6.44836	5.35127	5.55548
ENSMUSG00000017765	Slc12a4	solute carrier family 12, member 4	protein_coding	8	254.824	425.56	735.6	266.747	484.139	364.726	6	37034905	37420297	-	14694	-	226	478	757	717	535	535	0.659978	1.47115	2.66766	1.31544	1.19871	1.36601
ENSMUSG00000022438	Parvb	parvin, beta	protein_coding	15	196.909	317.036	699.309	298.815	336.676	353.643	6	134422386	134436512	+	2861	-	734	764	719	1309	1042	935	11.0088	12.0766	13.0132	12.3343	11.9909	12.2613
ENSMUSG00000033386	Frrs1	ferric-chelate reductase 1	protein_coding	3	217.759	256.067	325.227	283.51	254.95	236.77	6	53964762	53976456	+	2321	-	2111	1318	818	2308	1765	1727	39.0278	25.6808	18.2496	26.8073	25.0363	27.9163
ENSMUSG00000033543	Gtf2a2	general transcription factor II A, 2	protein_coding	9	574.512	543.838	421.539	571.392	530.332	564.217	6	110432178	110451564	+	6649	-	418	576	549	766	663	556	2.69762	3.91773	4.27553	3.10574	3.2829	3.13733
ENSMUSG00000073436	Eme2	essential meiotic structure-specific endonuclease subunit 2	protein_coding	17	257.14	299.965	266.603	258.73	284.265	293.191	6	120712013	120753776	+	7972	-	3628	3487	2344	4895	4284	3371	19.5281	19.7812	15.2253	16.5531	17.6922	15.8647
ENSMUSG00000034785	Dio1	deiodinase, iodothyronine, type I	protein_coding	4	2907.31	2559.46	1760.14	1921.89	2126.66	2221.6	6	34879431	34938789	+	13488	-	25	77	86	60	58	77	0.0795341	0.258173	0.33016	0.119921	0.141573	0.214183
ENSMUSG00000031239	Itm2a	integral membrane protein 2A	protein_coding	X	6.94974	9.75495	29.3123	2.18645	7.10662	14.1054	6	106670222	106692729	-	4279	-	220	349	527	366	545	362	2.20618	3.68851	6.37738	2.30585	4.19329	3.174
ENSMUSG00000018800	Abca5	ATP-binding cassette, sub-family A (ABC1), member 5	protein_coding	11	1132.81	738.937	589.039	855.631	796.83	713.332	6	84116244	84199889	+	4416	-	170	260	501	410	379	351	1.65189	2.66264	5.87466	2.50292	2.8256	2.98208
ENSMUSG00000103793	Pcdhga6	protocadherin gamma subfamily A, 6	protein_coding	18	68.3391	91.4527	80.9579	102.763	91.4977	69.5196	6	116653113	116701826	+	7260	-	188	210	233	389	287	235	1.11117	1.30813	1.66186	1.44446	1.3015	1.21443
ENSMUSG00000108604	Gm44850	predicted gene 44850	lncRNA	7	397.294	904.772	435.498	672.698	541.88	690.158	6	69919832	69930148	+	4047	-	496	446	302	784	597	560	5.25908	4.9839	3.8641	5.22247	4.8567	5.19154
ENSMUSG00000106864	Gtf3c2	general transcription factor IIIC, polypeptide 2, beta	protein_coding	5	323.163	399.953	453.643	441.663	418.402	355.658	6	25107460	25114061	-	6000	-	222	246	191	355	320	291	1.58768	1.85418	1.64838	1.59503	1.7559	1.81963
ENSMUSG00000003378	Grik5	glutamate receptor, ionotropic, kainate 5 (gamma 2)	protein_coding	7	1168.71	1659.56	2286.36	1513.75	1501.27	1773.25	6	107148662	107164366	-	1970	-	2510	2099	1261	2637	2394	2205	54.6724	48.1852	33.1454	36.0858	40.0091	41.9936
ENSMUSG00000103364	Gm38157	predicted gene, 38157	TEC	1	4.63316	34.1423	99.1037	30.6103	23.9848	11.0828	6	106440705	106446982	-	1744	-	6	8	21	3	8	14	0.147627	0.207449	0.623515	0.0463733	0.151023	0.301178
ENSMUSG00000049119	Fam110b	family with sequence similarity 110, member B	protein_coding	4	567.562	651.143	607.184	597.63	628.936	643.812	6	110160195	110228542	-	11437	-	978	606	422	1174	897	708	3.66934	2.39623	1.91062	2.76725	2.58215	2.32253
ENSMUSG00000042271	Nxt2	nuclear transport factor 2-like export factor 2	protein_coding	X	539.763	346.301	220.541	335.985	300.255	281.101	6	37840092	37974926	+	4733	-	59	75	58	141	103	69	0.534905	0.716626	0.63455	0.803111	0.716475	0.546958
ENSMUSG00000026032	Ndufb3	NADH:ubiquinone oxidoreductase subunit B3	protein_coding	1	934.74	786.493	643.476	798.054	672.464	644.82	6	127814788	127819960	-	1329	-	343	742	312	923	610	685	11.0747	25.2491	12.1564	18.7228	15.1114	19.3378
ENSMUSG00000002147	Stat6	signal transducer and activator of transcription 6	protein_coding	10	893.042	787.712	884.954	834.495	755.967	851.363	6	31313349	31337488	-	6564	-	279	328	325	606	471	353	1.82388	2.25982	2.56383	2.48884	2.3624	2.01766
ENSMUSG00000090778	Gm3235	predicted gene 3235	lncRNA	8	3.47487	40.2392	118.645	13.8475	22.2082	27.2033	6	24709274	24771771	-	5168	-	1009	1361	1638	2077	1690	1760	8.37779	11.9098	16.4122	10.8345	10.7663	12.7771
ENSMUSG00000020044	Timp3	tissue inhibitor of metalloproteinase 3	protein_coding	10	574.512	1096.21	2201.22	839.597	803.936	838.265	6	34071181	34072878	+	1698	-	4	28	71	42	27	11	0.101084	0.745741	2.16518	0.666814	0.523512	0.24305
ENSMUSG00000038151	Prdm1	PR domain containing 1, with ZNF domain	protein_coding	10	141.311	352.398	757.934	289.34	314.468	389.914	6	3959467	3960042	+	576	-	0	6	23	3	0	3	0	0.471082	2.06766	0.140408	0	0.195407
ENSMUSG00000026177	Slc11a1	solute carrier family 11 (proton-coupled divalent metal ion transporters), member 1	protein_coding	1	267.565	820.635	731.413	268.933	267.387	272.033	6	5644090	6108223	+	8164	-	490	534	435	820	708	639	2.57546	2.95805	2.75906	2.70772	2.85516	2.93656
ENSMUSG00000028926	Cdk14	cyclin-dependent kinase 14	protein_coding	5	944.006	708.453	421.539	781.292	707.109	614.594	6	141009766	141022688	+	3176	-	466	284	158	461	338	279	6.29602	4.04395	2.57603	3.91303	3.50378	3.29583
ENSMUSG00000035165	Kcne3	potassium voltage-gated channel, Isk-related subfamily, gene 3	protein_coding	7	89.1883	140.227	611.372	212.814	187.437	242.815	6	58625543	58635123	+	763	-	807	645	461	1095	757	640	45.3847	38.2299	31.286	38.6886	32.6642	31.47
ENSMUSG00000032666	1700025G04Rik	RIKEN cDNA 1700025G04 gene	protein_coding	1	126.254	146.324	336.394	120.255	131.472	171.28	6	127478855	127496826	+	4402	STAT	771	646	634	1145	851	845	7.51563	6.63667	7.45785	7.01211	6.36473	7.20191
ENSMUSG00000023087	Noct	nocturnin	protein_coding	3	430.884	417.024	436.894	506.528	508.123	442.306	6	92347194	92356360	-	1927	-	3	33	85	19	25	27	0.0668037	0.774462	2.28408	0.265806	0.427129	0.525682
ENSMUSG00000047250	Ptgs1	prostaglandin-endoperoxide synthase 1	protein_coding	2	90.3466	182.905	561.122	175.645	151.904	177.325	6	86136236	86185370	+	8144	-	496	899	1577	1152	905	832	2.61339	4.99217	10.0269	3.81336	3.65857	3.83289
ENSMUSG00000035133	Arhgap5	Rho GTPase activating protein 5	protein_coding	12	1921.6	1316.92	951.953	1379.65	973.607	1164.71	6	44313173	44404497	-	5579	zf-C2H2	122	289	543	397	354	387	0.938349	2.34266	5.03985	1.91835	2.08904	2.60253
ENSMUSG00000025323	Sp4	trans-acting transcription factor 4	protein_coding	12	277.99	210.951	240.082	231.764	249.62	242.815	6	74414354	74425221	+	3705	-	231	673	524	369	301	270	2.67537	8.21476	7.32348	2.68492	2.67472	2.73411
ENSMUSG00000050910	Cdr2l	cerebellar degeneration-related protein 2-like	protein_coding	11	250.191	331.668	408.977	269.662	281.6	305.282	6	4853391	5470312	-	18877	-	815	581	302	1072	796	610	1.85262	1.39191	0.828415	1.53093	1.38829	1.21238
ENSMUSG00000054013	Tmem179	transmembrane protein 179	protein_coding	12	289.573	540.18	668.601	653.02	711.55	799.979	6	99825709	99834076	+	1779	-	77	115	438	292	211	241	1.85727	2.92341	12.7489	4.42486	3.90487	5.08256
ENSMUSG00000066324	Bpnt2	3'(2'), 5'-bisphosphate nucleotidase 2	protein_coding	4	2140.52	1498.6	1395.83	1839.53	1734.02	1760.16	6	151728154	151965876	-	11788	-	109	120	241	165	148	170	0.396778	0.460372	1.05865	0.377343	0.413354	0.541066
ENSMUSG00000060090	Rp2	retinitis pigmentosa 2 homolog	protein_coding	X	678.758	460.921	336.394	465.714	417.514	367.749	6	51131868	51159065	+	10658	-	372	342	313	695	572	439	1.49771	1.45117	1.5207	1.75793	1.76694	1.54536
ENSMUSG00000024941	Scyl1	SCY1-like 1 (S. cerevisiae)	protein_coding	19	2396.5	2581.4	2378.49	2523.89	2618.79	2511.77	6	36120438	36142284	+	3884	-	78	150	402	241	171	176	0.86174	1.74655	5.35946	1.67275	1.4495	1.7001
ENSMUSG00000036863	Syde2	synapse defective 1, Rho GTPase, homolog 2 (C. elegans)	protein_coding	3	128.57	93.8914	85.1454	112.967	63.0713	88.6627	6	52550755	52618758	+	10887	-	1659	1080	682	1893	1096	1156	6.53882	4.48625	3.24377	4.68744	3.31438	3.98374
ENSMUSG00000063383	Zfp947	zinc finger protein 947	protein_coding	17	63.706	35.3617	26.5207	62.6782	37.3098	49.369	6	118198668	118265175	-	5770	zf-C2H2	240	173	172	318	281	241	1.78483	1.35593	1.54357	1.48575	1.60336	1.56705
ENSMUSG00000052214	Opa3	optic atrophy 3	protein_coding	7	1130.49	1338.87	1725.24	1314.79	1474.62	1482.08	6	115272742	115286958	+	3700	-	216	272	293	370	317	303	2.50503	3.32457	4.10053	2.69583	2.82071	3.07243
ENSMUSG00000024253	Dync2li1	dynein cytoplasmic 2 light intermediate chain 1	protein_coding	17	823.544	586.516	397.81	618.037	611.169	568.247	6	112466623	112483181	-	2499	-	250	443	479	896	801	794	4.29274	8.01688	9.92529	9.66573	10.5528	11.9205
ENSMUSG00000038806	Sde2	SDE2 telomere maintenance homolog (S. pombe)	protein_coding	1	566.404	464.58	480.164	541.511	588.961	480.592	6	37093493	37320710	+	5206	-	2	2	0	1	1	0	0.0164849	0.0173738	0	0.00517832	0.00632407	0
ENSMUSG00000045319	Proser2	proline and serine rich 2	protein_coding	2	59.0728	71.9428	185.645	91.1021	82.6145	76.5723	6	4762484	4793355	-	6543	-	1848	1229	1000	2524	1952	1747	12.1195	8.4946	7.91402	10.3993	9.82208	10.0174
ENSMUSG00000021495	Fam193b	family with sequence similarity 193, member B	protein_coding	13	237.449	498.722	414.56	396.476	413.072	384.877	6	20230720	20271892	+	5141	-	586	378	241	639	470	365	4.89115	3.32516	2.42741	3.35078	3.00989	2.66371
ENSMUSG00000020439	Smtn	smoothelin	protein_coding	11	108.879	221.925	520.643	193.136	198.097	238.785	6	5808379	5821447	-	3600	-	2069	2117	1704	3463	2948	2493	24.6615	26.5942	24.5099	25.9324	26.9603	25.9813
ENSMUSG00000019966	Kitl	kit ligand	protein_coding	10	186.485	306.062	702.101	299.544	214.975	272.033	6	145693625	145727475	+	5751	-	111	77	61	155	71	88	0.82821	0.605501	0.549238	0.726576	0.406458	0.574091
ENSMUSG00000053716	Dusp7	dual specificity phosphatase 7	protein_coding	9	538.605	675.53	741.184	575.765	593.403	719.377	6	22363340	22385171	-	2872	zf-C2H2	55	29	19	86	42	49	0.821749	0.456648	0.342565	0.807248	0.481466	0.640107
ENSMUSG00000053253	Ndfip2	Nedd4 family interacting protein 2	protein_coding	14	1271.8	726.744	616.955	935.801	851.906	795.949	6	18962259	18990468	+	5082	-	976	1098	1236	1804	1660	1471	8.24093	9.77092	12.5938	9.56962	10.7541	10.8597
ENSMUSG00000030956	Fam53b	family with sequence similarity 53, member B	protein_coding	7	317.372	334.107	369.894	317.764	309.138	326.44	6	84933924	84963016	+	1869	-	711	481	285	848	688	564	16.3238	11.6387	7.89605	12.2315	12.1194	11.3217
ENSMUSG00000030560	Ctsc	cathepsin C	protein_coding	7	421.618	1330.33	1010.58	489.765	428.174	492.682	6	180678692	180695678	+	3471	-	489	381	344	743	663	477	6.04526	4.96407	5.1319	5.77068	6.28868	5.1559
ENSMUSG00000116121	Gm49486	predicted gene, 49486	protein_coding	15	13.8995	9.75495	46.0623	16.034	15.1016	17.128	6	6102418	6135022	-	9563	-	51	59	133	125	93	76	0.228843	0.279014	0.720164	0.352378	0.320176	0.298168
ENSMUSG00000040447	Spns2	spinster homolog 2	protein_coding	11	50.9648	57.3103	160.52	61.2206	65.7362	88.6627	6	55687129	55718933	-	11540	-	205	409	297	544	465	382	0.76227	1.60282	1.33268	1.27083	1.32662	1.24193
ENSMUSG00000120818	ENSMUSG00000120818	novel transcript, sense intronic to Saysd1	lncRNA	14	6.94974	14.6324	6.97913	11.6611	7.99495	5.03765	6	3467523	3490612	-	4380	-	94	182	373	265	223	237	0.920905	1.87917	4.4097	1.63104	1.67622	2.03009
ENSMUSG00000025158	Rfng	RFNG O-fucosylpeptide 3-beta-N-acetylglucosaminyltransferase	protein_coding	11	555.979	696.26	635.101	599.816	594.291	638.774	6	99851492	99936278	+	5911	-	161	251	503	411	242	270	1.16876	1.92035	4.40637	1.87445	1.34789	1.71374
ENSMUSG00000029322	Plac8	placenta-specific 8	protein_coding	5	12.7412	12.1937	5.5833	16.034	25.7615	24.1807	6	106245831	106252923	+	3356	-	465	554	531	790	668	714	5.94555	7.46544	8.19307	6.34597	6.55322	7.9821
ENSMUSG00000115049	Gm49172	predicted gene, 49172	lncRNA	15	413.51	563.348	767.704	432.917	377.539	487.645	6	29422722	29423563	+	842	-	0	3	13	4	6	0	0	0.16113	0.799476	0.128068	0.234606	0
ENSMUSG00000047003	Zfp41	zinc finger protein 41	protein_coding	15	101.93	140.227	212.166	106.407	125.254	138.032	6	105496008	105546732	+	11553	-	1098	596	442	1284	959	790	4.0782	2.33302	1.98108	2.99615	2.7329	2.56551
ENSMUSG00000057411	Antkmt	adenine nucleotide translocase lysine methyltransferase	protein_coding	17	520.072	393.856	249.853	319.222	411.296	326.44	6	132313811	132415615	-	6911	-	274	274	265	436	348	324	1.70126	1.79299	1.98554	1.70074	1.65783	1.75892
ENSMUSG00000015405	Ace2	angiotensin I converting enzyme (peptidyl-dipeptidase A) 2	protein_coding	X	1238.21	937.695	2021.16	1449.62	1519.04	1139.52	6	87927293	87960096	+	5808	-	364	1091	724	672	482	489	2.68928	8.49505	6.45485	3.11915	2.73225	3.15881
ENSMUSG00000074785	Plxnc1	plexin C1	protein_coding	10	47.4899	164.615	203.791	72.8817	65.7362	96.7229	6	79113591	79140874	+	2415	-	12	8	33	22	17	17	0.213219	0.14981	0.707573	0.245583	0.231757	0.264103
ENSMUSG00000031176	Dynlt3	dynein light chain Tctex-type 3	protein_coding	X	2099.98	1741.26	1394.43	1695.23	1678.05	1663.43	6	72342464	72380730	-	4083	-	44	47	115	84	74	88	0.462417	0.520579	1.45845	0.554617	0.596696	0.80862
ENSMUSG00000022751	Nit2	nitrilase family, member 2	protein_coding	16	105.404	78.0396	96.312	106.407	101.269	91.6853	6	20132456	20132853	-	398	-	6	12	5	16	9	5	0.646888	1.36353	0.650521	1.08375	0.744492	0.471333
ENSMUSG00000113294	Gm49326	predicted gene, 49326	unprocessed_pseudogene	12	5.79145	1.21937	0	2.18645	5.32997	5.03765	5	120671572	120675033	-	2489	-	480	571	455	823	669	634	8.27518	10.3748	9.46587	8.9139	8.84915	9.55665
ENSMUSG00000023484	Prph	peripherin	protein_coding	15	22.0075	41.4585	30.7082	46.6443	43.5281	74.5573	6	100701591	100720111	-	1592	-	11	10	4	22	29	24	0.29649	0.28407	0.130104	0.37254	0.59973	0.5656
ENSMUSG00000022490	Ppp1r1a	protein phosphatase 1, regulatory inhibitor subunit 1A	protein_coding	15	10169.8	19711.1	19311.3	12099.1	11916	12136.7	6	95870620	95892010	-	935	-	357	462	550	594	425	484	16.3839	22.3459	30.4597	17.1265	14.965	19.4211
ENSMUSG00000036306	Lzts1	leucine zipper, putative tumor suppressor 1	protein_coding	8	11.5829	6.09684	44.6664	17.4916	23.9848	19.1431	6	75488528	75501676	+	8595	zf-C2H2	88	115	152	146	141	137	0.439337	0.60509	0.915739	0.457931	0.540099	0.59802
ENSMUSG00000021047	Nova1	NOVA alternative splicing regulator 1	protein_coding	12	303.472	543.838	840.287	419.798	407.742	458.426	6	26009054	26011875	-	2279	-	449	323	179	438	463	324	8.45401	6.40953	4.06708	5.18111	6.68863	5.33386
ENSMUSG00000033831	Fgb	fibrinogen beta chain	protein_coding	3	45.1733	45.1166	113.062	107.865	103.046	59.4443	6	162922328	162971416	+	3762	-	1069	769	1448	1989	1710	1131	12.1933	9.24433	19.9308	14.2531	14.965	11.2794
ENSMUSG00000026927	Entr1	endosome associated trafficking regulator 1	protein_coding	2	977.597	1321.8	1214.37	1232.43	1324.5	1272.51	6	94626728	94780697	-	8349	-	41	135	146	100	74	96	0.210722	0.731252	0.905509	0.322893	0.291808	0.431398
ENSMUSG00000038828	Tmem214	transmembrane protein 214	protein_coding	5	2865.61	3514.22	3992.06	3147.03	3386.3	3538.45	6	9520506	9529242	-	2576	-	1813	1428	999	2326	1889	1651	30.2004	25.0698	20.0814	24.342	24.1427	24.046
ENSMUSG00000028538	St3gal3	ST3 beta-galactoside alpha-2,3-sialyltransferase 3	protein_coding	4	1132.81	1477.87	1628.93	1330.09	1358.25	1484.09	6	56977028	56987704	-	2563	-	91	64	69	146	114	91	1.52354	1.12927	1.39404	1.53567	1.46439	1.33209
ENSMUSG00000068466	Gm5518	predicted gene 5518	processed_pseudogene	19	457.525	317.036	307.082	347.646	423.732	350.621	6	17932198	17932323	+	126	-	5	1	0	3	6	5	1.70279	0.35892	0	0.641865	1.56777	1.48881
ENSMUSG00000039115	Itga9	integrin alpha 9	protein_coding	9	154.053	385.321	422.935	268.205	239.848	246.845	6	98953055	98956859	+	1999	-	19	34	22	64	49	74	0.407851	0.769191	0.569881	0.863098	0.807019	1.38887
ENSMUSG00000020607	Lratd1	LRAT domain containing 1	protein_coding	12	126.254	123.156	147.958	156.696	131.472	173.295	6	103438706	103446430	-	1306	-	8780	16165	13835	16601	13414	12046	288.478	559.758	548.542	342.676	338.155	346.052
ENSMUSG00000023921	Mmut	methylmalonyl-Coenzyme A mutase	protein_coding	17	785.321	504.819	328.019	593.257	546.321	446.336	6	69585321	69636877	-	6802	-	10	5	32	24	27	19	0.0630847	0.0332431	0.243606	0.0951191	0.130686	0.104799
ENSMUSG00000026095	Asnsd1	asparagine synthetase domain containing 1	protein_coding	1	215.442	303.623	357.331	279.866	246.067	329.463	6	46741300	46865712	-	8747	-	262	446	602	576	459	455	1.2853	2.30592	3.56379	1.77524	1.72764	1.95161
ENSMUSG00000060780	Lrrtm1	leucine rich repeat transmembrane neuronal 1	protein_coding	6	20.8492	47.5554	101.895	48.8307	43.5281	34.256	6	82947448	82957170	-	3810	-	39	37	81	148	116	59	0.439239	0.439182	1.10087	1.0472	1.00238	0.580989
ENSMUSG00000052911	Lamb2	laminin, beta 2	protein_coding	9	104.246	329.23	460.623	166.17	194.544	180.348	6	26272814	26279328	-	3587	-	844	1084	870	1691	1491	1263	10.0965	13.6668	12.5592	12.7088	13.6851	13.2103
ENSMUSG00000006705	Pknox1	Pbx/knotted 1 homeobox	protein_coding	17	777.213	790.151	901.704	872.394	805.713	787.889	6	31025356	31036524	+	7580	-	2474	2882	2860	4318	3812	3512	14.0053	17.1946	19.5376	15.357	16.5571	17.3831
ENSMUSG00000086587	Gm11837	predicted gene 11837	lncRNA	4	83.3969	42.6779	89.3329	75.7969	78.1728	110.828	6	117789351	117992111	-	2768	-	978	1212	1167	1825	1529	1473	15.1612	19.8018	21.8313	17.7742	18.1862	19.9654
ENSMUSG00000024696	Lpxn	leupaxin	protein_coding	19	64.8642	114.621	152.145	52.4748	72.8429	93.7003	6	29137518	29138162	+	645	-	395	260	220	477	477	348	26.2784	18.2298	17.6619	19.9366	24.3478	20.2423
ENSMUSG00000045827	Serpinb9	serine (or cysteine) peptidase inhibitor, clade B, member 9	protein_coding	13	613.894	353.617	425.727	540.782	460.154	512.833	6	118435758	118730071	+	7691	-	133	316	303	368	270	245	0.742044	1.85811	2.04002	1.28991	1.1558	1.19516
ENSMUSG00000043881	Kbtbd7	kelch repeat and BTB (POZ) domain containing 7	protein_coding	14	896.517	674.311	749.559	885.512	742.642	792.927	6	14196831	14202055	-	4308	-	109	101	106	215	148	172	1.0857	1.06026	1.2741	1.34541	1.13106	1.49794
ENSMUSG00000032254	Kif23	kinesin family member 23	protein_coding	9	8.10803	15.8518	34.8957	12.3899	17.7666	32.241	6	41245576	41272879	+	3786	-	678	414	235	814	615	443	7.6844	4.94524	3.21411	5.79611	5.34804	4.39
ENSMUSG00000024095	Hnrnpll	heterogeneous nuclear ribonucleoprotein L-like	protein_coding	17	867.559	603.588	616.955	693.834	676.906	655.902	6	53383776	53391911	-	3528	-	186	249	256	384	277	327	2.26227	3.19182	3.75738	2.93424	2.58495	3.47745
ENSMUSG00000067736	Gm10222	predicted gene 10222	unprocessed_pseudogene	1	45.1733	379.224	601.601	213.543	190.99	167.25	6	77219672	77234774	+	3033	-	18	39	73	67	49	34	0.25466	0.581514	1.24631	0.595519	0.531893	0.420579
ENSMUSG00000022610	Mapk12	mitogen-activated protein kinase 12	protein_coding	15	103.088	184.125	436.894	110.78	151.904	136.017	6	108356935	108367729	+	6082	-	90	270	330	228	219	179	0.634976	2.00764	2.80958	1.0106	1.18549	1.1042
ENSMUSG00000029822	Osbpl3	oxysterol binding protein-like 3	protein_coding	6	128.57	137.789	110.27	154.509	111.041	158.182	6	31783708	31826667	+	6933	Homeobox	671	648	646	1197	907	782	4.153	4.2269	4.82487	4.65442	4.30712	4.23181
ENSMUSG00000063704	Mapk15	mitogen-activated protein kinase 15	protein_coding	15	847.868	1179.13	1550.76	905.19	945.181	1112.31	6	14929851	14953031	+	1070	-	72	35	64	104	88	110	2.88742	1.47929	3.09721	2.62025	2.70769	3.857
ENSMUSG00000073131	Vma21	VMA21 vacuolar H+-ATPase homolog (S. cerevisiae)	protein_coding	X	1340.14	802.345	759.329	1039.29	834.14	884.612	6	12773557	12811171	+	1790	-	56	94	109	72	82	93	1.34244	2.37489	3.15317	1.08436	1.50821	1.94927
ENSMUSG00000062312	Erbb2	erb-b2 receptor tyrosine kinase 2	protein_coding	11	16.2161	62.1878	33.4998	49.5595	39.9747	31.2334	6	33187233	33201940	+	3494	-	530	290	305	742	518	509	6.50899	3.75356	4.52013	5.72498	4.88098	5.46558
ENSMUSG00000071537	Klrg2	killer cell lectin-like receptor subfamily G, member 2	protein_coding	6	13.8995	4.87748	72.583	12.3899	21.3199	15.113	6	79663951	79668476	+	4526	-	774	553	537	1215	836	787	7.33816	5.52559	6.14376	7.23694	6.08124	6.52381
ENSMUSG00000021477	Ctsl	cathepsin L	protein_coding	13	9268.64	5255.48	5380.91	6176.72	6309.79	5918.23	6	61823187	61854056	-	7901	-	7	13	25	17	20	32	0.0380169	0.0744096	0.163845	0.0580043	0.083339	0.151953
ENSMUSG00000002274	Metrn	meteorin, glial cell differentiation regulator	protein_coding	17	54.4396	123.156	168.895	91.8309	126.143	128.964	6	80336916	80369763	-	11677	-	749	495	442	952	762	651	2.7524	1.91709	1.96004	2.19785	2.14844	2.09166
ENSMUSG00000031007	Atp6ap2	ATPase, H+ transporting, lysosomal accessory protein 2	protein_coding	X	9034.66	5532.28	5239.93	7777.2	5983.77	6469.35	6	24651488	24651781	-	294	-	39	311	431	293	215	166	5.69217	47.8389	75.9109	26.8666	24.0764	21.1837
ENSMUSG00000022475	Hdac7	histone deacetylase 7	protein_coding	15	303.472	495.064	970.099	498.511	531.22	532.984	6	89014787	89024906	-	3805	-	89	151	313	152	171	135	1.00368	1.79469	4.25955	1.07692	1.47959	1.33113
ENSMUSG00000091509	Gm17066	predicted gene 17066	lncRNA	14	213.125	515.793	956.141	324.323	284.265	297.222	6	50270310	50433181	-	9021	-	111	113	79	212	125	157	0.527994	0.566489	0.453468	0.63354	0.456201	0.652959
ENSMUSG00000022820	Ndufb4	NADH:ubiquinone oxidoreductase subunit B4	protein_coding	16	760.997	587.736	463.414	611.477	593.403	615.601	6	75865618	75871003	+	2563	-	732	967	1111	1242	1064	1104	12.2553	17.0626	22.446	13.0637	13.6676	16.1608
ENSMUSG00000042178	Armc5	armadillo repeat containing 5	protein_coding	7	1611.18	1605.91	1472.6	1635.46	1668.28	1527.42	6	70859530	70883363	+	7303	-	1157	658	544	1426	939	878	6.79818	4.07467	3.8572	5.26394	4.23316	4.5106
ENSMUSG00000021460	Auh	AU RNA binding protein/enoyl-coenzyme A hydratase	protein_coding	13	1172.19	1090.12	840.287	1346.12	1365.36	1228.18	6	98303296	98328542	+	5210	-	14	51	24	68	45	31	0.115306	0.442691	0.238533	0.351855	0.284364	0.223236
ENSMUSG00000014470	Rnf166	ring finger protein 166	protein_coding	8	789.954	975.495	1055.24	806.071	787.058	840.281	6	38602628	38614177	-	3422	-	12	4	52	17	24	15	0.150474	0.0528625	0.78686	0.133925	0.230904	0.164457
ENSMUSG00000027615	Hps3	HPS3, biogenesis of lysosomal organelles complex 2 subunit 1	protein_coding	3	299.997	268.261	199.603	230.306	248.732	207.551	6	64507151	64518704	-	6489	-	8002	4310	3855	8475	7103	5874	52.9153	30.0377	30.7624	35.2091	36.0383	33.9623
ENSMUSG00000031290	Lrch2	leucine-rich repeats and calponin homology (CH) domain containing 2	protein_coding	X	198.068	130.472	205.186	190.221	185.66	156.167	6	26012195	26016110	-	3771	-	47	101	121	126	142	128	0.534813	1.21125	1.66151	0.900756	1.23974	1.27349
ENSMUSG00000051136	Ghsr	growth hormone secretagogue receptor	protein_coding	3	155.211	71.9428	104.687	123.17	125.254	109.821	6	12454040	12483288	+	2618	-	7800	4537	3754	10671	6736	6421	127.846	78.3731	74.2504	109.882	84.7097	92.0183
ENSMUSG00000030605	Mfge8	milk fat globule EGF and factor V/VIII domain containing	protein_coding	7	586.095	1134.01	2325.45	1045.12	961.17	1018.61	6	97690545	97742383	-	6755	-	262	406	695	684	598	529	1.66432	2.71812	5.32762	2.72976	2.91458	2.93813
ENSMUSG00000024074	Crim1	cysteine rich transmembrane BMP regulator 1 (chordin like)	protein_coding	17	125.095	288.99	541.581	271.849	255.838	283.116	6	105346826	105352112	-	1113	-	184	423	685	445	320	295	7.09388	17.1875	31.8691	10.7785	9.46576	9.94416
ENSMUSG00000023919	Cenpq	centromere protein Q	protein_coding	17	86.8718	42.6779	34.8957	49.5595	47.0814	53.3991	6	37467532	37474815	-	1916	-	657	482	332	839	668	611	14.714	11.3768	8.97257	11.8048	11.4784	11.9643
ENSMUSG00000019933	Mrln	myoregulin	protein_coding	10	674.125	931.598	455.039	516.002	427.286	615.601	6	127836514	127844272	+	3849	-	1391	1317	1055	2244	1878	1516	15.5074	15.4741	14.1931	15.7169	16.0638	14.7772
ENSMUSG00000031953	Tmem170	transmembrane protein 170	protein_coding	8	274.515	206.073	189.832	268.205	261.168	297.222	6	52989155	53083717	-	9580	-	1012	894	602	1847	1537	1219	4.5329	4.22027	3.25391	5.1975	5.28213	4.77397
ENSMUSG00000053559	Smagp	small cell adhesion glycoprotein	protein_coding	15	59.0728	91.4527	309.873	75.7969	61.2946	106.798	6	123192886	123202803	-	1985	-	682	800	756	1106	886	834	14.743	18.2262	19.7213	15.0206	14.6951	15.7633
ENSMUSG00000043003	Rasef	RAS and EF hand domain containing	protein_coding	4	2.31658	1.21937	18.1457	2.91527	4.44164	15.113	6	20050109	20089479	-	9103	-	259	220	143	316	280	206	1.22089	1.09296	0.81344	0.935827	1.01268	0.849031
ENSMUSG00000102424	Paupar	Pax6 upstream antisense RNA	lncRNA	2	77.6054	49.9941	80.9579	62.6782	79.9495	68.5121	6	136844454	136845454	-	774	-	1	0	0	0	0	1	0.0554396	0	0	0	0	0.048473
ENSMUSG00000033411	Ctdspl2	CTD (carboxy-terminal domain, RNA polymerase II, polypeptide A) small phosphatase like 2	protein_coding	2	337.062	275.577	219.145	277.679	214.975	190.423	6	146253371	146337077	-	6420	-	171	107	147	261	209	155	1.14294	0.753731	1.18565	1.09597	1.0718	0.905811
ENSMUSG00000020706	Ftsj3	FtsJ RNA methyltransferase homolog 3 (E. coli)	protein_coding	11	916.208	903.552	1066.41	984.631	986.932	957.154	6	27425500	27432159	+	4433	-	134	59	75	169	141	109	1.29708	0.601897	0.876068	1.02774	1.04718	0.922507
ENSMUSG00000014226	Cacybp	calcyclin binding protein	protein_coding	1	1686.47	1352.28	1408.39	1589.55	1432.87	1529.43	6	78783516	78798808	-	4694	-	506	930	1666	1434	1082	1011	4.6256	8.95999	18.3783	8.23567	7.589	8.0807
ENSMUSG00000030283	St8sia1	ST8 alpha-N-acetyl-neuraminide alpha-2,8-sialyltransferase 1	protein_coding	6	507.331	393.856	333.602	411.781	379.316	431.223	6	78507677	78684021	+	5995	-	108	237	388	373	288	281	0.773028	1.78783	3.35133	1.67731	1.58163	1.75856
ENSMUSG00000052336	Cx3cr1	chemokine (C-X3-C motif) receptor 1	protein_coding	9	163.319	736.499	364.311	276.222	248.732	253.898	6	41233942	41245938	-	2604	-	75	35	25	68	53	53	1.23589	0.607848	0.497134	0.703981	0.670093	0.763618
ENSMUSG00000003380	Rabac1	Rab acceptor 1 (prenylated)	protein_coding	7	7187.19	6668.73	6646.92	5794.82	6033.52	6520.74	6	70040494	70055541	+	1180	-	582	764	326	708	481	611	21.1642	29.2805	14.3057	16.175	13.4203	19.4268
ENSMUSG00000034652	Cd300a	CD300A molecule	protein_coding	11	62.5477	259.726	159.124	69.9664	79.9495	113.851	6	112589670	112603382	-	3878	-	237	169	136	368	294	295	2.62242	1.97082	1.81596	2.55819	2.49597	2.85401
ENSMUSG00000120121	ENSMUSG00000120121	novel transcript	lncRNA	3	125.095	129.253	103.291	94.7462	100.381	82.6175	6	100519220	100534821	-	1464	-	51	75	222	104	69	106	1.49482	2.3168	7.8521	1.91507	1.5517	2.71648
ENSMUSG00000029263	Pigg	phosphatidylinositol glycan anchor biosynthesis, class G	protein_coding	5	360.228	232.899	150.749	284.239	254.062	201.506	6	73632816	73709231	-	5746	-	2	1	13	4	5	15	0.0149357	0.0078705	0.117153	0.0187667	0.0286487	0.0979415
ENSMUSG00000079057	Cyp4v3	cytochrome P450, family 4, subfamily v, polypeptide 3	protein_coding	8	1473.35	1281.56	1268.81	1364.34	1360.03	1283.59	6	105488207	105491688	-	3482	-	67	41	58	86	90	68	0.825671	0.532504	0.862528	0.665829	0.85097	0.732692
ENSMUSG00000032118	Fez1	fasciculation and elongation protein zeta 1 (zygin I)	protein_coding	9	403.085	312.158	248.457	292.984	312.691	296.214	6	121786482	121844123	+	9251	-	291	226	157	381	242	189	1.34979	1.10481	0.87879	1.11027	0.861246	0.766504
ENSMUSG00000040061	Plcb2	phospholipase C, beta 2	protein_coding	2	13.8995	28.0455	61.4163	21.1357	11.5483	12.0904	6	106139968	106146905	-	4358	-	791	741	764	1351	1111	950	7.78843	7.68951	9.07779	8.35721	8.3932	8.17857
ENSMUSG00000038147	Cd84	CD84 antigen	protein_coding	1	133.203	419.463	332.207	166.899	158.122	129.971	6	160029937	160040445	-	2390	-	1456	1109	1009	2181	1613	1518	26.1411	20.9846	21.8609	24.6009	22.2196	23.8295
ENSMUSG00000063428	Ddo	D-aspartate oxidase	protein_coding	10	176.06	113.401	107.479	138.475	124.366	160.197	6	142767271	142910178	-	9341	-	438	323	239	565	427	428	2.01206	1.56378	1.32489	1.6306	1.50499	1.71906
ENSMUSG00000044139	Prss53	protease, serine 53	protein_coding	7	5377.94	11441.3	9763.8	7205.08	6749.51	7290.49	6	119730682	119898945	-	4505	-	141	604	261	379	280	252	1.34303	6.06331	2.99999	2.26797	2.04627	2.09868
ENSMUSG00000053158	Fes	feline sarcoma oncogene	protein_coding	7	53.2813	146.324	198.207	88.1868	98.6044	115.866	6	24669177	24672179	-	1523	-	6205	5469	4762	7951	6792	6472	174.825	162.396	161.906	140.739	146.824	159.434
ENSMUSG00000023991	Foxp4	forkhead box P4	protein_coding	17	3016.19	4208.04	4895.16	3231.57	3235.29	3649.28	6	114780867	114795480	+	4738	-	54	213	114	96	90	113	0.489057	2.03307	1.2459	0.546222	0.625386	0.894797
ENSMUSG00000037376	Trmt6	tRNA methyltransferase 6	protein_coding	2	1209.25	1118.16	1014.77	1230.97	1130.84	1146.57	6	88045442	88046775	-	1334	-	108	106	74	130	113	82	3.47399	3.5935	2.87243	2.62712	2.78884	2.30621
ENSMUSG00000021760	Gpx8	glutathione peroxidase 8 (putative)	protein_coding	13	61.3894	101.208	114.458	81.6275	77.2845	90.6778	6	108460475	108497221	+	4573	-	311	191	108	390	286	200	2.91823	1.88886	1.22292	2.29909	2.05904	1.64085
ENSMUSG00000040464	Gtpbp10	GTP-binding protein 10 (putative)	protein_coding	5	257.14	220.706	202.395	244.154	221.194	191.431	6	45757981	45786253	-	3808	-	1272	1051	909	1872	1531	1274	14.3335	12.4817	12.3606	13.2526	13.2367	12.552
ENSMUSG00000036180	Gatad2a	GATA zinc finger domain containing 2A	protein_coding	8	1874.11	2033.91	2023.95	1851.92	1743.79	1890.13	6	36733160	36790220	+	4104	-	348	256	178	402	352	294	3.63859	2.82098	2.24588	2.64066	2.82381	2.6877
ENSMUSG00000071862	Lrrtm2	leucine rich repeat transmembrane neuronal 2	protein_coding	18	59.0728	45.1166	37.6873	58.3053	39.0864	73.5497	6	118537998	118558919	-	6597	-	12	23	44	29	13	12	0.0780541	0.15767	0.345367	0.118507	0.064878	0.0682458
ENSMUSG00000026959	Grin1	glutamate receptor, ionotropic, NMDA1 (zeta 1)	protein_coding	2	1215.05	1521.77	1349.76	1039.29	1046.45	1107.28	6	93250846	94128115	-	6783	-	6	0	2	7	5	0	0.0379569	0	0.015268	0.0278208	0.0242688	0
ENSMUSG00000086022	Rad51ap2	RAD51 associated protein 2	protein_coding	12	103.088	49.9941	51.6456	60.4918	56.853	55.4142	6	171667265	171718285	+	6267	-	115	344	238	229	178	129	0.787407	2.48237	1.96649	0.985074	0.935106	0.772273
ENSMUSG00000054717	Hmgb2	high mobility group box 2	protein_coding	8	126.254	92.672	85.1454	95.475	81.7261	137.024	6	40506007	40557843	+	8925	-	152	93	77	190	140	159	0.730796	0.47124	0.446742	0.573903	0.516441	0.66839
ENSMUSG00000001053	N4bp3	NEDD4 binding protein 3	protein_coding	11	253.666	476.773	1125.04	400.849	433.504	422.155	6	127485013	127490142	-	2134	-	4643	9383	6995	9886	7598	7236	93.3609	198.845	169.733	124.888	117.221	127.217
ENSMUSG00000038811	Gngt2	guanine nucleotide binding protein (G protein), gamma transducing activity polypeptide 2	protein_coding	11	110.038	195.099	407.581	147.221	104.823	116.874	6	80027504	80037694	-	5074	-	46	120	142	121	111	115	0.389017	1.06954	1.44915	0.642877	0.720233	0.850332
ENSMUSG00000004895	Prcc	papillary renal cell carcinoma (translocation-associated)	protein_coding	3	1310.03	1524.21	1568.91	1454.72	1446.2	1431.7	6	48178058	48235570	-	4926	Fork_head	2604	3451	3507	4434	3642	3622	22.6834	31.6824	36.8651	24.2658	24.3414	27.5864
ENSMUSG00000031284	Pak3	p21 (RAC1) activated kinase 3	protein_coding	X	1425.86	1569.33	1254.85	1348.31	1312.95	1378.3	6	132646127	132657975	-	5384	-	1044	917	727	1689	1273	1138	8.32063	7.70251	6.99203	8.45702	7.78438	7.93009
ENSMUSG00000006576	Slc4a3	solute carrier family 4 (anion exchanger), member 3	protein_coding	1	881.459	1043.78	1253.45	988.275	1135.28	975.29	6	113179287	113182944	-	1048	-	53	83	82	112	87	90	2.17008	3.58166	4.0516	2.88104	2.73312	3.22198
ENSMUSG00000033383	Rtp1	receptor transporter protein 1	protein_coding	16	6.94974	0	8.37496	13.8475	19.5432	33.2485	5	5587454	5609538	-	6830	-	222	181	145	335	249	190	1.39474	1.19847	1.09931	1.32226	1.20027	1.0437
ENSMUSG00000021548	Ccnh	cyclin H	protein_coding	13	554.821	524.329	325.227	478.104	454.824	467.494	6	70359726	70449034	-	5589	-	1618	1668	1450	2541	1963	1876	12.4224	13.4968	13.4341	12.2564	11.5634	12.5933
ENSMUSG00000078515	Ddi2	DNA-damage inducible protein 2	protein_coding	4	1003.08	1069.39	1400.01	1276.16	1352.92	1262.44	6	35342056	35348077	-	6022	-	51	37	27	80	44	73	0.363405	0.277862	0.232165	0.358131	0.240554	0.454803
ENSMUSG00000097075	Cdiptos	CDIP transferase, opposite strand	protein_coding	7	10.4246	28.0455	23.729	8.7458	23.9848	18.1356	6	25181193	25209199	-	9700	-	1049	1248	967	1426	1178	1099	4.6405	5.8185	5.16213	3.96315	3.99829	4.25076
ENSMUSG00000027366	Sppl2a	signal peptide peptidase like 2A	protein_coding	2	1472.19	1240.1	1092.93	1400.06	1272.09	1346.06	6	11506080	11512929	+	3175	-	89	41	37	83	64	55	1.20284	0.583993	0.603437	0.704737	0.663646	0.64992
ENSMUSG00000035671	Zswim4	zinc finger SWIM-type containing 4	protein_coding	8	266.407	335.326	309.873	294.442	356.219	358.681	6	57964941	57969033	+	3003	HMG	109	76	61	131	92	136	1.55751	1.14453	1.05184	1.176	1.00863	1.69912
ENSMUSG00000095134	Mid1-ps1	midline 1, pseudogene 1	unprocessed_pseudogene	Y	77.6054	17.0712	16.7499	54.6613	79.0612	38.2862	6	51533890	51541669	-	2728	-	219	391	806	550	488	419	3.44477	6.48187	15.2991	5.43515	5.88947	5.7625
ENSMUSG00000106062	Gm43820	predicted gene 43820	TEC	3	1.15829	3.65811	8.37496	1.45763	4.44164	1.00753	6	95728042	95736560	+	1877	-	95	160	292	202	118	116	2.1718	3.85499	8.0555	2.90122	2.06975	2.31865
ENSMUSG00000029860	Zyx	zyxin	protein_coding	6	250.191	487.748	630.913	373.883	458.377	467.494	6	87766210	87792915	-	2099	-	1131	1250	1124	1996	1628	1421	23.1212	26.9318	27.7286	25.6355	25.5354	25.3994
ENSMUSG00000039738	Slx4	SLX4 structure-specific endonuclease subunit homolog (S. cerevisiae)	protein_coding	16	304.63	318.255	255.436	335.985	342.894	316.365	6	142301587	142580792	+	9552	-	1231	1287	899	1850	1478	1368	5.52999	6.09329	4.87348	5.2212	5.09425	5.3732
ENSMUSG00000103965	Gm30173	predicted gene, 30173	lncRNA	3	306.947	460.921	298.707	261.645	260.28	317.372	6	75522910	75538816	+	8599	-	761	856	898	1356	1278	968	3.7975	4.50188	5.40757	4.25113	4.89309	4.22346
ENSMUSG00000068617	Efcab1	EF-hand calcium binding domain 1	protein_coding	16	3261.75	2916.73	1954.16	2727.23	2519.3	2839.22	6	37881988	37895881	-	742	-	0	0	0	0	0	0	0	0	0	0	0	0
ENSMUSG00000020014	Cfap54	cilia and flagella associated protein 54	protein_coding	10	49.8065	41.4585	44.6664	38.6273	41.7514	43.3238	6	23247883	23252710	+	3120	-	6	0	6	19	22	33	0.0825197	0	0.0995797	0.164169	0.23215	0.396826
ENSMUSG00000000385	Tmprss2	transmembrane protease, serine 2	protein_coding	16	486.482	404.83	237.29	329.425	432.616	370.771	6	85337527	85371588	+	3105	-	479	430	233	656	512	464	6.61965	6.26289	3.88569	5.69554	5.42886	5.60657
ENSMUSG00000036941	Elac1	elaC ribonuclease Z 1	protein_coding	18	478.374	458.483	383.852	400.12	416.626	423.163	6	141404860	141450730	-	9553	-	866	877	1003	1751	1523	1253	3.88991	4.15172	5.4367	4.94128	5.24881	4.92099
ENSMUSG00000085492	Trmt61b	tRNA methyltransferase 61B	lncRNA	17	194.593	119.498	97.7078	152.323	162.564	163.22	6	126570894	126575270	-	2591	-	9	23	17	12	27	18	0.149051	0.401447	0.339747	0.124855	0.343081	0.260643
ENSMUSG00000028996	Rbp7	retinol binding protein 7, cellular	protein_coding	4	15.0578	7.31621	33.4998	8.01698	5.32997	5.03765	6	126732311	126775155	-	8665	-	1271	1017	783	1921	1432	1336	6.29416	5.30787	4.67915	5.97657	5.44095	5.78468
ENSMUSG00000102331	Gm19938	predicted gene, 19938	lncRNA	1	0	2.43874	26.5207	2.91527	5.32997	2.01506	5	84937307	84963684	-	4625	-	230	275	222	404	401	356	2.13391	2.68899	2.48551	2.35485	2.85452	2.88788
ENSMUSG00000044220	Nkx2-3	NK2 homeobox 3	protein_coding	19	86.8718	148.763	372.686	146.492	130.584	137.024	6	90764326	90774754	+	1248	-	67	14	12	75	89	38	2.30367	0.507319	0.497898	1.62009	2.34788	1.14238
ENSMUSG00000026342	Slc35f5	solute carrier family 35, member F5	protein_coding	1	2293.41	1933.92	1501.91	2062.55	2070.69	2181.3	6	37698756	37702101	+	3346	-	1	3	6	2	5	1	0.0128243	0.0405474	0.0928538	0.0161138	0.0491977	0.0112128
ENSMUSG00000016534	Lamp2	lysosomal-associated membrane protein 2	protein_coding	X	9729.64	6312.67	5856.89	6766.33	6614.49	6979.16	6	42326564	42337147	+	5390	-	216	400	452	513	516	464	1.71959	3.35613	4.34234	2.56579	3.15182	3.22976
ENSMUSG00000030729	Pgm2l1	phosphoglucomutase 2-like 1	protein_coding	7	188.801	287.771	438.289	233.95	201.65	253.898	6	3796969	3821634	-	7657	-	263	261	183	461	386	314	1.47387	1.54152	1.23756	1.62306	1.6597	1.53855
ENSMUSG00000020776	Fbf1	Fas (TNFRSF6) binding factor 1	protein_coding	11	483.007	652.362	642.08	547.341	625.383	618.624	6	52424385	52457640	+	1128	-	265	378	214	359	293	315	10.0809	15.1548	9.82378	8.57982	8.55183	10.4771
ENSMUSG00000036052	Dnajb5	DnaJ heat shock protein family (Hsp40) member B5	protein_coding	4	260.615	265.822	411.769	301.73	275.382	331.478	6	14724470	14799235	+	4431	-	2816	2392	1400	3742	2836	2818	27.2704	24.4133	16.3606	22.7664	21.072	23.8605
ENSMUSG00000021252	Erg28	ergosterol biosynthesis 28	protein_coding	12	560.612	413.366	407.581	427.087	403.301	442.306	6	92611481	92917480	-	14645	-	43	34	32	53	47	43	0.125991	0.104992	0.113145	0.0975617	0.10566	0.110159
ENSMUSG00000015745	Plekho1	pleckstrin homology domain containing, family O member 1	protein_coding	3	231.658	397.514	1000.81	312.662	266.498	344.575	6	97365882	97412395	-	7302	-	420	332	170	452	487	368	2.46813	2.05619	1.20554	1.66874	2.19577	1.89081
ENSMUSG00000057409	Zfp53	zinc finger protein 53	protein_coding	17	151.736	109.743	79.5621	104.95	95.9394	85.6401	6	73868109	73887550	-	4971	-	413	376	275	549	469	420	3.56506	3.42068	2.86459	2.97729	3.1062	3.16991
ENSMUSG00000044456	Rin3	Ras and Rab interactor 3	protein_coding	12	72.9723	185.344	339.186	134.102	129.696	139.039	6	71864022	71905793	-	6923	-	168	98	70	209	183	162	1.0413	0.640176	0.523574	0.813851	0.870276	0.877934
ENSMUSG00000061028	Clasrp	CLK4-associating serine/arginine rich protein	protein_coding	7	216.6	267.042	319.644	276.222	247.843	215.612	6	149534144	149539435	-	718	-	13	6	24	11	6	5	0.776926	0.377915	1.73086	0.413011	0.275123	0.261268
ENSMUSG00000028173	Wls	wntless WNT ligand secretion mediator	protein_coding	3	6247.82	3882.47	2742.8	4886.72	4820.07	4530.87	6	3717532	3729127	-	3259	-	0	2	19	4	6	2	0	0.0277532	0.301886	0.0330879	0.0606132	0.0230243
ENSMUSG00000022829	Stxbp5l	syntaxin binding protein 5-like	protein_coding	16	142.47	75.6009	53.0414	123.899	142.132	90.6778	6	43600764	43604331	+	2112	Homeobox	75	122	267	201	147	136	1.5238	2.61236	6.54623	2.56564	2.29152	2.41594
ENSMUSG00000029201	Ugdh	UDP-glucose dehydrogenase	protein_coding	5	1130.49	796.248	752.35	1015.97	827.921	976.297	6	125488332	125523557	+	2956	-	1980	1586	1076	2830	2331	2165	28.7423	24.2642	18.8487	25.8092	25.962	27.4786
ENSMUSG00000032852	Rspo4	R-spondin 4	protein_coding	2	1688.79	2037.57	1839.7	1776.86	1865.49	1848.82	6	37490234	37545331	-	9552	-	8400	5177	4196	9284	7446	6927	37.7351	24.5105	22.7465	26.202	25.6643	27.2077
ENSMUSG00000020684	Rasl10b	RAS-like, family 10, member B	protein_coding	11	136.678	214.609	272.186	177.102	180.331	223.672	6	99876601	99928075	+	9583	-	163	236	314	321	227	252	0.729873	1.11373	1.69669	0.903018	0.779875	0.986598
ENSMUSG00000028776	Tinagl1	tubulointerstitial nephritis antigen-like 1	protein_coding	4	97.2964	79.259	474.581	213.543	163.452	126.949	6	116033111	116058992	-	7751	-	417	535	460	751	704	614	2.30855	3.1215	3.07308	2.61201	2.9903	2.97202
ENSMUSG00000055652	Klhl25	kelch-like 25	protein_coding	7	301.155	401.172	388.04	345.459	323.351	303.267	6	42949814	42959425	+	5936	-	225	218	295	414	310	329	1.62648	1.66085	2.57337	1.88018	1.71937	2.07942
ENSMUSG00000041762	Gpr155	G protein-coupled receptor 155	protein_coding	2	164.477	153.64	82.3537	131.187	101.269	108.813	6	85862222	85871324	-	4235	-	484	339	292	586	454	439	4.90403	3.62005	3.57029	3.73024	3.52942	3.88913
ENSMUSG00000035954	Dock4	dedicator of cytokinesis 4	protein_coding	12	75.2889	130.472	213.561	91.1021	121.701	120.904	6	95895741	95903313	-	2172	-	200	326	717	429	300	342	3.95122	6.78775	17.0936	5.32464	4.54739	5.90755
ENSMUSG00000107201	5930420M18Rik	RIKEN cDNA 5930420M18 gene	TEC	5	26.6407	84.1364	54.4372	59.763	46.193	47.3539	6	21709260	21730735	+	3065	zf-C2H2	131	90	57	144	108	85	1.83401	1.32794	0.962983	1.26656	1.1601	1.04047
ENSMUSG00000018507	Trpv2	transient receptor potential cation channel, subfamily V, member 2	protein_coding	11	42.8567	114.621	145.166	56.8477	56.853	63.4744	6	102249307	102357114	+	6835	-	63	152	243	184	146	138	0.395515	1.00571	1.84095	0.725725	0.703258	0.757498
ENSMUSG00000014859	E2f4	E2F transcription factor 4	protein_coding	8	1106.17	1244.98	1147.37	1217.12	1289.85	1268.48	6	19314960	19338411	-	7614	-	187	219	229	379	279	214	1.05388	1.30077	1.55739	1.3419	1.2064	1.05449
ENSMUSG00000053198	Prx	periaxin	protein_coding	7	13.8995	42.6779	71.1871	21.8645	22.2082	21.1581	6	159545309	159644300	+	8792	-	5394	3184	1965	6705	5426	4497	26.326	16.3777	11.5731	20.5591	20.3185	19.1901
ENSMUSG00000025939	Ube2w	ubiquitin-conjugating enzyme E2W (putative)	protein_coding	1	1725.85	1404.71	897.516	1604.85	1200.13	1438.75	6	36935304	37205324	-	8521	-	123	62	38	170	160	90	0.619406	0.329055	0.230923	0.537838	0.618201	0.396272
ENSMUSG00000103574	Gm37116	predicted gene, 37116	processed_pseudogene	3	11.5829	7.31621	22.3332	5.10172	13.3249	28.2109	6	65570564	65593292	-	6752	-	976	653	539	1394	932	969	6.20266	4.3737	4.13362	5.56575	4.54448	5.38434
ENSMUSG00000025978	Rftn2	raftlin family member 2	protein_coding	1	25.4824	39.0198	55.833	40.0849	28.4265	25.1883	6	151684847	151716588	+	2371	-	1458	1671	1318	2438	2100	1835	26.3868	31.8722	28.7845	27.7201	29.16	29.0366
ENSMUSG00000025040	Fundc1	FUN14 domain containing 1	protein_coding	X	1147.87	1099.87	798.413	943.818	755.078	891.665	6	83299963	83311865	+	4010	-	118	176	195	243	203	222	1.2627	1.98489	2.51805	1.63363	1.66668	2.07706
ENSMUSG00000026767	Mindy3	MINDY lysine 48 deubiquitinase 3	protein_coding	2	577.987	384.101	341.977	473.002	396.194	416.11	6	130058247	130068915	-	4358	-	84	65	340	293	184	126	0.82709	0.674519	4.03986	1.81248	1.39005	1.08474
ENSMUSG00000041378	Cldn5	claudin 5	protein_coding	16	33.5904	40.2392	191.228	65.5935	63.0713	97.7305	6	75498058	75523879	+	3856	-	260	329	278	474	364	301	2.89332	3.85857	3.73321	3.31386	3.10788	2.92867
ENSMUSG00000115276	9930017N22Rik	RIKEN cDNA 9930017N22 gene	TEC	15	2.31658	6.09684	19.5416	3.64408	4.44164	8.06024	6	73171850	73216916	-	6679	-	142	126	59	180	114	108	0.9123	0.853153	0.45742	0.726531	0.561945	0.606671
ENSMUSG00000024663	Rab3il1	RAB3A interacting protein (rabin3)-like 1	protein_coding	19	104.246	182.905	280.561	93.2885	115.483	100.753	6	40495951	40896873	+	22923	-	65	107	153	125	137	120	0.121675	0.211096	0.345616	0.147005	0.196766	0.196404
ENSMUSG00000052748	Swt1	SWT1 RNA endoribonuclease homolog (S. cerevisiae)	protein_coding	1	206.176	176.808	163.312	181.475	152.792	173.295	6	31054644	31056924	+	2281	-	23	69	39	82	52	47	0.432677	1.36802	0.885347	0.969129	0.750548	0.773061
ENSMUSG00000020703	5530401A14Rik	RIKEN cDNA 5530401A14 gene	protein_coding	11	69.4974	63.4072	46.0623	40.0849	52.4113	50.3765	6	62465312	62491341	+	4485	-	37	94	104	78	64	63	0.353997	0.947836	1.20073	0.468841	0.469805	0.52701
ENSMUSG00000023277	Twf2	twinfilin actin binding protein 2	protein_coding	9	864.084	920.623	1226.93	881.139	965.612	1053.88	6	106024295	106032002	+	2452	E2F	955	1021	822	1670	1452	1259	16.7126	18.831	17.359	18.3607	19.4961	19.264
ENSMUSG00000030647	Ndufc2	NADH:ubiquinone oxidoreductase subunit C2	protein_coding	7	1871.8	1303.51	1137.6	1448.16	1477.29	1489.13	6	27196813	27219639	+	5661	-	12	35	51	30	25	21	0.0909597	0.279604	0.466499	0.142863	0.145394	0.139177
ENSMUSG00000037570	Mcrs1	microspherule protein 1	protein_coding	15	976.439	1151.08	1231.12	1188.7	1102.41	1167.73	6	16611014	16689713	-	4930	-	1490	1152	643	2202	1351	1428	12.9688	10.5675	6.75364	12.041	9.02213	10.8673
ENSMUSG00000000275	Trim25	tripartite motif-containing 25	protein_coding	11	1866.01	1668.1	1875.99	1956.87	1838.84	1854.86	6	88191914	88192060	-	147	-	10	6	16	7	15	28	2.91906	1.84587	5.63608	1.28373	3.3595	7.14631
ENSMUSG00000023051	Tarbp2	TARBP2, RISC loading complex RNA binding subunit	protein_coding	15	368.336	491.406	611.372	524.748	565.865	445.329	6	55209318	55265941	-	5871	-	22	32	40	55	32	25	0.160795	0.246494	0.352795	0.252548	0.179448	0.15976
ENSMUSG00000031616	Ednra	endothelin receptor type A	protein_coding	8	148.261	252.409	480.164	146.492	151.016	171.28	6	17422803	17438564	-	2353	-	991	902	572	1295	850	885	18.0723	17.3361	12.5878	14.8368	11.8932	14.1112
ENSMUSG00000028563	Tm2d1	TM2 domain containing 1	protein_coding	4	1174.51	759.667	569.497	947.462	824.368	755.648	6	12352074	12424281	-	6294	-	499	315	245	649	446	413	3.402	2.26335	2.01564	2.77978	2.33297	2.46187
ENSMUSG00000046006	Gapt	Grb2-binding adaptor, transmembrane	protein_coding	13	1.15829	0	26.5207	1.45763	0.888328	1.00753	5	18595597	18597012	+	1416	-	29	33	137	90	71	97	0.878811	1.05395	5.00993	1.71345	1.6508	2.5701
ENSMUSG00000022197	Pdzd2	PDZ domain containing 2	protein_coding	15	15.0578	49.9941	64.208	31.3391	45.3047	25.1883	6	34127090	34130834	+	3745	-	2	5	14	5	5	8	0.022916	0.060379	0.193575	0.0359924	0.0439561	0.0801455
ENSMUSG00000022747	St3gal6	ST3 beta-galactoside alpha-2,3-sialyltransferase 6	protein_coding	16	189.96	131.692	199.603	217.187	190.99	176.318	6	9979033	10015744	+	7161	-	90	150	201	128	130	100	0.539299	0.947295	1.45344	0.481869	0.597682	0.523923
ENSMUSG00000022091	Sorbs3	sorbin and SH3 domain containing 3	protein_coding	14	245.558	335.326	748.163	295.171	381.093	354.651	6	151243450	151304206	-	12865	-	178	145	117	249	172	172	0.593706	0.509713	0.470923	0.521774	0.440169	0.501603
ENSMUSG00000021903	Galnt15	polypeptide N-acetylgalactosaminyltransferase 15	protein_coding	14	24.3241	30.4842	55.833	9.47462	32.8681	21.1581	6	81751499	81785408	+	4548	-	60	52	33	55	59	50	0.566098	0.517072	0.375723	0.326013	0.427102	0.412468
ENSMUSG00000037573	Tob1	transducer of ErbB-2.1	protein_coding	11	1215.05	969.398	575.08	964.225	820.815	870.506	6	106080307	106092588	+	2319	-	746	755	879	1209	1087	1046	13.8038	14.7236	19.6274	14.0546	15.4323	16.9228
ENSMUSG00000002111	Spi1	spleen focus forming virus (SFFV) proviral integration oncogene	protein_coding	2	103.088	241.435	244.27	121.712	134.137	125.941	6	97049210	97057009	+	754	-	1616	1069	815	1987	1663	1478	91.9668	64.1171	55.9707	71.0427	72.6142	73.5435
ENSMUSG00000021624	Cd180	CD180 antigen	protein_coding	13	114.671	248.751	156.333	104.221	121.701	92.6928	6	99140698	99149842	-	3506	-	843	944	882	1631	1241	1159	10.3175	12.1767	13.0266	12.5411	11.6536	12.4026
ENSMUSG00000020865	Abcc3	ATP-binding cassette, sub-family C (CFTR/MRP), member 3	protein_coding	11	184.168	592.613	390.831	295.171	253.173	259.943	6	88890202	88911119	+	5754	-	1611	1368	1344	2685	2070	1841	12.014	10.7519	12.0949	12.5796	11.8441	12.004
ENSMUSG00000018999	Slc35b4	solute carrier family 35, member B4	protein_coding	6	2830.86	2550.92	2135.61	2815.42	2908.38	2547.04	6	102426627	102432111	+	4549	-	318	403	438	720	637	442	2.99966	4.00642	4.98577	4.26687	4.61024	3.64542
ENSMUSG00000024666	Tmem138	transmembrane protein 138	protein_coding	19	147.103	168.273	149.353	166.17	112.818	175.31	6	78389660	78451093	-	5476	-	128	207	344	201	170	170	1.00301	1.70952	3.25289	0.989522	1.02208	1.16473
ENSMUSG00000041134	Cyyr1	cysteine and tyrosine-rich protein 1	protein_coding	16	100.771	178.028	535.997	232.493	271.828	289.161	6	98243607	98271543	-	1124	-	1014	623	408	1300	928	750	38.7108	25.0663	18.7961	31.1796	27.182	25.0343
ENSMUSG00000096606	Tpbgl	trophoblast glycoprotein-like	protein_coding	7	20.8492	45.1166	78.1663	28.4239	35.5331	24.1807	6	110489150	110493733	-	2081	-	1	0	19	2	1	1	0.02062	0	0.472776	0.025909	0.0158208	0.0180289
ENSMUSG00000024451	Arap3	ArfGAP with RhoGAP domain, ankyrin repeat and PH domain 3	protein_coding	18	213.125	421.902	977.078	357.849	339.341	442.306	6	12359797	12740010	-	18419	-	13	41	46	43	51	25	0.0302857	0.100667	0.12932	0.0629355	0.0911601	0.0509231
ENSMUSG00000082229	Nap1l2	nucleosome assembly protein 1-like 2	protein_coding	X	355.595	202.415	255.436	329.425	263.833	309.312	6	58288488	58344606	-	6172	-	164	108	143	298	215	175	1.14019	0.791345	1.19973	1.30162	1.14687	1.06378
ENSMUSG00000031015	Swap70	SWA-70 protein	protein_coding	7	167.952	252.409	656.038	250.713	274.493	232.74	6	70417917	70449438	-	3630	-	212	275	536	405	429	352	2.50605	3.42605	7.64597	3.00775	3.89091	3.63812
ENSMUSG00000031823	Zdhhc7	zinc finger, DHHC domain containing 7	protein_coding	8	896.517	1258.39	1270.2	1168.29	1011.81	1078.06	6	31750946	31784154	+	6326	-	21	25	40	13	37	21	0.142446	0.178722	0.32742	0.0553997	0.192563	0.124546
ENSMUSG00000035969	Rusc2	RUN and SH3 domain containing 2	protein_coding	4	308.105	464.58	696.517	386.273	438.834	460.441	6	94102280	94106321	+	2288	-	1049	795	412	1323	924	864	19.6734	15.7137	9.32428	15.5882	13.2959	14.1677
ENSMUSG00000070713	Hmgn2-ps	high mobility group nucleosomal binding domain 2, pseudogene	protein_coding	8	1027.4	732.841	590.434	666.138	788.835	922.898	6	90912735	90946101	+	2695	ETS	89	198	175	167	151	125	1.41707	3.32257	3.36243	1.67052	1.84467	1.74017
ENSMUSG00000091475	Cerox1	cytoplasmic endogenous regulator of oxidative phosphorylation 1	lncRNA	17	5.79145	9.75495	13.9583	5.83053	0.888328	6.04518	6	102830066	102876137	+	4509	-	99	204	112	143	137	92	0.942141	2.04606	1.28621	0.854966	1.00032	0.765506
ENSMUSG00000034543	Morc2a	microrchidia 2A	protein_coding	11	802.695	888.92	826.329	827.936	779.952	791.919	6	94234121	94283823	-	5698	-	159	486	280	405	285	258	1.19739	3.85728	2.54454	1.91613	1.64673	1.69878
ENSMUSG00000056854	Pou3f4	POU domain, class 3, transcription factor 4	protein_coding	X	15.0578	8.53558	11.1666	8.7458	12.4366	10.0753	6	34130315	34154046	-	9177	-	2444	2092	1530	3863	3274	2528	11.4278	10.3093	8.63306	11.3479	11.7457	10.3352
ENSMUSG00000099481	Xndc1	Xrcc1 N-terminal domain containing 1	protein_coding	7	26.6407	48.7748	82.3537	48.1019	54.188	54.4067	6	10547842	10554726	-	2360	-	127	138	107	228	127	174	2.30915	2.64445	2.34772	2.60445	1.77171	2.76617
ENSMUSG00000022359	Wdyhv1	WDYHV motif containing 1	protein_coding	15	332.429	267.042	302.894	298.086	302.031	290.169	6	85218421	85350285	-	8894	-	87	146	384	319	306	287	0.419743	0.742375	2.23567	0.966911	1.13273	1.21067
ENSMUSG00000023236	Scg5	secretogranin V	protein_coding	2	21748.1	18402.7	13369.2	16990.9	16803.6	17199.6	6	99273289	99276310	-	3022	-	18	37	56	39	40	24	0.255587	0.553701	0.95955	0.347907	0.435779	0.29796
ENSMUSG00000037369	Kdm6a	lysine (K)-specific demethylase 6A	protein_coding	X	410.035	235.338	263.811	317.764	316.245	310.319	6	38105681	38132022	-	7967	-	184	346	700	491	382	439	0.991023	1.96403	4.54964	1.66142	1.57859	2.06733
ENSMUSG00000029761	Cald1	caldesmon 1	protein_coding	6	714.665	1094.99	2216.57	978.801	1034.01	1027.68	6	102227782	102230246	-	2465	-	307	166	183	452	297	307	5.3442	3.0455	3.84422	4.94327	3.9668	4.67264
ENSMUSG00000115868	Gm2999	predicted gene 2999	processed_pseudogene	15	91.5049	51.2135	51.6456	42.2714	37.3098	52.3916	6	109820918	109882713	+	8090	-	145	207	470	344	309	231	0.769096	1.15715	3.00832	1.14631	1.25751	1.07128
ENSMUSG00000026208	Des	desmin	protein_coding	1	83.3969	349.959	446.664	142.119	187.437	135.009	6	120807629	120828221	-	3677	-	774	1032	910	1603	1139	1070	9.03251	12.6927	12.8151	11.7526	10.1984	10.9177
ENSMUSG00000028184	Adgrl2	adhesion G protein-coupled receptor L2	protein_coding	3	215.442	554.813	1159.93	461.341	482.362	502.758	6	43381979	43427088	+	7923	-	266	381	499	530	494	457	1.44063	2.17472	3.26126	1.80335	2.05276	2.16405
ENSMUSG00000041836	Ptpre	protein tyrosine phosphatase, receptor type, E	protein_coding	7	54.4396	129.253	294.519	87.458	99.4927	116.874	6	73057954	73059104	-	1151	-	887	601	423	914	888	916	33.0681	23.6139	19.03	21.4074	25.4003	29.858
ENSMUSG00000052707	Tnrc6a	trinucleotide repeat containing 6a	protein_coding	7	649.801	1308.38	1796.43	1045.85	1009.14	1042.79	6	25789332	25794052	+	4721	-	5	8	10	8	1	6	0.0454461	0.0766344	0.109683	0.0456824	0.00697375	0.0476824
ENSMUSG00000039910	Cited2	Cbp/p300-interacting transactivator, with Glu/Asp-rich carboxy-terminal domain, 2	protein_coding	10	1440.91	1366.91	993.828	1163.19	1212.57	1320.87	6	3599191	3640477	+	6422	-	693	729	592	1136	878	786	4.63046	5.13364	4.77338	4.76871	4.50116	4.59191
ENSMUSG00000060923	Acyp2	acylphosphatase 2, muscle type	protein_coding	11	225.867	226.803	224.728	173.458	181.219	172.288	6	109857886	109860813	+	2928	Pou	13	7	8	12	14	10	0.190517	0.108117	0.141479	0.110485	0.157419	0.128136
ENSMUSG00000033722	BC034090	cDNA sequence BC034090	protein_coding	1	13.8995	23.168	11.1666	21.8645	19.5432	4.03012	6	101714718	101732972	+	5278	-	23	40	59	66	61	54	0.18699	0.342735	0.578838	0.337107	0.380506	0.383853
ENSMUSG00000014932	Yes1	YES proto-oncogene 1, Src family tyrosine kinase	protein_coding	5	230.5	274.358	249.853	296.628	206.98	245.837	6	58004773	58022061	+	2625	-	287	219	217	409	340	288	4.69152	3.77296	4.2806	4.20036	4.26432	4.11627
ENSMUSG00000041235	Chd7	chromodomain helicase DNA binding protein 7	protein_coding	4	855.976	1185.23	1688.95	871.665	831.475	996.448	6	113606707	113659466	-	1569	-	18776	15092	9578	23313	18916	17071	513.501	435.002	316.101	400.561	396.924	408.204
ENSMUSG00000038594	Cep85l	centrosomal protein 85-like	protein_coding	10	59.0728	65.8459	118.645	102.034	88.8328	108.813	6	18028814	18146175	+	8383	-	354	193	189	436	356	308	1.81203	1.04118	1.16745	1.4021	1.39814	1.37845
ENSMUSG00000023348	Trip6	thyroid hormone receptor interactor 6	protein_coding	5	40.5402	92.672	217.749	62.6782	63.9596	54.4067	6	34575435	34752408	+	12041	-	617	898	1588	1343	1164	1020	2.19879	3.37273	6.82908	3.00681	3.18266	3.17818
ENSMUSG00000078566	Bnip3	BCL2/adenovirus E1B interacting protein 3	protein_coding	7	1190.72	606.026	443.873	812.631	697.337	671.015	6	71666419	71666956	+	428	-	79	42	37	58	42	52	7.92035	4.43786	4.47643	3.65323	3.23077	4.55828
ENSMUSG00000028292	Rars2	arginyl-tRNA synthetase 2, mitochondrial	protein_coding	4	597.678	418.243	341.977	486.85	448.605	427.193	6	75336973	75345223	+	3754	-	72	287	320	195	211	134	0.822999	3.45745	4.41397	1.40034	1.8505	1.33922
ENSMUSG00000037003	Tns2	tensin 2	protein_coding	15	1774.5	1894.9	2248.68	1566.23	1700.26	1742.02	6	148521219	148696191	-	14198	-	186	455	831	633	543	499	0.562143	1.44928	3.03074	1.2019	1.25914	1.3186
ENSMUSG00000021136	Smoc1	SPARC related modular calcium binding 1	protein_coding	12	282.623	328.01	388.04	317.764	352.666	532.984	6	7517345	7523497	-	1820	-	0	0	0	0	0	0	0	0	0	0	0	0
ENSMUSG00000029638	Glcci1	glucocorticoid induced transcript 1	protein_coding	6	13.8995	1.21937	5.5833	9.47462	1.77666	19.1431	6	135139210	135288022	+	10201	-	47	106	211	120	112	116	0.197704	0.469928	1.07106	0.317126	0.361473	0.426635
ENSMUSG00000020180	Snrpd3	small nuclear ribonucleoprotein D3	protein_coding	10	647.484	485.309	556.935	589.613	556.981	541.044	6	122723108	122794519	+	12706	-	561	1073	1287	1435	1136	1035	1.89459	3.81908	5.24498	3.04464	2.94354	3.05614
ENSMUSG00000107319	Gm42670	predicted gene 42670	lncRNA	5	8.10803	7.31621	6.97913	6.55935	13.3249	10.0753	6	17598966	17601422	+	2457	-	1244	1121	712	1596	1365	1311	21.7258	20.6333	15.0054	17.5114	18.2906	20.0188
ENSMUSG00000027162	Lin7c	lin-7 homolog C, crumbs cell polarity complex component	protein_coding	2	2823.91	2283.88	2037.91	2580.74	2296.33	2510.77	6	30455991	30599587	-	863	-	195	186	161	238	204	171	9.69582	9.74698	9.66027	7.43463	7.78251	7.43407
ENSMUSG00000004936	Map2k1	mitogen-activated protein kinase kinase 1	protein_coding	9	1518.52	1114.5	1150.16	1427.02	1360.03	1239.26	6	155088217	155120190	-	8222	-	12	19	8	30	22	4	0.0626274	0.104507	0.0503833	0.0983641	0.0880939	0.0182526
ENSMUSG00000028582	Cc2d1b	coiled-coil and C2 domain containing 1B	protein_coding	4	1012.35	1074.26	1126.43	1155.9	1209.9	1134.48	6	32768515	32844401	+	7508	-	199	225	179	407	233	244	1.13734	1.35527	1.23453	1.46138	1.02172	1.21929
ENSMUSG00000064368	mt-Nd6	mitochondrially encoded NADH dehydrogenase 6	protein_coding	MT	9202.62	39830.7	76131.1	25502	17236.2	17395	6	8690406	8867659	+	13786	-	739	972	1210	1196	936	989	2.30021	3.18857	4.54487	2.33876	2.23531	2.69153
ENSMUSG00000035890	Rnf126	ring finger protein 126	protein_coding	10	1138.6	1452.27	1532.62	1282.72	1296.07	1436.74	6	53149539	53256043	-	7986	-	51	54	85	140	100	108	0.274032	0.305796	0.551142	0.472598	0.41226	0.507383
ENSMUSG00000116066	Gm49477	predicted gene, 49477	lncRNA	15	46.3316	65.8459	65.6038	45.1866	59.518	80.6024	6	137307916	137312666	-	2429	-	35	76	156	86	72	54	0.618303	1.41499	3.32561	0.954474	0.9759	0.834079
ENSMUSG00000053963	Stum	mechanosensory transduction mediator	protein_coding	1	4.63316	2.43874	8.37496	14.5763	14.2132	14.1054	6	138492565	138511248	-	2265	-	1028	497	318	1115	785	666	19.4754	9.9233	7.26998	13.2709	11.4104	11.0318
ENSMUSG00000045664	Cdc42ep2	CDC42 effector protein (Rho GTPase binding) 2	protein_coding	19	39.3819	123.156	230.311	48.8307	93.2744	70.5271	6	34614957	34660167	+	2771	-	516	343	245	668	505	424	7.9905	5.5979	4.57829	6.4988	6.00006	5.74077
ENSMUSG00000036977	Anapc10	anaphase promoting complex subunit 10	protein_coding	8	119.304	106.085	99.1037	129.729	164.341	125.941	6	102008848	102024836	+	5452	-	1532	1554	1611	2149	1914	1729	12.0577	12.8903	15.3008	10.6261	11.5581	11.8982
ENSMUSG00000042804	Gpr153	G protein-coupled receptor 153	protein_coding	4	40.5402	75.6009	194.02	61.2206	65.7362	53.3991	6	81073582	81233188	+	3496	-	244	269	278	436	397	529	2.99488	3.47976	4.11763	3.36208	3.73869	5.67708
ENSMUSG00000030342	Cd9	CD9 antigen	protein_coding	6	341.696	593.833	914.266	427.815	474.367	482.607	6	8509600	8597548	+	7756	-	12	1	4	13	2	19	0.0663903	0.00583083	0.0267052	0.0451854	0.00848971	0.0919088
ENSMUSG00000028015	Ctso	cathepsin O	protein_coding	3	2805.38	2030.25	1949.97	2567.62	2368.28	2610.51	6	75353385	75373215	+	3442	-	559	398	399	809	627	537	6.96886	5.22926	6.00256	6.33623	5.99732	5.85335
ENSMUSG00000033788	Dysf	dysferlin	protein_coding	6	198.068	380.443	954.745	317.764	385.534	348.606	6	67417314	67418605	-	1292	-	7	6	5	9	15	10	0.232486	0.210018	0.200393	0.18779	0.382234	0.290388
ENSMUSG00000041220	Elovl6	ELOVL family member 6, elongation of long chain fatty acids (yeast)	protein_coding	3	509.648	659.679	787.246	643.545	567.641	615.601	6	109721198	109731348	+	4521	-	2438	1873	1460	3541	2585	2492	23.1398	18.7358	16.7222	21.1147	18.8246	20.6802
ENSMUSG00000020052	Ascl1	achaete-scute family bHLH transcription factor 1	protein_coding	10	13.8995	12.1937	5.5833	18.9492	10.6599	24.1807	6	64093052	64160913	-	3391	-	1311	914	824	1958	1531	1230	16.5896	12.1895	12.5827	15.566	14.8644	13.6088
ENSMUSG00000074754	Smim26	small integral membrane protein 26	protein_coding	2	290.731	275.577	295.915	276.222	282.488	275.056	6	108477137	108491320	+	4771	-	874	881	807	1586	1362	1126	7.86073	8.35092	8.75867	8.96162	9.39871	8.85462
ENSMUSG00000024670	Cd6	CD6 antigen	protein_coding	19	0	3.65811	9.77078	0.728817	0.888328	4.03012	5	13552	14070	-	519	-	7945	32665	54542	34991	19403	17265	656.882	2846.32	5441.74	1817.53	1230.84	1248.07
ENSMUSG00000081058	H3c15	H3 clustered histone 15	protein_coding	3	85.7135	120.718	132.603	124.628	146.574	128.964	6	79594349	79602786	-	1704	-	983	1191	1098	1760	1459	1426	24.754	31.6089	33.3662	27.8443	28.1894	31.3972
ENSMUSG00000033454	Zbtb1	zinc finger and BTB domain containing 1	protein_coding	12	341.696	235.338	326.623	340.357	244.29	217.627	6	103044184	103049101	+	1099	-	40	54	47	62	67	80	1.56179	2.2221	2.21449	1.52085	2.00714	2.73107
ENSMUSG00000018920	Cxcl16	chemokine (C-X-C motif) ligand 16	protein_coding	11	391.502	588.955	891.933	442.392	448.605	406.035	6	180259952	180311069	-	7375	-	4	2	6	20	16	14	0.0232733	0.0122641	0.0421273	0.0731073	0.0714263	0.0712208
ENSMUSG00000069805	Fbp1	fructose bisphosphatase 1	protein_coding	13	235.133	160.957	314.061	170.543	188.325	272.033	6	5965664	5974844	-	3411	-	34	101	165	67	105	70	0.427719	1.33908	2.50482	0.529525	1.01346	0.769941
ENSMUSG00000085795	Zfp703	zinc finger protein 703	protein_coding	8	245.558	404.83	561.122	266.018	272.717	311.327	6	80438449	80505688	+	4837	-	103	87	71	178	185	125	0.913739	0.813413	0.760075	0.992058	1.2592	0.969561
ENSMUSG00000050818	Olfr330	olfactory receptor 330	protein_coding	11	16.2161	56.091	32.104	10.2034	17.7666	29.2184	6	152358689	152369794	+	3909	-	35	62	139	84	74	53	0.384205	0.717288	1.84129	0.579304	0.623256	0.508688
ENSMUSG00000002504	Slc9a3r2	solute carrier family 9 (sodium/hydrogen exchanger), member 3 regulator 2	protein_coding	17	460.999	798.687	1203.2	556.816	585.408	603.511	6	125437229	125471754	-	2044	-	295	487	655	587	534	479	6.19301	10.775	16.5934	7.74195	8.60124	8.79216
ENSMUSG00000045636	Mtus1	mitochondrial tumor suppressor 1	protein_coding	8	1091.11	1163.28	1180.87	986.818	1010.03	986.372	6	81839908	81864032	+	5123	-	2422	1665	1397	3523	2666	2591	20.2867	14.698	14.1204	18.5388	17.1331	18.9751
ENSMUSG00000081485	Gm12338	predicted gene 12338	processed_pseudogene	11	188.801	232.899	138.187	170.543	124.366	178.333	6	83985572	84188042	+	8328	-	171	312	684	436	434	346	0.881082	1.69427	4.25294	1.41136	1.71573	1.55875
ENSMUSG00000064345	mt-Nd2	mitochondrially encoded NADH dehydrogenase 2	protein_coding	MT	17690.6	74729	147641	54545.4	50099	40007	6	129326004	129432144	+	6431	-	440	541	564	883	639	611	2.93586	3.8044	4.54124	3.70148	3.27132	3.56454
ENSMUSG00000021619	Atg10	autophagy related 10	protein_coding	13	406.56	293.868	291.728	287.883	261.168	279.086	6	87326681	87329522	-	2481	bHLH	12	10	4	26	12	24	0.207546	0.182281	0.0834848	0.282514	0.159241	0.362932
ENSMUSG00000035992	Fnip1	folliculin interacting protein 1	protein_coding	11	971.805	612.123	498.31	728.817	604.951	542.051	6	144435974	144437286	+	471	-	251	226	212	379	318	273	22.8672	21.6998	23.3071	21.6926	22.2283	21.7462
ENSMUSG00000026425	Srgap2	SLIT-ROBO Rho GTPase activating protein 2	protein_coding	1	177.218	302.403	396.415	231.035	208.757	229.717	6	10766705	10807422	-	7968	-	0	3	7	1	1	4	0	0.0170271	0.0454907	0.00338332	0.00413191	0.0188344
ENSMUSG00000030604	Zfp626	zinc finger protein 626	protein_coding	7	185.326	121.937	146.562	173.458	151.904	158.182	6	96145424	96146443	-	1020	-	74	99	95	171	165	128	3.1131	4.38938	4.82278	4.51948	5.32579	4.70816
ENSMUSG00000021003	Galc	galactosylceramidase	protein_coding	12	1063.31	703.576	809.579	972.97	786.17	995.44	6	76417040	76443724	+	12190	ZBTB	295	193	234	467	275	216	1.03843	0.716014	0.994	1.03278	0.742727	0.6648
ENSMUSG00000035004	Igsf6	immunoglobulin superfamily, member 6	protein_coding	7	31.2738	79.259	92.1245	48.1019	53.2997	53.3991	6	70344809	70350810	-	3021	-	338	483	639	607	505	403	4.80095	7.23043	10.9528	5.41665	5.50353	5.0049
ENSMUSG00000040785	Ttc3	tetratricopeptide repeat domain 3	protein_coding	16	2185.69	2366.79	2184.47	2433.52	2382.49	2332.43	6	63012567	63036096	-	1702	-	203	132	225	234	212	270	5.11797	3.50737	6.84537	3.70637	4.10088	5.95176
ENSMUSG00000034560	Washc4	WASH complex subunit 4	protein_coding	10	405.402	269.481	302.894	316.306	303.808	269.011	6	27467353	27471489	+	3392	-	212	332	402	365	307	309	2.68189	4.42639	6.13683	2.90088	2.97977	3.41778
ENSMUSG00000024327	Slc39a7	solute carrier family 39 (zinc transporter), member 7	protein_coding	17	130.887	146.324	99.1037	108.594	126.143	130.979	6	58418012	58425662	-	2913	-	14	46	23	14	20	29	0.206228	0.714143	0.408848	0.129563	0.226042	0.373507
ENSMUSG00000034595	Ppp1r18	protein phosphatase 1, regulatory subunit 18	protein_coding	17	181.852	452.386	711.871	264.56	316.245	292.184	6	24858260	24869301	-	2646	-	398	655	862	764	659	599	6.45437	11.1949	16.8691	7.78389	8.19966	8.49333
ENSMUSG00000032372	Plscr2	phospholipid scramblase 2	protein_coding	9	59.0728	87.7946	212.166	88.9156	59.518	68.5121	6	16257734	16336120	+	1697	-	3	0	0	8	6	1	0.0758578	0	0	0.127087	0.116405	0.0221085
ENSMUSG00000035778	Ggta1	glycoprotein galactosyltransferase alpha 1, 3	protein_coding	2	163.319	310.939	857.037	336.713	330.458	365.734	6	41443951	41586763	-	10078	-	942	954	846	1354	1137	979	4.01086	4.28097	4.34681	3.62191	3.71438	3.6446
ENSMUSG00000033186	Mzt1	mitotic spindle organizing protein 1	protein_coding	14	1320.45	1070.61	901.704	1092.5	999.369	1082.09	6	75490589	75490780	-	192	-	163	191	99	234	140	177	36.429	44.9883	26.6998	32.8555	24.0064	34.587
ENSMUSG00000019256	Ahr	aryl-hydrocarbon receptor	protein_coding	12	110.038	220.706	379.665	161.797	123.478	174.303	6	3914	4951	+	1038	-	15273	61285	105773	74841	56397	39708	631.376	2670.08	5276.57	1943.73	1788.79	1435.23
ENSMUSG00000032172	Olfm2	olfactomedin 2	protein_coding	9	60.2311	62.1878	117.249	97.6614	109.264	79.5949	6	91083475	91372087	-	1718	-	351	241	209	395	294	277	8.76688	6.34398	6.29937	6.19822	5.6341	6.0492
ENSMUSG00000020399	Havcr2	hepatitis A virus cellular receptor 2	protein_coding	11	31.2738	163.395	145.166	59.763	60.4063	88.6627	6	34832323	34834945	-	1761	-	0	0	9	4	7	3	0	0	0.264641	0.0612341	0.13087	0.063915
ENSMUSG00000002603	Tgfb1	transforming growth factor, beta 1	protein_coding	7	477.216	1110.84	2111.88	792.224	819.926	989.395	6	54329025	54409061	+	7119	-	839	502	357	1000	681	538	5.05713	3.18899	2.59671	3.78681	3.14941	2.83534
ENSMUSG00000006777	Krt23	keratin 23	protein_coding	11	3.47487	19.5099	2.79165	2.18645	1.77666	0	5	131212989	131455090	-	12560	-	153	248	284	317	235	228	0.522712	0.892956	1.17085	0.680397	0.615997	0.681061
ENSMUSG00000021774	Ube2e1	ubiquitin-conjugating enzyme E2E 1	protein_coding	14	545.555	279.235	336.394	421.256	440.61	338.53	6	27506621	27522341	+	5329	zf-C2H2	160	100	105	238	171	157	1.28835	0.848637	1.02028	1.20399	1.05645	1.10534
ENSMUSG00000093483	AA465934	expressed sequence AA465934	lncRNA	11	1.15829	0	4.18748	2.18645	0.888328	2.01506	5	98168553	98225718	-	14879	-	918	577	580	1335	885	988	2.64746	1.75376	2.0185	2.4188	1.95826	2.49129
ENSMUSG00000032554	Trf	transferrin	protein_coding	9	119.304	462.141	293.123	129.001	132.361	156.167	6	120663290	120673795	-	2175	-	27	65	66	66	60	53	0.532679	1.35152	1.5713	0.818046	0.908223	0.914235
ENSMUSG00000060470	Adgrg3	adhesion G protein-coupled receptor G3	protein_coding	8	34.7487	30.4842	136.791	46.6443	61.2946	80.6024	6	94171477	94270202	+	16220	-	1887	1941	1565	3339	2682	2315	4.99208	5.41181	4.99618	5.54956	5.44388	5.35478
ENSMUSG00000049988	Lrrc25	leucine rich repeat containing 25	protein_coding	8	33.5904	90.2333	129.812	60.4918	60.4063	55.4142	6	83379616	83432337	+	6098	-	350	221	217	434	342	267	2.46287	1.63898	1.84267	1.91865	1.84646	1.64273
ENSMUSG00000043505	Gimap5	GTPase, IMAP family member 5	protein_coding	6	12.7412	28.0455	79.5621	17.4916	24.8732	24.1807	6	34247243	34250656	-	2584	-	113	120	71	149	142	130	1.87649	2.10018	1.42279	1.55449	1.80924	1.88752
ENSMUSG00000032534	Cep63	centrosomal protein 63	protein_coding	9	582.62	782.835	668.601	679.986	748.86	781.844	6	36176485	36186488	+	4317	-	157	371	510	363	356	290	1.56055	3.88651	6.11734	2.26682	2.71499	2.52033
ENSMUSG00000013076	Amotl1	angiomotin-like 1	protein_coding	9	611.577	1173.03	1732.22	1045.85	1031.35	998.463	6	92157655	92179805	+	3180	-	51	72	152	122	67	68	0.688183	1.02394	2.47509	1.03425	0.693662	0.802274
ENSMUSG00000022800	Fyttd1	forty-two-three domain containing 1	protein_coding	16	1616.97	1303.51	1028.72	1354.14	1222.34	1289.64	6	35290191	35353243	-	4709	-	141	255	614	462	372	363	1.28485	2.44895	6.75171	2.64488	2.60085	2.89214
ENSMUSG00000000958	Slc7a7	solute carrier family 7 (cationic amino acid transporter, y+ system), member 7	protein_coding	14	132.045	153.64	178.666	166.899	165.229	139.039	6	99271980	99283570	-	2563	-	1140	878	646	1499	1125	1074	19.0861	15.4922	13.0514	15.7669	14.4512	15.7216
ENSMUSG00000035478	Mbd3	methyl-CpG binding domain protein 3	protein_coding	10	2725.46	5242.07	5940.64	3550.07	3699.88	3905.19	6	35547973	35585037	-	6163	bHLH	95	181	272	222	139	173	0.661443	1.32817	2.28534	0.971077	0.742546	1.05316
ENSMUSG00000003279	Dlgap1	DLG associated protein 1	protein_coding	17	347.487	542.619	544.372	345.459	305.585	342.56	6	20578986	20657645	-	2665	-	52	51	84	134	123	79	0.837273	0.865448	1.63214	1.3555	1.51953	1.11217
ENSMUSG00000041346	Wrap53	WD repeat containing, antisense to Trp53	protein_coding	11	375.286	297.526	417.352	336.713	362.438	284.124	6	46345762	46372082	+	2721	-	27	134	104	82	68	88	0.425791	2.22712	1.97915	0.812416	0.822775	1.21338
ENSMUSG00000037643	Prkci	protein kinase C, iota	protein_coding	3	485.324	347.52	322.436	449.68	360.661	365.734	6	25386427	25404502	+	5042	-	412	911	1513	1087	923	982	3.50635	8.17115	15.5385	5.81192	6.02697	7.30718
ENSMUSG00000037210	Fam193a	family with sequence homology 193, member A	protein_coding	5	605.786	736.499	598.809	693.834	665.357	629.707	6	99368800	99383963	-	1565	-	3	16	2	3	2	0	0.082256	0.462353	0.0661744	0.0516773	0.0420742	0
ENSMUSG00000027848	Olfml3	olfactomedin-like 3	protein_coding	3	127.412	380.443	477.373	166.899	149.239	129.971	6	4137837	4186974	+	4457	-	471	229	241	578	496	336	4.5346	2.3236	2.79994	3.49605	3.66387	2.82838
ENSMUSG00000014444	Piezo1	piezo-type mechanosensitive ion channel component 1	protein_coding	8	98.4547	335.326	407.581	206.984	213.199	225.687	6	83182513	83185527	+	792	-	1	0	3	3	1	2	0.0541796	0	0.196142	0.102115	0.0415695	0.0947427
ENSMUSG00000030022	Adamts9	a disintegrin-like and metallopeptidase (reprolysin type) with thrombospondin type 1 motif, 9	protein_coding	6	48.6482	81.6977	300.103	115.882	119.924	114.858	6	103081200	103107643	-	3320	-	103	379	210	177	149	155	1.33125	5.16261	3.27533	1.43724	1.47757	1.7516
ENSMUSG00000002372	Ranbp3	RAN binding protein 3	protein_coding	17	2364.07	2959.41	2890.76	2330.76	2686.3	2478.53	6	95744320	95771878	+	6905	-	30	25	98	64	69	80	0.186431	0.163736	0.734914	0.249867	0.328992	0.434678
ENSMUSG00000034394	Lif	leukemia inhibitory factor	protein_coding	11	15.0578	20.7293	29.3123	29.1527	27.5382	36.2711	6	71068805	71074133	+	2039	-	29	74	93	83	68	55	0.610298	1.64128	2.36178	1.09737	1.09797	1.01201
ENSMUSG00000020562	Efcab10	EF-hand calcium binding domain 10	protein_coding	12	35.907	39.0198	44.6664	43.729	41.7514	45.3389	6	48723131	48731144	+	4149	-	11	23	57	24	28	24	0.113765	0.250699	0.711386	0.155941	0.222185	0.217025
ENSMUSG00000039860	Srrm3	serine/arginine repetitive matrix 3	protein_coding	5	323.163	387.759	378.269	301.001	328.681	378.832	6	102461787	102503733	-	9598	-	503	642	479	933	843	776	2.24879	3.02498	2.58422	2.62056	2.89166	3.03335
ENSMUSG00000027714	Exosc9	exosome component 9	protein_coding	3	477.216	238.996	316.853	362.222	349.113	309.312	6	14453262	14556352	-	10064	-	528	962	1241	1435	1161	991	2.25125	4.32287	6.38521	3.84392	3.79806	3.6944
ENSMUSG00000020682	Mmp28	matrix metallopeptidase 28 (epilysin)	protein_coding	11	16.2161	29.2649	57.2289	13.1187	38.1981	31.2334	6	32697870	32729245	+	6633	-	1396	1069	737	1858	1376	1280	9.03101	7.28846	5.75349	7.55142	6.82981	7.24004
ENSMUSG00000071454	Dtnb	dystrobrevin, beta	protein_coding	12	1289.18	1832.71	2396.63	1583.72	1660.28	1655.37	6	54606899	54655237	-	3315	-	114	126	128	229	186	138	1.47565	1.71892	1.9994	1.86228	1.84727	1.56184
ENSMUSG00000095115	Itpripl2	inositol 1,4,5-triphosphate receptor interacting protein-like 2	protein_coding	7	108.879	391.417	544.372	236.865	268.275	235.762	6	80228373	80235384	-	1987	MBD	2353	4299	4256	4871	4165	3876	50.8142	97.8447	110.912	66.0866	69.0109	73.1858
ENSMUSG00000030091	Nup210	nucleoporin 210	protein_coding	6	1138.6	1029.15	1222.74	1099.06	1217.9	1151.61	6	70276068	71128408	+	17890	-	300	445	390	474	344	340	0.719568	1.12491	1.12883	0.714268	0.633065	0.713033
ENSMUSG00000073639	Rab18	RAB18, member RAS oncogene family	protein_coding	18	2537.81	2015.62	1754.55	2138.35	1949.88	2067.45	6	69452584	69471081	-	2062	-	324	244	299	462	408	282	6.74244	5.35142	7.50856	6.04013	6.51436	5.13099
ENSMUSG00000078945	Naip2	NLR family, apoptosis inhibitory protein 2	protein_coding	13	844.394	697.479	559.726	694.562	716.88	667.993	6	31049896	31107108	+	5551	-	419	285	231	617	406	363	3.23895	2.32189	2.15484	2.99645	2.40799	2.45345
ENSMUSG00000011263	Exoc3l2	exocyst complex component 3-like 2	protein_coding	7	408.876	643.827	1740.6	648.647	657.362	704.264	6	34527277	34643800	+	7418	-	523	604	429	952	749	625	3.02535	3.68229	2.99464	3.45974	3.32426	3.16107
ENSMUSG00000014773	Dll1	delta like canonical Notch ligand 1	protein_coding	17	214.284	310.939	609.976	265.289	265.61	322.41	6	29840659	29858297	-	1331	-	2	0	0	2	1	0	0.0644782	0	0	0.0405084	0.0247356	0
ENSMUSG00000009687	Fxyd5	FXYD domain-containing ion transport regulator 5	protein_coding	7	291.889	619.439	1113.87	421.256	439.722	514.848	6	103629538	103645317	-	6161	-	110	312	342	229	168	129	0.76613	2.29019	2.87441	1.00202	0.897757	0.78556
ENSMUSG00000026098	Pms1	PMS1 homolog 1, mismatch repair system component	protein_coding	1	59.0728	24.3874	16.7499	48.8307	23.0965	28.2109	6	123208437	123278068	-	9935	-	85	275	292	284	240	224	0.367123	1.25179	1.52191	0.770626	0.795324	0.845904
ENSMUSG00000044164	Rnf182	ring finger protein 182	protein_coding	13	265.248	168.273	124.229	167.628	161.676	118.889	6	92749680	92920473	-	15048	-	42	67	215	159	135	114	0.119765	0.201356	0.739833	0.284847	0.295363	0.284228
ENSMUSG00000063146	Clip2	CAP-GLY domain containing linker protein 2	protein_coding	5	850.185	1055.97	1252.06	915.394	1054.44	1031.71	6	44524757	44710487	-	8853	PAX	1	4	0	0	0	0	0.00484697	0.0204332	0	0	0	0
ENSMUSG00000029726	Mepce	methylphosphate capping enzyme	protein_coding	5	1348.25	1529.09	1599.62	1386.94	1433.76	1417.6	6	56980294	57018764	+	6960	-	2041	2427	2071	3198	3024	2460	12.5833	15.7699	15.408	12.3869	14.3045	13.2607
ENSMUSG00000079317	Trappc2	trafficking protein particle complex 2	protein_coding	X	508.489	410.927	343.373	456.968	391.752	468.502	6	4207557	4222514	+	4350	-	13	17	21	40	31	36	0.128237	0.176737	0.249979	0.247893	0.234624	0.310495
ENSMUSG00000031070	Mrgprf	MAS-related GPR, member F	protein_coding	7	1.15829	30.4842	23.729	5.10172	13.3249	9.06778	6	139948399	140257072	-	7973	-	0	17	0	7	7	3	0	0.0964262	0	0.0236684	0.0289053	0.0141169
ENSMUSG00000017778	Cox7c	cytochrome c oxidase subunit 7C	protein_coding	13	1618.13	1352.28	1281.37	1427.02	1239.22	1484.09	6	33444853	33451266	+	673	-	31	32	32	60	47	45	1.97655	2.15032	2.46212	2.40342	2.29923	2.50864
ENSMUSG00000002028	Kmt2a	lysine (K)-specific methyltransferase 2A	protein_coding	9	609.261	1049.88	1487.95	962.038	857.236	959.169	6	135835744	135903626	+	6406	-	279	318	271	413	370	376	1.86887	2.24496	2.19057	1.73803	1.90158	2.20213
ENSMUSG00000022220	Adcy4	adenylate cyclase 4	protein_coding	14	173.744	292.649	988.245	319.222	294.925	340.545	6	36606755	36619876	+	4709	-	412	196	227	497	393	307	3.7543	1.88233	2.49615	2.84525	2.74767	2.44597
ENSMUSG00000028194	Ddah1	dimethylarginine dimethylaminohydrolase 1	protein_coding	3	9.26632	34.1423	32.104	17.4916	33.7564	18.1356	6	83331594	83353897	-	3874	-	14	24	41	18	43	31	0.155071	0.280169	0.548023	0.125258	0.365434	0.300222
ENSMUSG00000059974	Ntm	neurotrimin	protein_coding	9	53.2813	136.569	132.603	63.4071	89.7211	65.4895	6	3622381	3831796	+	9603	-	1113	1503	1717	2173	1869	1643	4.97335	7.07815	9.25843	6.10022	6.40771	6.41906
ENSMUSG00000035095	Fam167a	family with sequence similarity 167, member A	protein_coding	14	127.412	106.085	133.999	113.695	119.924	124.934	6	118084334	118091198	-	6865	-	94	321	390	325	302	234	0.587555	2.11462	2.9417	1.27625	1.44833	1.27884
ENSMUSG00000028753	Vwa5b1	von Willebrand factor A domain containing 5B1	protein_coding	4	110.038	135.35	100.499	92.5597	143.909	157.175	6	90990050	91093811	-	10474	-	983	844	876	1508	1371	1143	4.02719	3.64416	4.33078	3.88134	4.30949	4.09425
ENSMUSG00000082319	Actr3-ps	actin related protein 3, pseudogene	processed_pseudogene	X	70.6557	43.8973	53.0414	58.3053	71.0662	35.2636	6	6733905	6794429	+	6850	-	2191	1653	1257	2934	2195	2052	13.725	10.9131	9.50208	11.5468	10.5498	11.239
ENSMUSG00000038059	Smim3	small integral membrane protein 3	protein_coding	18	47.4899	90.2333	104.687	90.3733	55.9646	59.4443	6	100280571	100338600	-	4846	-	729	572	401	953	807	663	6.45513	5.33802	4.28485	5.30155	5.48265	5.133
ENSMUSG00000028986	Klhl7	kelch-like 7	protein_coding	5	3707.69	2522.87	2026.74	2555.23	2272.34	2469.46	6	19197256	19230687	+	4016	-	353	528	1247	890	740	699	3.77174	5.94577	16.0786	5.97433	6.0665	6.53017
ENSMUSG00000058886	Deaf1	DEAF1, transcription factor	protein_coding	7	985.705	1402.27	1520.05	1004.31	1060.66	1145.56	6	15587616	15597134	-	4219	-	185	255	437	364	299	320	1.88158	2.73337	5.36347	2.32587	2.33325	2.84565
ENSMUSG00000053137	Mapk11	mitogen-activated protein kinase 11	protein_coding	15	37.0653	80.4783	206.582	102.763	106.599	36.2711	6	30732147	30741906	-	4192	-	252	508	798	578	495	511	2.57953	5.48037	9.85725	3.71706	3.88763	4.57342
ENSMUSG00000024792	Zfpl1	zinc finger like protein 1	protein_coding	19	569.879	693.821	589.039	542.24	564.088	540.036	6	53228346	53336177	-	7542	HMG	51	20	12	67	26	28	0.290165	0.119925	0.0823889	0.239487	0.113498	0.139288
ENSMUSG00000064363	mt-Nd4	mitochondrially encoded NADH dehydrogenase 4	protein_coding	MT	21075.1	83954.8	160182	57587.5	48791.4	41026.6	6	43769186	43824421	+	3609	-	229	138	89	230	182	118	2.72276	1.72926	1.27696	1.71804	1.66029	1.22669
ENSMUSG00000109866	Gm45714	predicted gene 45714	TEC	8	4.63316	23.168	40.479	9.47462	9.7716	9.06778	6	134518237	134581288	-	5187	-	734	866	897	1256	1187	1024	6.07213	7.55039	8.95469	6.52779	7.53416	7.4067
ENSMUSG00000050711	Scg2	secretogranin II	protein_coding	1	102260	65522.8	40882.3	75989.3	75198.7	72346.7	6	137780168	137785917	-	3553	-	1164	1254	1146	1903	1614	1407	14.0578	15.9614	16.7018	14.439	14.9558	14.8573
ENSMUSG00000097184	4632428C04Rik	RIKEN cDNA 4632428C04 gene	lncRNA	16	308.105	276.797	164.707	187.306	188.325	170.273	6	165223570	165236136	+	3643	-	439	337	246	627	441	465	5.1709	4.18349	3.49663	4.63982	3.98547	4.78889
ENSMUSG00000031333	Abcb7	ATP-binding cassette, sub-family B (MDR/TAP), member 7	protein_coding	X	857.135	620.659	555.539	771.088	542.768	589.405	6	144854565	144863294	+	2214	-	1	25	17	7	15	9	0.0193813	0.510658	0.397599	0.0852341	0.223056	0.152513
ENSMUSG00000028578	Caap1	caspase activity and apoptosis inhibitor 1	protein_coding	4	224.708	190.222	168.895	244.882	159.011	150.122	6	86192935	86195023	-	1131	-	1397	1109	918	1958	1395	1473	53.0023	44.3442	42.0295	46.6706	40.608	48.8631
ENSMUSG00000023972	Ptk7	PTK7 protein tyrosine kinase 7	protein_coding	17	104.246	128.034	198.207	134.831	147.462	103.776	6	44714652	44792594	-	16670	-	526	861	1066	1320	965	952	1.35398	2.3358	3.31128	2.13467	1.90587	2.14261
ENSMUSG00000032860	P2ry2	purinergic receptor P2Y, G-protein coupled 2	protein_coding	7	17.3744	28.0455	51.6456	35.712	33.7564	28.2109	6	56006514	56021552	-	4672	-	150	240	708	438	332	338	1.37768	2.32314	7.84702	2.52734	2.33957	2.71428
ENSMUSG00000015340	Cybb	cytochrome b-245, beta polypeptide	protein_coding	X	165.635	701.137	340.582	276.222	203.427	201.506	6	145464430	145600032	+	3983	-	8	28	23	24	38	18	0.0861868	0.317918	0.299014	0.16244	0.314104	0.169552
ENSMUSG00000019978	Epb41l2	erythrocyte membrane protein band 4.1 like 2	protein_coding	10	192.276	373.127	556.935	337.442	356.219	281.101	6	28906046	29874437	-	8079	-	46	112	95	87	101	65	0.244321	0.626943	0.608892	0.290305	0.411589	0.301854
ENSMUSG00000038587	Akap12	A kinase (PRKA) anchor protein (gravin) 12	protein_coding	10	81.0803	215.828	347.561	202.611	206.98	189.416	6	63673843	63702947	+	4274	-	110	87	96	156	135	124	1.10438	0.920561	1.16308	0.983973	1.03992	1.0885
ENSMUSG00000033233	Trim45	tripartite motif-containing 45	protein_coding	3	121.62	240.216	209.374	146.492	158.122	163.22	6	138292671	138363195	-	7805	-	95	111	72	127	162	156	0.52229	0.643158	0.477676	0.438656	0.683349	0.749882
ENSMUSG00000107164	4933425D22Rik	RIKEN cDNA 4933425D22 gene	lncRNA	5	5.79145	13.4131	12.5624	2.91527	17.7666	8.06024	6	80863990	80866336	-	2347	-	61	36	38	80	80	35	1.11526	0.693677	0.838387	0.918903	1.12222	0.559495
ENSMUSG00000027188	Pamr1	peptidase domain containing associated with muscle regeneration 1	protein_coding	2	1620.45	1216.93	1451.66	1322.8	1271.2	1309.79	6	60607263	60635059	-	6828	-	41	74	75	124	63	59	0.257663	0.490124	0.568777	0.489577	0.303772	0.32419
ENSMUSG00000023960	Enpp5	ectonucleotide pyrophosphatase/phosphodiesterase 5	protein_coding	17	5367.52	3627.62	2589.26	3402.12	3417.4	3513.26	6	24305603	24365790	+	3959	-	3201	2069	1452	3506	2558	2451	34.6945	23.6343	18.9913	23.8737	21.2724	23.2273
ENSMUSG00000041734	Kirrel	kirre like nephrin family adhesion molecule 1	protein_coding	3	26.6407	96.3301	131.208	69.9664	76.3962	72.5422	6	140877093	140907603	-	4389	SAND	851	1150	1089	1378	1194	1137	8.32003	11.8495	12.848	8.46402	8.95652	9.71932
ENSMUSG00000096768	Gm47283	predicted gene, 47283	lncRNA	Y	6.94974	14.6324	39.0831	107.136	31.9798	29.2184	6	89026689	89033831	-	2887	-	32	66	148	141	120	36	0.475624	1.03387	2.65454	1.31663	1.36847	0.467839
ENSMUSG00000046417	Lrrc75a	leucine rich repeat containing 75A	protein_coding	11	195.751	313.378	255.436	266.018	267.387	227.702	6	6130792	6134986	-	1810	-	492	569	422	744	635	536	11.664	14.2168	12.0728	11.0812	11.5504	11.1103
ENSMUSG00000066894	Vsig10	V-set and immunoglobulin domain containing 10	protein_coding	5	525.864	490.186	485.747	527.663	544.545	543.059	6	10167	11544	+	1378	-	18195	68851	114758	79015	54925	40720	566.583	2259.59	4312.29	1545.8	1312.26	1108.66
ENSMUSG00000019808	Adat2	adenosine deaminase, tRNA-specific 2	protein_coding	10	49.8065	43.8973	36.2915	32.0679	64.8479	47.3539	6	78386320	78389041	+	2722	-	4	19	29	13	11	9	0.0630569	0.31567	0.551676	0.12875	0.133047	0.12405
ENSMUSG00000075316	Scn9a	sodium channel, voltage-gated, type IX, alpha	protein_coding	2	389.185	371.907	302.894	369.51	329.57	351.628	6	79412386	79417837	-	2515	-	88285	53735	29289	104264	84652	71806	1506.29	966.245	603.032	1117.61	1108.15	1071.18
ENSMUSG00000017009	Sdc4	syndecan 4	protein_coding	2	1971.41	1932.7	2452.47	1938.65	1973.86	1992.9	6	29827446	29840251	+	3526	-	266	227	118	257	212	169	3.23713	2.91146	1.7329	1.96492	1.97949	1.79823
ENSMUSG00000035863	Palm	paralemmin	protein_coding	10	236.291	545.058	586.247	338.9	345.559	370.771	6	103324263	103457462	-	5905	-	740	509	398	1058	611	585	5.3774	3.89821	3.4901	4.83013	3.40661	3.71687
ENSMUSG00000029594	Rbm19	RNA binding motif protein 19	protein_coding	5	267.565	509.696	515.06	382.629	463.707	372.786	6	94388318	94445033	-	3591	-	194	156	121	336	179	149	2.31818	1.96461	1.74479	2.52242	1.64111	1.55673
ENSMUSG00000029701	Rbm28	RNA binding motif protein 28	protein_coding	6	571.037	553.593	516.456	629.698	589.85	555.149	6	46875397	46940430	-	5384	-	90	105	142	185	166	103	0.717296	0.881966	1.36571	0.926317	1.01509	0.71775
ENSMUSG00000042208	Sanbr	SANT and BTB domain regulator of CSR	protein_coding	11	663.7	447.508	357.331	464.256	405.077	483.615	6	100645775	100662073	-	3927	-	15	23	37	49	38	28	0.163905	0.264871	0.487882	0.336378	0.318583	0.267509
ENSMUSG00000026796	Niban2	niban apoptosis regulator 2	protein_coding	2	3298.81	3743.46	4583.89	3365.68	3579.07	3447.77	6	9301491	9354010	-	5808	-	143	575	244	379	229	200	1.0565	4.47723	2.17539	1.75916	1.2981	1.29195
ENSMUSG00000096929	A330023F24Rik	RIKEN cDNA A330023F24 gene	lncRNA	1	15.0578	45.1166	18.1457	25.5086	22.2082	38.2862	6	25235696	25399417	+	11843	-	166	306	399	463	401	279	0.601461	1.1685	1.74456	1.05393	1.11476	0.88386
ENSMUSG00000042203	Tbc1d22b	TBC1 domain family, member 22B	protein_coding	17	1578.75	2110.73	1998.82	1649.31	1802.42	1860.91	6	4216380	4309470	+	6728	-	70	177	249	278	233	188	0.44645	1.18975	1.91641	1.11391	1.14017	1.04837
ENSMUSG00000036907	C1ql2	complement component 1, q subcomponent-like 2	protein_coding	1	1.15829	8.53558	22.3332	4.3729	14.2132	13.0979	6	100829518	100844236	+	6000	-	105	197	150	201	178	162	0.750929	1.48485	1.29454	0.903104	0.976718	1.01299
ENSMUSG00000045629	Sh3tc2	SH3 domain and tetratricopeptide repeats 2	protein_coding	18	8.10803	40.2392	114.458	21.1357	24.8732	45.3389	6	149365326	149367046	+	1721	-	5	11	9	4	20	8	0.124667	0.289054	0.270792	0.0626574	0.382604	0.174402
ENSMUSG00000097360	9430065F17Rik	RIKEN cDNA 9430065F17 gene	lncRNA	13	24.3241	30.4842	9.77078	19.6781	7.10662	17.128	6	102380357	102473386	+	6046	-	1399	998	1040	1815	1431	1300	9.92911	7.46501	8.90716	8.09285	7.79241	8.06708
ENSMUSG00000066807	Gm10179	predicted gene 10179	processed_pseudogene	7	16.2161	2.43874	4.18748	7.28817	8.88328	4.03012	6	44389704	44397458	+	4858	-	4634	2975	1855	4668	3847	3487	40.9317	27.6947	19.7725	25.904	26.0714	26.93
ENSMUSG00000031231	Cox7b	cytochrome c oxidase subunit 7B	protein_coding	X	1513.89	1165.72	982.662	1392.04	1194.8	1226.16	6	86985900	87082054	-	7463	-	23	79	94	96	86	72	0.132244	0.47872	0.652212	0.346777	0.37939	0.36196
ENSMUSG00000016308	Ube2a	ubiquitin-conjugating enzyme E2A	protein_coding	X	601.153	548.716	499.706	541.511	527.667	559.179	6	90796007	90827734	+	4501	-	6	12	28	147	36	29	0.0572009	0.12057	0.322124	0.880443	0.263326	0.24173
ENSMUSG00000020097	Sgpl1	sphingosine phosphate lyase 1	protein_coding	10	3323.13	2777.72	2272.4	2896.32	2893.28	2448.3	6	62495710	62539349	-	2089	-	169	257	183	365	301	226	3.47144	5.56368	4.53614	4.71029	4.74382	4.05893
ENSMUSG00000053110	Yap1	yes-associated protein 1	protein_coding	9	63.706	171.931	369.894	120.984	191.879	150.122	6	117457148	117493070	+	5305	-	454	402	348	724	613	539	3.67224	3.42696	3.39678	3.67914	3.80431	3.81193
ENSMUSG00000031328	Flna	filamin, alpha	protein_coding	X	998.446	2389.96	2565.53	1296.56	1459.52	1317.85	6	13428638	13439120	+	1466	-	43	36	26	44	73	47	1.25862	1.11055	0.918361	0.809118	1.63942	1.20283
ENSMUSG00000047037	Nipa1	non imprinted in Prader-Willi/Angelman syndrome 1 homolog (human)	protein_coding	7	251.349	163.395	143.77	260.188	196.32	225.687	6	66310424	66465306	-	12772	-	336	305	217	507	371	349	1.12886	1.07996	0.879782	1.07014	0.956347	1.0252
ENSMUSG00000010505	Myt1	myelin transcription factor 1	protein_coding	2	580.303	496.283	503.893	534.951	475.255	477.57	6	164266167	164285807	-	2547	-	1702	1585	1757	2660	2222	1978	28.6742	28.1429	35.7205	28.1544	28.7221	29.1366
ENSMUSG00000025178	Pi4k2a	phosphatidylinositol 4-kinase type 2 alpha	protein_coding	19	2065.23	2538.73	2816.78	2358.45	2712.06	2689.1	6	79629406	79656730	+	5655	-	204	447	420	465	389	368	1.54796	3.57473	3.84584	2.21673	2.26474	2.4415
ENSMUSG00000062127	Cttnbp2nl	CTTNBP2 N-terminal like	protein_coding	3	366.02	563.348	1342.78	565.562	658.251	528.954	6	120254530	120337046	+	5280	-	231	418	369	525	522	370	1.87732	3.58022	3.61882	2.68052	3.2549	2.62911
ENSMUSG00000098112	Bin2	bridging integrator 2	protein_coding	15	30.1155	146.324	136.791	49.5595	65.7362	35.2636	6	29123575	29165005	-	5663	-	493	454	370	864	664	551	3.73561	3.62558	3.38321	4.11301	3.86031	3.65045
ENSMUSG00000117975	Itprip	inositol 1,4,5-triphosphate receptor interacting protein	protein_coding	19	120.462	232.899	565.31	319.222	240.737	306.289	6	23514961	23583639	-	5226	-	573	367	256	637	456	480	4.70485	3.17588	2.53656	3.28597	2.87274	3.44598
ENSMUSG00000040511	Pvr	poliovirus receptor	protein_coding	7	98.4547	167.054	579.268	228.848	290.483	226.694	6	32766126	32815266	+	4672	-	2848	3070	3284	4618	4029	3422	26.1576	29.7169	36.3977	26.6467	28.3919	27.4801
ENSMUSG00000036781	Rps27l	ribosomal protein S27-like	protein_coding	9	1623.92	1535.19	1627.53	1822.04	1501.27	1801.46	6	194658654	194720212	+	9401	-	13	37	13	35	25	38	0.0593376	0.17799	0.071605	0.100366	0.0875521	0.151653
ENSMUSG00000006356	Crip2	cysteine rich protein 2	protein_coding	12	253.666	591.394	914.266	360.764	303.808	381.854	6	29768759	29825872	+	4204	-	1363	1731	1432	2263	2029	1847	13.9121	18.621	17.6382	14.5116	15.8899	16.4833
ENSMUSG00000047342	Zfp286	zinc finger protein 286	protein_coding	11	1.15829	12.1937	13.9583	8.01698	4.44164	5.03765	6	120268312	120270903	+	1999	-	1	7	16	6	16	13	0.0214659	0.158363	0.414459	0.0809154	0.263516	0.24399
ENSMUSG00000017309	Cd300lg	CD300 molecule like family member G	protein_coding	11	303.472	356.056	1049.66	327.968	356.219	338.53	6	62086146	62157473	+	5795	-	7	33	82	29	28	45	0.0518329	0.25753	0.732714	0.134908	0.159076	0.29134
ENSMUSG00000038630	Zkscan16	zinc finger with KRAB and SCAN domains 16	protein_coding	4	75.2889	35.3617	18.1457	43.0002	56.853	47.3539	6	67701154	67712129	+	2571	-	21	25	7	27	8	17	0.350492	0.43975	0.140984	0.28311	0.102444	0.248078
ENSMUSG00000027187	Cat	catalase	protein_coding	2	280.306	490.186	323.832	297.357	285.153	216.619	6	11819852	11820539	-	688	-	14	2	3	10	10	4	0.873173	0.131465	0.225791	0.391836	0.478533	0.218129
ENSMUSG00000036764	Dnajc12	DnaJ heat shock protein family (Hsp40) member C12	protein_coding	10	1666.78	1362.03	933.808	1416.82	1251.65	1460.92	6	105059306	105066056	+	1214	-	1307	956	704	1910	1345	1217	46.1974	35.6129	30.0281	42.4138	36.4757	37.6108
ENSMUSG00000046808	Atp10d	ATPase, class V, type 10D	protein_coding	5	1.15829	26.8261	40.479	13.1187	17.7666	28.2109	6	36064828	36147875	+	2562	-	519	450	358	743	594	555	8.69259	7.9433	7.23566	7.81813	7.63322	8.12746
ENSMUSG00000028465	Tln1	talin 1	protein_coding	4	2342.06	2749.68	2875.4	2421.13	2503.31	2417.07	6	60934421	60983482	-	6143	-	2869	2278	1628	3974	3257	2430	20.0406	16.7703	13.723	17.4398	17.4557	14.8411
ENSMUSG00000067430	Zfp763	zinc finger protein 763	protein_coding	17	199.226	149.982	145.166	145.035	168.782	139.039	6	7932000	8004597	-	9257	-	55	141	265	166	216	149	0.254949	0.688837	1.48235	0.483427	0.768217	0.603889
ENSMUSG00000073607	Gm10548	predicted gene 10548	transcribed_processed_pseudogene	18	5.79145	15.8518	12.5624	6.55935	4.44164	5.03765	6	73267067	73293426	-	9457	-	862	1960	1838	1779	1643	1308	3.91124	9.37282	10.0639	5.07126	5.71985	5.18914
ENSMUSG00000022664	Slc35a5	solute carrier family 35, member A5	protein_coding	16	725.09	506.038	329.415	669.783	456.6	421.148	6	55627315	55669702	-	3183	-	217	134	103	357	221	224	2.92539	1.90386	1.67562	3.0236	2.28589	2.6403
ENSMUSG00000028347	Tmeff1	transmembrane protein with EGF-like and two follistatin-like domains 1	protein_coding	4	52.1231	59.7491	75.3746	91.8309	87.9444	81.61	6	181405125	181469590	+	7191	zf-C2HC	501	407	361	734	535	474	2.98957	2.5596	2.59951	2.75169	2.44943	2.47303
ENSMUSG00000027671	Actl6a	actin-like 6A	protein_coding	3	661.384	306.062	330.811	489.765	450.382	465.479	6	42078909	42110526	+	6692	-	1783	2082	2018	3236	3053	2669	11.4329	14.07	15.6149	13.036	15.02	14.9635
ENSMUSG00000053560	Ier2	immediate early response 2	protein_coding	8	322.005	542.619	942.183	489.765	483.25	477.57	6	104909231	104960462	-	8138	-	316	462	962	776	741	525	1.66621	2.56739	6.12113	2.57061	2.99779	2.42038
ENSMUSG00000034789	Rab24	RAB24, member RAS oncogene family	protein_coding	13	347.487	548.716	686.746	469.358	477.032	490.667	6	100538958	100567434	-	2704	-	26	120	98	68	74	35	0.412598	2.00698	1.87669	0.677946	0.901002	0.485627
ENSMUSG00000036639	Nudt1	nudix (nucleoside diphosphate linked moiety X)-type motif 1	protein_coding	5	97.2964	121.937	152.145	99.8479	120.813	112.843	6	47883041	47907738	-	3950	-	104	191	405	438	271	304	1.12979	2.18677	5.30924	2.9893	2.25877	2.88747
ENSMUSG00000056131	Pgm3	phosphoglucomutase 3	protein_coding	9	836.285	469.457	404.79	580.138	646.703	508.803	6	19637503	19655085	-	6122	-	85	137	415	314	327	225	0.595781	1.01203	3.51018	1.3827	1.75855	1.37889
ENSMUSG00000070473	Cldn3	claudin 3	protein_coding	5	1240.53	1365.69	2092.34	1575.7	1560.79	1611.04	6	66853368	66856798	+	816	-	1402	1259	1166	2500	1690	1788	73.7257	69.7756	73.9916	82.5929	68.1863	82.2088
ENSMUSG00000102070	Gm28661	predicted gene 28661	unprocessed_pseudogene	1	747.097	2258.27	5011.02	3655.74	2103.56	1300.72	6	113103856	113109126	+	2099	-	219	485	655	495	342	379	4.47706	10.4495	16.1586	6.35749	5.36431	6.77435
ENSMUSG00000043664	Tmem221	transmembrane protein 221	protein_coding	8	52.1231	148.763	99.1037	100.577	108.376	76.5723	6	62643403	62680288	-	7991	zf-C2H2	1	10	10	11	5	5	0.00536982	0.0565935	0.0647997	0.0371095	0.0206001	0.0234752
ENSMUSG00000029265	Dr1	down-regulator of transcription 1	protein_coding	5	954.431	731.621	640.684	821.376	747.972	761.693	6	101932335	101946446	+	2737	-	262	292	752	450	401	336	4.10759	4.82476	14.2271	4.43232	4.82359	4.60581
ENSMUSG00000025473	Adam8	a disintegrin and metallopeptidase domain 8	protein_coding	7	236.291	482.87	368.498	222.289	187.437	241.807	6	58943628	58958355	+	2794	zf-C2H2	65	29	13	59	64	47	0.99827	0.469396	0.24093	0.56927	0.754144	0.631121
ENSMUSG00000030782	Tgfb1i1	transforming growth factor beta 1 induced transcript 1	protein_coding	7	100.771	249.971	316.853	156.696	127.031	188.408	6	103284194	103315505	-	2613	-	242	402	232	408	321	215	3.97408	6.95752	4.59751	4.20934	4.04451	3.08703
ENSMUSG00000034116	Vav1	vav 1 oncogene	protein_coding	17	98.4547	173.15	219.145	128.272	132.361	75.5648	6	63218222	63246355	+	4476	-	1439	1117	669	1944	1409	1450	13.7953	11.2858	7.73945	11.7084	10.3639	12.154
ENSMUSG00000015882	Lcorl	ligand dependent nuclear receptor corepressor-like	protein_coding	5	580.303	424.34	305.686	408.137	396.194	391.929	6	72360672	72456118	+	7844	-	1	22	29	18	20	28	0.00547045	0.126839	0.191441	0.0618626	0.0839446	0.133925
ENSMUSG00000057637	Prdm2	PR domain containing 2, with ZNF domain	protein_coding	4	1473.35	1752.23	2317.07	1946.67	2084.9	1962.67	6	43531519	43562691	-	9801	-	2022	2255	2060	3322	2818	2399	8.85262	10.405	10.8836	9.13739	9.4661	9.18335
ENSMUSG00000025127	Gcgr	glucagon receptor	protein_coding	11	806.17	843.803	848.662	767.444	766.627	867.484	6	33235837	33252376	-	3557	zf-C2H2	172	123	104	199	190	138	2.07494	1.56383	1.51399	1.50821	1.75861	1.45558
ENSMUSG00000004730	Adgre1	adhesion G protein-coupled receptor E1	protein_coding	17	184.168	523.109	448.06	199.696	261.168	207.551	6	34340828	34354825	-	2629	-	5	13	9	9	5	5	0.0816094	0.223625	0.177266	0.0922879	0.0626152	0.0713544
ENSMUSG00000031950	Gabarapl2	gamma-aminobutyric acid (GABA) A receptor-associated protein-like 2	protein_coding	8	3403.06	2104.63	1684.76	2498.38	2581.48	2393.89	6	44959936	44979069	-	8105	-	626	415	236	919	514	418	3.31423	2.3156	1.50776	3.05672	2.0879	1.93493
ENSMUSG00000022292	Rrm2b	ribonucleotide reductase M2 B (TP53 inducible)	protein_coding	15	996.13	546.277	540.185	719.342	632.489	717.362	6	48585174	48663131	+	2549	-	45	49	54	126	99	81	0.757537	0.869349	1.09698	1.33258	1.27869	1.19222
ENSMUSG00000004451	Ralb	v-ral simian leukemia viral oncogene B	protein_coding	1	728.565	1041.34	1278.58	939.445	929.191	842.296	6	32760447	32781122	+	3886	-	571	251	237	672	507	462	6.30513	2.92105	3.15806	4.66186	4.29542	4.46047
ENSMUSG00000047844	Bex4	brain expressed X-linked 4	protein_coding	X	1553.27	1354.72	1157.14	1273.24	1257.87	1455.88	6	85387960	85389483	-	1524	-	278	445	675	672	544	474	7.82746	13.2051	22.9347	11.8871	11.7521	11.669
ENSMUSG00000042349	Ikbke	inhibitor of kappaB kinase epsilon	protein_coding	1	120.462	163.395	157.728	137.746	117.259	151.13	6	55467556	55469759	-	2015	-	300	450	492	644	537	487	6.38862	10.0996	12.6434	8.61596	8.77404	9.06766
ENSMUSG00000037419	Endod1	endonuclease domain containing 1	protein_coding	9	1630.87	2041.22	3218.77	1921.16	1932.11	1977.78	6	140307411	140323892	+	1473	-	84	100	109	137	136	112	2.44702	3.07019	3.83176	2.50733	3.03974	2.8527
ENSMUSG00000047617	Paxx	non-homologous end joining factor	protein_coding	2	565.246	776.738	1080.37	674.155	676.017	618.624	6	86436430	86453895	-	4487	-	722	385	290	796	728	505	6.90466	3.88036	3.34669	4.78244	5.34165	4.22257
ENSMUSG00000042807	Hecw2	HECT, C2 and WW domain containing E3 ubiquitin protein ligase 2	protein_coding	1	91.5049	223.144	508.081	211.357	228.3	227.702	6	135015068	135016326	+	1259	-	1071	1120	1499	2162	1757	1599	36.5027	40.2309	61.6524	46.2938	45.9459	47.6501
ENSMUSG00000024580	Grpel2	GrpE-like 2, mitochondrial	protein_coding	18	448.258	467.018	369.894	427.815	414.849	344.575	6	24653966	24654646	-	681	-	645	1852	3590	5016	2368	1291	40.6419	122.988	272.974	198.565	114.481	71.1247
ENSMUSG00000031425	Plp1	proteolipid protein (myelin) 1	protein_coding	X	55.5979	117.059	164.707	40.8137	81.7261	79.5949	6	72006882	72011515	-	1604	-	45	122	71	138	122	76	1.20384	3.43972	2.29207	2.31936	2.50412	1.77767
ENSMUSG00000041453	Rpl21	ribosomal protein L21	protein_coding	5	3138.97	5088.43	8880.25	3994.64	2102.67	3868.92	6	108416763	108428392	+	3478	-	824	600	459	1127	842	756	10.1662	7.8017	6.83372	8.73549	7.97045	8.15518
ENSMUSG00000035274	Tpbg	trophoblast glycoprotein	protein_coding	9	4.63316	10.9743	33.4998	5.10172	10.6599	10.0753	6	139558845	139572475	-	4638	-	204	396	264	305	211	240	1.88738	3.86129	2.94746	1.77281	1.49779	1.94143
ENSMUSG00000005899	Smpd4	sphingomyelin phosphodiesterase 4	protein_coding	16	328.954	324.352	316.853	315.578	330.458	326.44	6	127845984	127854871	+	5585	-	87	205	227	215	143	187	0.668432	1.65996	2.10464	1.03779	0.842972	1.2562
ENSMUSG00000022099	Dmtn	dematin actin binding protein	protein_coding	14	75.2889	60.9684	92.1245	77.2546	86.1678	83.625	6	57586100	57635031	+	3688	-	85	142	157	176	149	75	0.988983	1.74127	2.20436	1.28651	1.33014	0.762977
ENSMUSG00000039878	Slc39a5	solute carrier family 39 (metal ion transporter), member 5	protein_coding	10	15.0578	35.3617	76.7704	22.5933	19.5432	39.2937	6	45854523	46014957	-	19019	HTH	501	348	219	560	446	389	1.13034	0.827484	0.596253	0.793768	0.772054	0.767367
ENSMUSG00000031875	Cmtm3	CKLF-like MARVEL transmembrane domain containing 3	protein_coding	8	243.241	364.591	912.87	313.391	297.59	330.47	6	142833961	142939565	-	7420	zf-C2H2	1272	1437	1660	2671	2347	1948	7.35604	8.75832	11.5845	9.70427	10.4138	9.84977
ENSMUSG00000037279	Ovol2	ovo like zinc finger 2	protein_coding	2	183.01	369.469	227.52	316.306	325.128	354.651	6	120421525	120429812	+	2621	-	696	692	608	1053	863	861	11.3947	11.9401	12.0119	10.8306	10.8404	12.3247
ENSMUSG00000067279	Ppp1r3c	protein phosphatase 1, regulatory subunit 3C	protein_coding	19	118.146	92.672	111.666	98.3903	102.158	81.61	6	57665691	57790527	+	3238	-	159	429	321	274	294	206	2.10708	5.99168	5.13337	2.28122	2.98931	2.38688
ENSMUSG00000028195	Ccn1	cellular communication network factor 1	protein_coding	3	113.512	286.552	558.33	273.306	270.94	333.493	6	112667335	112680244	+	2325	-	2938	1726	1207	3428	2906	2376	54.2238	33.5727	26.8818	39.7476	41.1503	38.3411
ENSMUSG00000038776	Ephx1	epoxide hydrolase 1, microsomal	protein_coding	1	937.057	587.736	540.185	587.426	693.784	705.271	6	37924196	37961562	-	9134	-	860	448	387	987	712	712	4.04016	2.21812	2.19394	2.91306	2.56637	2.92456
ENSMUSG00000022623	Shank3	SH3 and multiple ankyrin repeat domains 3	protein_coding	15	239.766	374.346	937.995	413.239	503.682	517.871	6	119398035	119432524	-	4930	-	629	854	916	1289	1046	836	5.47475	7.83391	9.62106	7.04854	6.9853	6.3621
ENSMUSG00000032449	Slc25a36	solute carrier family 25, member 36	protein_coding	9	1605.39	1387.64	944.974	1414.63	1270.31	1355.13	6	135039745	135041192	+	837	-	1341	1111	829	1747	1416	1445	68.7487	60.0284	51.2865	56.2679	55.6978	64.7714
ENSMUSG00000039563	2210406O10Rik	RIKEN cDNA 2210406O10 gene	lncRNA	5	32.4321	34.1423	40.479	29.1527	31.0915	34.256	6	131182080	131207344	-	9018	-	104	134	113	189	132	150	0.494862	0.671989	0.648847	0.564995	0.481908	0.624054
ENSMUSG00000006731	B4galnt1	beta-1,4-N-acetyl-galactosaminyl transferase 1	protein_coding	10	26.6407	108.524	92.1245	85.2716	79.9495	52.3916	6	14265286	14292803	-	4645	-	1408	1674	2306	2636	2175	1963	13.007	16.2981	25.7068	15.2986	15.4161	15.8553
ENSMUSG00000072964	Bhlhb9	basic helix-loop-helix domain containing, class B9	protein_coding	X	953.273	725.524	608.58	843.97	812.82	796.957	6	25345153	25351106	-	2066	-	488	637	774	925	761	614	10.1356	13.9437	19.3992	12.0699	12.127	11.1501
ENSMUSG00000032320	Rcn2	reticulocalbin 2	protein_coding	9	2282.99	1475.44	1286.95	1703.24	1576.78	1619.1	6	53846035	54234327	-	12947	-	79	183	364	290	257	226	0.26183	0.639219	1.45582	0.60384	0.653528	0.654908
ENSMUSG00000026305	Lrrfip1	leucine rich repeat (in FLII) interacting protein 1	protein_coding	1	473.741	538.961	739.788	532.036	481.474	421.148	6	61845495	61859396	-	6759	-	387	383	265	587	467	342	2.45691	2.56262	2.03019	2.34125	2.27476	1.89839
ENSMUSG00000036867	Smad6	SMAD family member 6	protein_coding	9	129.728	164.615	586.247	266.747	350.001	254.905	6	135723420	135740482	+	5551	-	48	96	118	56	92	79	0.371049	0.78211	1.10074	0.271963	0.545654	0.533946
ENSMUSG00000072946	Ptgr2	prostaglandin reductase 2	protein_coding	12	467.949	262.164	247.061	306.832	356.219	270.018	6	146769700	146773842	+	3400	-	2710	4173	6362	5481	2367	3840	34.202	55.5057	96.8922	43.4584	22.9203	42.3734
ENSMUSG00000042938	Gm14117	predicted gene 14117	processed_pseudogene	2	120.462	99.9882	37.6873	83.8139	86.1678	66.497	6	85724433	85729093	+	3828	-	4	9	24	7	12	10	0.0448383	0.106326	0.324649	0.0492968	0.103207	0.0980097
ENSMUSG00000005417	Mprip	myosin phosphatase Rho interacting protein	protein_coding	11	2125.46	3086.22	3672.42	2835.83	2973.23	2950.05	6	17437218	17462692	+	9034	-	284	266	227	433	372	324	1.34896	1.33159	1.30113	1.29211	1.3557	1.34557
ENSMUSG00000027583	Zbtb46	zinc finger and BTB domain containing 46	protein_coding	2	30.1155	32.923	89.3329	54.6613	45.3047	66.497	6	70838703	70873488	-	9804	-	65	50	66	106	97	83	0.284493	0.23064	0.34859	0.291471	0.325738	0.317626
ENSMUSG00000039007	Cpq	carboxypeptidase Q	protein_coding	15	3815.41	2336.31	2145.38	2497.65	2828.44	2575.25	6	128231800	128237098	-	2225	-	13	29	55	31	22	39	0.250711	0.589435	1.27999	0.375599	0.325532	0.657621
ENSMUSG00000048120	Entpd1	ectonucleoside triphosphate diphosphohydrolase 1	protein_coding	19	283.781	581.639	1409.78	616.579	544.545	597.466	6	105066042	105074304	+	2986	-	210	299	654	430	335	328	3.0178	4.52845	11.3413	3.88214	3.69365	4.12121
ENSMUSG00000039810	Zc3h10	zinc finger CCCH type containing 10	protein_coding	10	1027.4	1121.82	1193.43	1167.56	1153.94	1199.97	6	144147095	144174066	-	2113	zf-C2H2	158	303	163	434	366	352	3.20862	6.48501	3.9945	5.53711	5.70272	6.25006
ENSMUSG00000021123	Rdh12	retinol dehydrogenase 12	protein_coding	12	15.0578	24.3874	40.479	37.1697	22.2082	31.2334	6	36709131	36714053	-	2725	-	102	76	80	135	115	81	1.60618	1.26129	1.52019	1.33555	1.38941	1.11522
ENSMUSG00000031246	Sh3bgrl	SH3-binding domain glutamic acid-rich protein like	protein_coding	X	2803.06	2530.19	2693.94	2556.69	2420.69	2385.83	6	145352731	145355736	-	2019	-	98	235	400	375	305	331	2.08281	5.2638	10.2588	5.00712	4.97352	6.15082
ENSMUSG00000032501	Trib1	tribbles pseudokinase 1	protein_coding	15	1964.46	1675.41	1961.14	1857.02	1964.09	1939.5	6	180803775	180848469	-	1950	-	809	482	387	806	781	700	17.8022	11.1784	10.2766	11.1428	13.1861	13.468
ENSMUSG00000048096	Lmod1	leiomodin 1 (smooth muscle)	protein_coding	1	4.63316	20.7293	20.9374	6.55935	3.55331	11.0828	6	89383826	89444464	+	9236	-	207	307	672	567	567	514	0.961717	1.50322	3.76755	1.65498	2.02116	2.08795
ENSMUSG00000000320	Alox12	arachidonate 12-lipoxygenase	protein_coding	11	54.4396	79.259	175.874	46.6443	79.0612	50.3765	6	96957014	96993210	-	9594	-	1386	1138	677	1941	1430	1345	6.19904	5.36427	3.65395	5.45405	4.90723	5.25973
ENSMUSG00000029135	Fosl2	fos-like antigen 2	protein_coding	5	289.573	608.465	1429.33	602.003	719.545	689.151	6	36604955	36622197	-	2472	-	28	28	29	40	35	34	0.486038	0.512245	0.607468	0.436219	0.466144	0.516026
ENSMUSG00000021786	Oxsm	3-oxoacyl-ACP synthase, mitochondrial	protein_coding	14	231.658	210.951	170.291	206.255	194.544	225.687	6	127001094	127008199	+	3454	-	23	89	66	117	90	52	0.285737	1.16529	0.989454	0.91318	0.857868	0.564836
ENSMUSG00000104694	Gm43797	predicted gene 43797	TEC	5	16.2161	12.1937	4.18748	5.83053	4.44164	4.03012	6	134698343	134791830	+	4800	-	823	595	436	1158	915	791	7.35732	5.60588	4.70348	6.5037	6.27596	6.18267
ENSMUSG00000047216	Cdh19	cadherin 19, type 2	protein_coding	1	3.47487	75.6009	12.5624	11.6611	15.1016	4.03012	6	55949129	55969166	+	4745	-	1971	1210	922	2337	1775	1607	17.8243	11.5323	10.0616	13.2775	12.3158	12.7063
ENSMUSG00000060044	Tmem26	transmembrane protein 26	protein_coding	10	15.0578	49.9941	114.458	61.2206	85.2795	72.5422	6	90926459	91056666	+	6469	LRRFIP	409	442	530	730	542	418	2.71298	3.08996	4.24241	3.04214	2.75843	2.42427
ENSMUSG00000052921	Arhgef15	Rho guanine nucleotide exchange factor (GEF) 15	protein_coding	11	70.6557	198.757	344.769	108.594	111.929	95.7154	6	63860358	63929341	-	3205	MH1	112	135	420	366	394	253	1.49952	1.90491	6.78571	3.07855	4.04733	2.96165
ENSMUSG00000029716	Tfr2	transferrin receptor 2	protein_coding	5	4.63316	12.1937	27.9165	5.83053	9.7716	11.0828	6	84332006	84362606	+	5929	-	404	215	177	421	401	268	2.92389	1.63993	1.54585	1.91423	2.22671	1.69588
ENSMUSG00000060594	Layn	layilin	protein_coding	9	13.8995	64.6265	57.2289	29.1527	38.1981	43.3238	6	146147467	146148309	+	843	-	104	82	27	115	97	66	5.29379	4.399	1.65848	3.67759	3.7883	2.93736
ENSMUSG00000027074	Slc43a3	solute carrier family 43, member 3	protein_coding	2	88.0301	221.925	492.727	236.865	206.092	235.762	6	59552131	59671686	+	13327	-	1835	2531	2631	3891	3347	2928	5.90833	8.5887	10.2226	7.87085	8.26844	8.2429
ENSMUSG00000067925	Rtl8a	retrotransposon Gag like 8A	protein_coding	X	830.494	1388.86	1862.03	1022.53	1032.24	1221.13	6	181029555	181101219	-	8508	ZBTB	26	27	64	75	51	66	0.131131	0.143517	0.389517	0.237644	0.197353	0.291043
ENSMUSG00000030452	Nipa2	non imprinted in Prader-Willi/Angelman syndrome 2 homolog (human)	protein_coding	7	436.675	288.99	330.811	322.137	379.316	273.041	6	33083275	33594698	+	5026	-	3294	1916	1537	3427	3184	2556	28.123	17.2401	15.8353	18.3817	20.857	19.08
ENSMUSG00000058301	Upf1	UPF1 regulator of nonsense transcripts homolog (yeast)	protein_coding	8	1177.98	1397.4	1525.64	1419.73	1468.41	1489.13	6	40600810	40730046	+	5580	-	245	477	1010	846	613	593	1.88405	3.86591	9.37263	4.08723	3.61682	3.98714
ENSMUSG00000102117	Rpsa-ps1	ribosomal protein SA, pseudogene 1	processed_pseudogene	1	6.94974	14.6324	37.6873	8.01698	15.1016	8.06024	6	128377832	128383643	-	4384	-	887	920	855	1602	1299	1191	8.68188	9.49041	10.0988	9.8511	9.75527	10.1925
ENSMUSG00000015087	Rabl6	RAB, member RAS oncogene family-like 6	protein_coding	2	2637.43	2894.78	2688.36	2443.72	2604.58	2329.41	6	79255688	79269439	+	2967	-	13	20	29	51	25	31	0.188012	0.304846	0.506121	0.463389	0.277411	0.391999
ENSMUSG00000038555	Reep2	receptor accessory protein 2	protein_coding	18	479.532	820.635	1125.04	639.172	657.362	678.068	6	108138971	108241479	+	3298	-	2420	2075	1930	3508	2725	2368	31.4866	28.4535	30.3027	28.6749	27.203	26.9384
ENSMUSG00000085208	Brip1os	BRCA1 interacting protein C-terminal helicase 1, opposite strand	lncRNA	11	794.587	674.311	785.85	819.19	825.256	848.341	6	59520199	59528948	+	6248	-	1696	1374	1405	2548	2211	1925	11.6478	9.9452	11.6442	10.9939	11.6506	11.5593
ENSMUSG00000013787	Ehmt2	euchromatic histone lysine N-methyltransferase 2	protein_coding	17	4371.39	5128.67	6089.99	4428.29	4558.9	4428.1	6	135252545	135295803	+	3948	-	4	17	15	9	4	11	0.0434754	0.194733	0.196738	0.0614552	0.0333567	0.104534
ENSMUSG00000016087	Fli1	Friend leukemia integration 1	protein_coding	9	47.4899	95.1108	178.666	83.8139	67.5129	105.791	6	70132283	70146179	-	4085	-	47	65	126	64	89	50	0.493704	0.719597	1.59718	0.422358	0.717296	0.459218
ENSMUSG00000022246	Rai14	retinoic acid induced 14	protein_coding	15	96.1381	207.293	615.559	251.442	263.833	208.559	6	32293145	32315186	+	9680	TF_bZIP	250	499	1024	826	810	684	1.10822	2.33127	5.47771	2.30037	2.75493	2.65107
ENSMUSG00000024781	Lipa	lysosomal acid lipase A	protein_coding	19	823.544	1864.41	1778.28	921.224	870.561	822.145	6	6219955	6231111	+	4125	-	200	173	122	283	219	224	2.0805	1.89666	1.53148	1.8495	1.74792	2.03735
ENSMUSG00000038305	Spats2l	spermatogenesis associated, serine-rich 2-like	protein_coding	1	23.1658	59.7491	55.833	26.9662	26.6498	30.2259	6	123822838	123823369	+	532	-	14	10	3	8	5	4	1.12922	0.850073	0.292001	0.405388	0.309427	0.282091
ENSMUSG00000020573	Pik3cg	phosphatidylinositol-4,5-bisphosphate 3-kinase catalytic subunit gamma	protein_coding	12	48.6482	54.8716	57.2289	23.3221	55.0763	37.2786	6	110816056	110905314	-	4280	-	3	62	9	16	17	4	0.0300773	0.655112	0.108886	0.100779	0.130769	0.0350637
ENSMUSG00000026834	Acvr1c	activin A receptor, type IC	protein_coding	2	114.671	102.427	94.9162	137.746	101.269	86.6476	6	68559476	68618480	+	5282	-	13	41	82	84	96	72	0.10561	0.351037	0.803877	0.42872	0.598375	0.511417
ENSMUSG00000042579	4632404H12Rik	RIKEN cDNA 4632404H12 gene	lncRNA	3	166.794	104.866	133.999	180.747	143.909	164.227	6	68833981	68848306	-	6483	-	61	163	247	149	126	95	0.403752	1.13705	1.97285	0.619588	0.639875	0.54978
ENSMUSG00000037946	Fgd3	FYVE, RhoGEF and PH domain containing 3	protein_coding	13	12.7412	45.1166	75.3746	50.2884	38.1981	48.3615	6	137568102	137585743	+	4336	-	4	10	20	8	11	11	0.0395851	0.104299	0.238844	0.0497386	0.0835226	0.0951797
ENSMUSG00000116557	4933432I09Rik	RIKEN cDNA 4933432I09 gene	lncRNA	16	8.10803	0	2.79165	2.18645	3.55331	6.04518	5	50965940	50988394	-	2409	-	12	53	41	40	43	43	0.21375	0.994963	0.881295	0.447627	0.587668	0.669688
ENSMUSG00000014164	Klhl3	kelch-like 3	protein_coding	13	63.706	92.672	69.7913	71.424	79.9495	57.4292	6	84766923	84788853	+	4464	-	76	182	353	325	232	234	0.730551	1.84381	4.09472	1.96269	1.71106	1.96668
ENSMUSG00000012443	Kif11	kinesin family member 11	protein_coding	19	3.47487	14.6324	5.5833	9.47462	12.4366	17.128	6	52644455	52645649	-	1195	-	717	1139	1334	1403	1162	1212	25.7461	43.1046	57.8046	31.6507	32.0139	38.0519
ENSMUSG00000074093	Svip	small VCP/p97-interacting protein	protein_coding	7	2176.43	1869.29	1310.68	1666.8	1510.16	1729.93	6	55581035	55612224	-	7068	-	377	237	237	442	427	271	2.28879	1.51642	1.7363	1.68585	1.98899	1.43851
ENSMUSG00000059326	Csf2ra	colony stimulating factor 2 receptor, alpha, low-affinity (granulocyte-macrophage)	protein_coding	19	327.796	577.981	541.581	411.781	398.859	456.411	6	70784175	70805928	-	4618	-	1017	1146	1093	1948	1653	1478	9.44992	11.2227	12.2558	11.3718	11.7847	12.0077
ENSMUSG00000050912	Tmem123	transmembrane protein 123	protein_coding	9	1508.09	1113.28	1023.14	1267.41	978.937	1166.72	6	163451362	163452247	+	886	-	6	12	27	11	17	8	0.290588	0.612513	1.57799	0.334697	0.631707	0.338764
ENSMUSG00000015133	Lrrk1	leucine-rich repeat kinase 1	protein_coding	7	56.7562	118.279	145.166	91.8309	97.716	97.7305	6	25473030	25498533	-	6379	-	2277	2374	1926	3353	2932	2312	15.3169	16.8305	15.6343	14.1701	15.1325	13.598
ENSMUSG00000026628	Atf3	activating transcription factor 3	protein_coding	1	140.153	245.093	448.06	193.136	162.564	194.453	6	34973642	34980516	+	1926	-	414	673	806	877	740	673	9.2237	15.8025	21.6697	12.2754	12.6496	13.1099
ENSMUSG00000034312	Iqsec1	IQ motif and Sec7 domain 1	protein_coding	6	205.017	291.429	443.873	274.035	294.925	290.169	6	86092137	86195269	+	7061	-	686	553	563	1124	929	842	4.16887	3.54182	4.12873	4.29134	4.33162	4.47391
ENSMUSG00000045838	Ccdc9b	coiled-coil domain containing 9B	protein_coding	2	368.336	452.386	432.706	319.222	348.224	364.726	6	35117445	35133028	+	5489	-	3774	4206	4363	6076	5132	4395	29.5032	34.6532	41.1591	29.8413	30.7818	30.0405
ENSMUSG00000064370	mt-Cytb	mitochondrially encoded cytochrome b	protein_coding	MT	37167.2	155769	308360	109626	105840	83842.7	6	32333500	32454157	-	3486	ETS	41	78	128	115	76	105	0.504681	1.01189	1.90133	0.889331	0.717772	1.13006
ENSMUSG00000010751	Tnfrsf22	tumor necrosis factor receptor superfamily, member 22	protein_coding	7	156.369	189.002	315.457	169.814	187.437	160.197	6	10569055	10714710	-	8462	-	83	170	441	345	297	207	0.420887	0.908539	2.69861	1.0991	1.15554	0.91778
ENSMUSG00000027499	Pkia	protein kinase inhibitor, alpha	protein_coding	3	737.831	492.625	526.226	661.037	541.88	526.939	6	34469718	34504874	-	6780	-	711	1529	1274	1264	980	816	4.49988	10.1987	9.73002	5.02586	4.75879	4.51546
ENSMUSG00000008575	Nfib	nuclear factor I/B	protein_coding	4	35.907	104.866	203.791	75.7969	103.046	101.761	6	57813321	57987553	+	8041	-	20	49	40	37	30	30	0.106729	0.275584	0.257587	0.124047	0.122832	0.139976
ENSMUSG00000029578	Wipi2	WD repeat domain, phosphoinositide interacting 2	protein_coding	5	2615.42	3417.89	3655.67	3106.22	3006.1	3390.34	6	32223472	32258658	-	8426	-	42	45	41	32	62	37	0.213889	0.241523	0.251963	0.102382	0.242254	0.164748
ENSMUSG00000100131	Gm28439	predicted gene 28439	unprocessed_pseudogene	1	206.176	1337.65	2435.72	927.784	694.672	526.939	6	58157465	58247907	-	9292	-	99	84	68	189	114	86	0.45718	0.408825	0.378943	0.548335	0.403921	0.34724
ENSMUSG00000081559	Gm12411	predicted gene 12411	processed_pseudogene	4	26.6407	75.6009	92.1245	55.3901	72.8429	46.3464	6	89674818	89680607	-	5790	-	144	86	96	248	162	163	1.0672	0.671719	0.858552	1.15469	0.921164	1.05621
ENSMUSG00000050919	Zfp366	zinc finger protein 366	protein_coding	13	23.1658	97.5495	174.478	59.0342	44.4164	48.3615	6	49415030	49473787	-	6012	-	11	37	54	69	43	48	0.0785117	0.278324	0.465103	0.309402	0.235478	0.299546
ENSMUSG00000090761	Gm17201	predicted gene 17201	lncRNA	10	128.57	243.874	254.04	134.831	185.66	246.845	6	18025686	18031727	-	3284	-	7	0	2	3	4	6	0.0914652	0	0.0315356	0.024627	0.0401012	0.0685471
ENSMUSG00000047230	Cldn2	claudin 2	protein_coding	X	48.6482	53.6522	86.5412	54.6613	35.5331	74.5573	6	58148042	58261406	-	7322	-	55	76	50	98	90	57	0.322325	0.469409	0.353602	0.360819	0.404681	0.29207
ENSMUSG00000024477	Pggt1b	protein geranylgeranyltransferase type I, beta subunit	protein_coding	18	540.922	971.837	1288.35	752.139	739.977	906.778	6	37364851	37410307	+	7461	-	3	12	4	13	14	17	0.0172538	0.0727364	0.0277611	0.046972	0.0617777	0.0854856
ENSMUSG00000032714	Syde1	synapse defective 1, Rho GTPase, homolog 1 (C. elegans)	protein_coding	10	35.907	123.156	212.166	62.6782	71.9545	71.5347	6	51646919	51655766	-	3561	-	1879	1533	939	2287	1700	1717	22.642	19.4687	13.6542	17.3136	15.7173	18.09
ENSMUSG00000052033	Pfdn4	prefoldin 4	protein_coding	2	316.213	280.455	273.582	303.188	254.95	216.619	6	61212395	61216867	-	2871	-	283	474	388	565	449	453	4.22974	7.46643	6.99798	5.30528	5.14889	5.91979
ENSMUSG00000026923	Notch1	notch 1	protein_coding	2	533.972	803.564	1494.93	719.342	731.094	925.921	6	7764042	7794334	+	3109	-	1302	913	733	1739	1102	1158	17.9701	13.2806	12.2084	15.079	11.6697	13.9743
ENSMUSG00000024163	Mapk8ip3	mitogen-activated protein kinase 8 interacting protein 3	protein_coding	17	698.449	749.912	736.996	808.987	848.353	776.806	6	65876660	66038098	-	10307	-	49	97	104	126	110	97	0.203997	0.425606	0.522487	0.329558	0.351367	0.353086
ENSMUSG00000118366	9130016M20Rik	RIKEN cDNA 9130016M20 gene	lncRNA	19	77.6054	145.105	75.3746	131.187	119.924	148.107	6	190902493	190950236	-	2154	TF_bZIP	121	201	321	265	183	193	2.41046	4.22006	7.71673	3.3166	2.79709	3.36165
ENSMUSG00000031938	4931406C07Rik	RIKEN cDNA 4931406C07 gene	protein_coding	9	736.673	590.175	568.101	631.884	627.159	617.616	6	90633070	90965667	-	15941	-	177	239	318	376	332	288	0.476451	0.678032	1.03297	0.635866	0.685682	0.677826
ENSMUSG00000035198	Tubg1	tubulin, gamma 1	protein_coding	11	959.064	1015.73	1011.97	948.191	931.856	1017.61	6	118584639	118593142	-	4779	-	318	371	310	438	392	362	2.85529	3.51079	3.35891	2.47076	2.70053	2.84193
ENSMUSG00000060743	H3f3a	H3.3 histone A	protein_coding	1	9411.11	6457.78	7021.01	7179.57	6586.95	7470.84	6	14145	15288	+	1144	-	32088	127746	220916	150416	119145	83216	1203.59	5049.97	9999.43	3544.55	3428.86	2729.12
ENSMUSG00000032220	Myo1e	myosin IE	protein_coding	9	349.804	541.4	900.308	585.969	619.164	540.036	6	143188543	143203398	-	4217	-	135	155	226	233	211	159	1.3737	1.66225	2.7751	1.48952	1.64733	1.4146
ENSMUSG00000034040	Galnt17	polypeptide N-acetylgalactosaminyltransferase 17	protein_coding	5	4.63316	10.9743	25.1249	8.01698	1.77666	8.06024	6	7431729	7510426	+	3721	-	637	404	377	907	610	523	7.34583	4.91009	5.24633	6.57114	5.39723	5.27331
ENSMUSG00000007721	Ccdc124	coiled-coil domain containing 124	protein_coding	8	1094.58	1687.61	2562.74	1538.53	1645.18	1551.6	6	82208410	82623987	-	14957	CTF/NFI	31	86	146	104	116	101	0.0889361	0.260029	0.505455	0.187448	0.255337	0.253348
ENSMUSG00000032067	Pts	6-pyruvoyl-tetrahydropterin synthase	protein_coding	9	1557.9	1609.57	1408.39	1451.07	1225.89	1368.23	6	142613453	142656343	+	10543	-	2258	2803	2619	4262	3384	3365	9.19011	12.0234	12.8631	10.8979	10.5674	11.9746
ENSMUSG00000103517	Gm37432	predicted gene, 37432	lncRNA	1	6.94974	8.53558	9.77078	5.83053	0.888328	3.02259	6	24650616	24651491	-	876	-	178	1097	1745	1273	782	523	8.7192	56.6331	103.149	39.1757	29.3902	22.3995
ENSMUSG00000031613	Hpgd	hydroxyprostaglandin dehydrogenase 15 (NAD)	protein_coding	8	33.5904	60.9684	36.2915	34.2544	25.7615	15.113	6	45550017	45550499	+	483	-	23	62	66	76	82	46	2.04334	5.80514	7.07573	4.24189	5.58943	3.57315
ENSMUSG00000038740	Mvb12b	multivesicular body subunit 12B	protein_coding	2	128.57	345.081	385.248	216.459	235.407	248.86	6	99321331	99387164	+	6382	zf-C2H2	20	80	125	81	50	48	0.134473	0.566893	1.01421	0.342154	0.257937	0.28218
ENSMUSG00000055723	Rras2	related RAS viral (r-ras) oncogene 2	protein_coding	7	428.567	431.657	280.561	375.341	379.316	423.163	6	128227711	128231432	-	390	-	111	200	182	185	209	245	12.2129	23.1917	24.1647	12.7879	17.6434	23.5691
ENSMUSG00000015053	Gata2	GATA binding protein 2	protein_coding	6	52.1231	113.401	315.457	84.5427	82.6145	105.791	6	138701577	138712135	+	3325	-	42	44	62	75	40	74	0.542024	0.598451	0.965549	0.608083	0.396067	0.83499
ENSMUSG00000040490	Lrfn2	leucine rich repeat and fibronectin type III domain containing 2	protein_coding	17	22.0075	42.6779	54.4372	14.5763	6.21829	8.06024	6	46368418	46414060	-	11749	-	467	797	923	1032	833	900	1.7056	3.06779	4.06794	2.36795	2.33424	2.87397
ENSMUSG00000031304	Il2rg	interleukin 2 receptor, gamma chain	protein_coding	X	45.1733	74.3815	182.853	72.1529	72.8429	59.4443	6	78420337	78427798	-	3288	-	31	101	152	86	81	71	0.404567	1.38918	2.39379	0.705114	0.811061	0.810154
ENSMUSG00000028034	Fubp1	far upstream element (FUSE) binding protein 1	protein_coding	3	1067.94	649.924	774.683	904.462	880.333	795.949	6	170338348	170361043	+	2520	-	273	230	196	416	287	215	4.64861	4.12758	4.02745	4.45026	3.74957	3.20095
ENSMUSG00000105601	Gm42725	predicted gene 42725	TEC	5	0	6.09684	5.5833	1.45763	0.888328	2.01506	5	26347915	26406675	-	14232	-	461	659	1071	987	823	919	1.38994	2.09405	3.89671	1.86958	1.90386	2.42265
ENSMUSG00000020326	Ccng1	cyclin G1	protein_coding	11	2860.98	2126.58	2446.88	2976.49	2909.27	3268.43	6	25111127	25155951	-	14558	-	603	615	528	1110	955	771	1.77736	1.91047	1.87805	2.05548	2.15974	1.98698
ENSMUSG00000028070	Naxe	NAD(P)HX epimerase	protein_coding	3	1956.35	1754.67	1818.76	1746.97	1744.68	1777.28	6	31927484	31929761	+	2278	-	67	119	54	180	135	147	1.26207	2.36244	1.22748	2.13016	1.9511	2.42106
ENSMUSG00000065947	mt-Nd4l	mitochondrially encoded NADH dehydrogenase 4L	protein_coding	MT	42.8567	231.68	404.79	158.882	121.701	110.828	6	15194633	15217744	-	10871	-	636	484	407	867	706	613	2.51043	2.01346	1.93865	2.15002	2.13814	2.11559
ENSMUSG00000019917	Septin10	septin 10	protein_coding	10	305.789	214.609	235.895	228.12	215.864	179.34	6	101010764	101017245	+	2266	-	828	833	725	1301	1049	1010	15.6795	16.6247	16.5673	15.4778	15.2411	16.7226
ENSMUSG00000025289	Prdx4	peroxiredoxin 4	protein_coding	X	525.864	443.85	522.039	558.274	551.651	650.865	6	180628397	180641508	-	3504	-	8125	5296	5030	9851	7415	7415	99.4993	68.3521	74.3324	75.7895	69.6703	79.3941
ENSMUSG00000010461	Eya4	EYA transcriptional coactivator and phosphatase 4	protein_coding	10	9.26632	40.2392	32.104	8.7458	4.44164	13.0979	6	70114632	70307048	+	5704	-	302	444	645	804	697	536	2.2719	3.52023	5.85537	3.79988	4.02303	3.52555
ENSMUSG00000026860	Sh3glb2	SH3-domain GRB2-like endophilin B2	protein_coding	2	978.755	1202.3	1595.43	1110.72	1098.86	1139.52	6	130900923	131337335	-	9405	-	4	9	18	11	2	8	0.01825	0.0432764	0.0991032	0.0315302	0.00700119	0.0319133
ENSMUSG00000031591	Asah1	N-acylsphingosine amidohydrolase 1	protein_coding	8	5542.42	4133.66	2906.11	4687.02	4193.79	3821.56	6	71320871	71326579	-	1696	-	945	1384	1836	2111	1852	1540	23.9093	36.9044	56.0559	33.5549	35.9514	34.0672
ENSMUSG00000032018	Sc5d	sterol-C5-desaturase	protein_coding	9	521.231	387.759	407.581	478.104	479.697	553.134	6	50432917	50440024	-	6101	-	1345	1320	1009	1991	1380	1358	9.4598	9.78455	8.56376	8.79758	7.44695	8.35103
ENSMUSG00000028696	Ipp	IAP promoted placental gene	protein_coding	4	414.668	219.486	205.186	212.086	230.077	260.95	6	191223023	191226018	-	341	-	6	7	7	8	1	3	0.755019	0.928349	1.06296	0.632453	0.0965486	0.330071
ENSMUSG00000025204	Ndufb8	NADH:ubiquinone oxidoreductase subunit B8	protein_coding	19	1786.08	1399.84	1062.22	1324.99	1464.85	1480.06	6	56747620	56774078	+	1683	-	29	50	26	47	29	15	0.739392	1.34355	0.799951	0.752847	0.567302	0.334386
ENSMUSG00000028256	Odf2l	outer dense fiber of sperm tails 2-like	protein_coding	3	122.779	78.0396	94.9162	110.051	111.929	74.5573	6	33619965	33777958	-	8741	-	111	283	276	297	265	247	0.544907	1.46418	1.63502	0.915985	0.998126	1.06017
ENSMUSG00000061371	Zfp873	zinc finger protein 873	protein_coding	10	85.7135	53.6522	44.6664	73.6105	92.3861	71.5347	6	113646017	113717016	-	3554	-	370	354	201	515	427	420	4.4673	4.50457	2.92855	3.90645	3.95559	4.43377
ENSMUSG00000040907	Atp1a3	ATPase, Na+/K+ transporting, alpha 3 polypeptide	protein_coding	7	105.404	182.905	75.3746	92.5597	79.0612	129.971	6	88170873	88184014	+	5398	zf-GATA	45	93	226	116	93	105	0.357718	0.779144	2.16795	0.579319	0.567219	0.729789
ENSMUSG00000045733	Sprn	shadow of prion protein	protein_coding	7	4.63316	3.65811	0	0.728817	0.888328	6.04518	5	49239407	49404616	+	3202	-	19	35	39	20	7	8	0.25462	0.494327	0.630692	0.168384	0.0719743	0.0937367
ENSMUSG00000080812	Atp5k-ps4	ATP synthase, H+ transporting, mitochondrial F1F0 complex, subunit E, pseudogene 4	processed_pseudogene	2	137.837	60.9684	29.3123	76.5258	79.0612	85.6401	6	100307984	100311861	-	2387	-	39	61	131	99	82	59	0.701089	1.1557	2.8418	1.11809	1.131	0.927344
ENSMUSG00000085151	1110018N20Rik	RIKEN cDNA 1110018N20 gene	lncRNA	2	161.002	187.783	153.541	147.221	124.366	120.904	6	151916059	151942463	+	15500	-	922	533	555	1241	991	790	2.55247	1.55512	1.85411	2.15841	2.10495	1.91221
ENSMUSG00000054675	Tmem119	transmembrane protein 119	protein_coding	5	96.1381	187.783	210.77	75.0681	81.7261	115.866	6	65688911	65693103	-	4193	-	0	5	4	2	1	2	0	0.0539278	0.049398	0.0128587	0.00785192	0.0178956
ENSMUSG00000038077	Kcna6	potassium voltage-gated channel, shaker-related, subfamily, member 6	protein_coding	6	5.79145	59.7491	20.9374	5.83053	9.7716	8.06024	6	40639379	40646138	-	3512	-	2470	1744	1753	4084	3275	3244	30.1789	22.4574	25.8465	31.349	30.7013	34.6551
ENSMUSG00000024019	Cmtr1	cap methyltransferase 1	protein_coding	17	54.4396	125.595	157.728	83.8139	60.4063	60.4518	6	87963827	87965802	-	908	-	1689	1439	1303	2397	1964	1764	79.8187	71.6709	74.3075	71.1664	71.2125	72.8876
ENSMUSG00000027200	Sema6d	sema domain, transmembrane domain (TM), and cytoplasmic domain, (semaphorin) 6D	protein_coding	2	449.417	796.248	1827.14	884.783	816.373	816.1	6	9877	10173	+	297	-	37	190	290	218	137	110	5.34572	28.9311	50.561	19.7876	15.1867	13.8956
ENSMUSG00000056481	Cd248	CD248 antigen, endosialin	protein_coding	19	34.7487	107.304	100.499	36.4408	45.3047	52.3916	6	58977449	59057669	-	3110	-	264	176	169	313	243	178	3.64254	2.55929	2.81385	2.71317	2.57245	2.14734
ENSMUSG00000020521	Rnft1	ring finger protein, transmembrane 1	protein_coding	11	412.351	256.067	322.436	325.781	291.371	319.387	6	154106914	154123750	-	2106	-	454	364	374	766	621	646	9.25035	7.81647	9.19575	9.80536	9.70809	11.5084
ENSMUSG00000026739	Bmi1	Bmi1 polycomb ring finger oncogene	protein_coding	2	1680.68	1440.07	1271.6	1540.72	1337.82	1469.99	6	22978862	23226684	-	9418	-	8	33	23	12	5	13	0.0364496	0.158461	0.126457	0.0343491	0.0174788	0.0517876
ENSMUSG00000026107	Nabp1	nucleic acid binding protein 1	protein_coding	1	653.276	408.489	523.435	685.817	520.56	508.803	6	30234821	30249349	-	3990	-	845	986	1143	1524	1237	1131	9.08751	11.1756	14.8336	10.2969	10.207	10.6348
ENSMUSG00000007207	Stx1a	syntaxin 1A (brain)	protein_coding	5	271.04	265.822	389.435	304.645	315.356	302.259	6	41793234	41827810	-	3390	-	4785	3390	2082	6431	4721	3793	60.568	45.2239	31.8021	51.1413	45.8495	41.9782
ENSMUSG00000078202	Nrarp	Notch-regulated ankyrin repeat protein	protein_coding	2	37.0653	62.1878	117.249	46.6443	55.0763	90.6778	6	42162891	42175552	-	4866	-	450	318	292	656	540	549	3.96827	2.95544	3.10731	3.63433	3.65361	4.23293
ENSMUSG00000020953	Coch	cochlin	protein_coding	12	28.9573	32.923	8.37496	40.8137	30.2031	21.1581	6	116364746	116395440	+	2126	-	358	180	147	291	259	259	7.22571	3.82893	3.58037	3.68997	4.01086	4.57065
ENSMUSG00000042106	Inka1	inka box actin regulator 1	protein_coding	9	24.3241	48.7748	114.458	45.1866	36.4214	48.3615	6	44537011	44543879	-	3146	-	1542	1148	761	1818	1649	1469	21.0323	16.5025	12.5256	15.5786	17.2569	17.5188
ENSMUSG00000024236	Svil	supervillin	protein_coding	18	625.477	363.372	519.247	426.358	483.25	549.104	6	144824349	144859676	+	11140	-	106	64	68	151	126	74	0.408302	0.259814	0.316081	0.365414	0.37238	0.249223
ENSMUSG00000094320	Chchd2-ps	coiled-coil-helix-coiled-coil-helix domain containing 2, pseudogene	processed_pseudogene	4	0	3.65811	1.39583	1.45763	1.77666	1.00753	5	81883957	81900579	+	3179	zf-C2H2	74	44	32	101	104	71	0.998854	0.625936	0.521235	0.856493	1.07707	0.837932
ENSMUSG00000118664	Tusc3	tumor suppressor candidate 3	protein_coding	8	3639.35	2441.18	2191.45	2814.69	2734.27	2943	6	24677592	24705383	-	5958	-	91	150	54	127	89	129	0.655393	1.13857	0.469318	0.57464	0.491802	0.812326
ENSMUSG00000003068	Stk11	serine/threonine kinase 11	protein_coding	10	3003.45	4355.59	5147.81	3596.71	3742.52	4065.39	6	139730541	139734790	-	3374	-	4	3	0	1	1	6	0.0508716	0.0402109	0	0.00799002	0.00975788	0.0667187
ENSMUSG00000029528	Pxn	paxillin	protein_coding	5	747.097	756.009	1226.93	756.512	810.155	886.627	6	57104066	57104254	-	189	-	119	50	21	105	89	85	27.0176	11.964	5.75349	14.9768	15.5035	16.8732
ENSMUSG00000051469	Zfp24	zinc finger protein 24	protein_coding	18	1195.36	863.313	732.809	1109.26	923.861	877.559	6	167030622	167034728	+	1617	-	139	154	110	202	140	120	3.68863	4.30704	3.52255	3.36771	2.85048	2.78428
ENSMUSG00000045414	Dipk2a	divergent protein kinase domain 2A	protein_coding	9	1016.98	729.183	605.789	800.97	748.86	804.009	6	113931790	113938577	-	2315	-	83	154	151	103	92	115	1.53847	3.00841	3.37754	1.19944	1.30839	1.86375
ENSMUSG00000021365	Nedd9	neural precursor cell expressed, developmentally down-regulated gene 9	protein_coding	13	606.944	818.196	1898.32	885.512	893.658	906.778	6	126685292	126717637	-	5945	-	5	49	15	8	11	8	0.0360893	0.372745	0.130651	0.036277	0.0609174	0.050487
ENSMUSG00000026158	Ogfrl1	opioid growth factor receptor-like 1	protein_coding	1	173.744	341.423	503.893	210.628	195.432	254.905	6	29879569	29924953	+	9720	-	47	103	113	115	68	60	0.207488	0.479224	0.601986	0.318951	0.230326	0.231593
ENSMUSG00000041696	Rasl12	RAS-like, family 12	protein_coding	9	13.8995	119.498	82.3537	24.7798	28.4265	28.2109	6	123931889	124509690	+	10559	-	388	653	1309	1214	919	810	1.57678	2.79678	6.41935	3.09948	2.86545	2.87808
ENSMUSG00000016319	Slc25a5	solute carrier family 25 (mitochondrial carrier, adenine nucleotide translocator), member 5	protein_coding	X	5643.19	3605.67	3729.65	4289.82	4333.26	4385.78	6	5118106	5120710	+	2605	-	30	88	72	50	51	52	0.494168	1.52772	1.4312	0.517434	0.644559	0.748922
ENSMUSG00000114540	Gm6421	predicted pseudogene 6421	processed_pseudogene	13	81.0803	35.3617	34.8957	56.1189	71.0662	34.256	6	86375483	86389851	+	4719	-	356	210	231	447	328	317	3.23714	2.01251	2.53476	2.55359	2.28836	2.52029
ENSMUSG00000048126	Col6a3	collagen, type VI, alpha 3	protein_coding	1	661.384	1496.17	735.6	700.393	654.697	719.377	6	18681829	18691440	+	3974	-	1451	1181	911	2114	1506	1459	15.6675	13.4397	11.8704	14.3407	12.4766	13.7743
ENSMUSG00000023243	Kcnk5	potassium channel, subfamily K, member 5	protein_coding	14	111.196	157.299	630.913	239.781	238.072	282.109	6	51505021	51517584	-	8498	-	564	335	375	941	586	505	2.84789	1.78277	2.28501	2.98515	2.27029	2.22954
ENSMUSG00000051236	Msrb3	methionine sulfoxide reductase B3	protein_coding	10	61.3894	146.324	372.686	92.5597	123.478	126.949	6	135052336	135079954	+	2666	-	234	218	279	418	355	300	3.76631	3.69798	5.41899	4.22677	4.38398	4.22184
ENSMUSG00000008226	Scrn3	secernin 3	protein_coding	2	989.18	791.37	764.913	852.716	829.698	848.341	6	25070770	25073351	+	2582	-	32	51	84	64	62	90	0.531808	0.893268	1.6846	0.668216	0.790562	1.30776
ENSMUSG00000058589	Anks1b	ankyrin repeat and sterile alpha motif domain containing 1B	protein_coding	10	1.15829	1.21937	4.18748	3.64408	0	4.03012	5	51640124	51652554	+	2998	-	25	27	6	56	34	21	0.357824	0.407286	0.103632	0.503558	0.373377	0.262802
ENSMUSG00000021990	Spata13	spermatogenesis associated 13	protein_coding	14	745.939	766.983	898.912	714.24	670.687	782.851	6	107861422	107863078	-	1156	-	21	40	82	62	41	48	0.779511	1.56484	3.67308	1.44586	1.16769	1.55785
ENSMUSG00000044052	Ccr10	chemokine (C-C motif) receptor 10	protein_coding	11	6.94974	18.2905	46.0623	14.5763	7.99495	16.1205	6	4920540	5119299	+	10701	-	540	298	372	585	544	545	2.16536	1.25939	1.80008	1.47375	1.67369	1.91079
ENSMUSG00000062044	Lmtk3	lemur tyrosine kinase 3	protein_coding	7	149.419	265.822	240.082	217.916	213.199	250.875	6	148152488	148152949	-	462	-	0	3	1	2	2	1	0	0.293662	0.112081	0.116703	0.142524	0.0812081
ENSMUSG00000041354	Rgl2	ral guanine nucleotide dissociation stimulator-like 2	protein_coding	17	324.321	342.643	568.101	418.341	401.524	422.155	6	39472999	39619367	+	4617	-	3142	2002	1570	3862	3078	2921	29.2016	19.6097	17.6082	22.5499	21.9487	23.7363
ENSMUSG00000037613	Tnfrsf23	tumor necrosis factor receptor superfamily, member 23	protein_coding	7	462.158	429.218	540.185	569.935	560.535	664.97	6	79951637	79966516	+	4580	-	2593	3572	3688	4935	4213	4035	24.2939	35.2707	41.6965	29.0479	30.2849	33.0536
ENSMUSG00000025969	Nrp2	neuropilin 2	protein_coding	1	372.969	723.086	1219.95	602.003	597.844	688.143	6	115644735	115694046	+	8777	-	645	620	879	1038	912	880	3.15337	3.19458	5.18581	3.18819	3.42097	3.76164
ENSMUSG00000024059	Clip4	CAP-GLY domain containing linker protein family, member 4	protein_coding	17	71.814	76.8202	94.9162	94.7462	73.7312	73.5497	6	24142759	24153867	-	6271	zf-C2H2	1032	708	525	1522	1040	871	7.06161	5.10581	4.33508	6.54291	5.46006	5.21102
ENSMUSG00000074748	Atxn7l3b	ataxin 7-like 3B	protein_coding	10	2046.7	1551.04	1492.14	1812.57	1750.01	1745.04	6	94399917	94420134	-	3950	-	878	598	434	1099	843	798	9.53802	6.84655	5.6894	7.50056	7.02637	7.57961
ENSMUSG00000021120	Pigh	phosphatidylinositol glycan anchor biosynthesis, class H	protein_coding	12	152.894	126.814	44.6664	121.712	112.818	146.092	6	41463057	41640838	-	6376	-	524	671	1360	1215	1006	900	3.5265	4.75929	11.045	5.13713	5.19458	5.29585
ENSMUSG00000038188	Scarf1	scavenger receptor class F, member 1	protein_coding	11	66.0225	190.222	425.727	166.899	170.559	158.182	6	23405505	23436853	-	8109	-	150	280	361	289	220	253	0.793752	1.56156	2.30523	0.960779	0.893215	1.17056
ENSMUSG00000044317	Gpr4	G protein-coupled receptor 4	protein_coding	7	112.354	208.512	674.184	214.272	219.417	270.018	6	65305788	65322135	+	6568	-	12	98	59	34	32	28	0.0783987	0.674778	0.46515	0.139553	0.160405	0.159943
ENSMUSG00000113625	Gm3379	predicted gene 3379	processed_pseudogene	12	83.3969	110.963	150.749	70.6952	80.8378	78.5874	6	36059304	36062460	+	1646	-	4872	2957	2672	5886	4878	4353	127.01	81.2436	84.0583	96.4014	97.5691	99.2202
ENSMUSG00000023806	Rsph3b	radial spoke 3B homolog (Chlamydomonas)	protein_coding	17	1028.56	1149.86	681.163	780.563	824.368	879.574	6	117494748	117495156	-	409	-	70	29	25	77	80	34	7.34405	3.20658	3.16512	5.07528	6.43972	3.11887
ENSMUSG00000034748	Sirt6	sirtuin 6	protein_coding	10	233.975	295.087	390.831	271.849	320.686	302.259	6	71015087	71015929	+	843	-	2	0	0	1	4	0	0.101804	0	0	0.031979	0.156219	0
ENSMUSG00000114133	Btf3l4b	basic transcription factor 3 like 4B	protein_coding	13	279.148	207.293	160.52	217.916	226.524	189.416	6	90693645	90771693	-	11963	-	571	1227	527	961	737	714	2.04813	4.63844	2.2811	2.16559	2.02828	2.23923
ENSMUSG00000084946	Dlx1as	distal-less homeobox 1, antisense	lncRNA	2	2.31658	1.21937	0	4.3729	2.66498	1.00753	5	20190125	20231877	-	3404	-	96	129	452	329	268	280	1.21016	1.71383	6.8758	2.60555	2.59206	3.0861
ENSMUSG00000055322	Tns1	tensin 1	protein_coding	1	281.465	669.433	1468.41	696.749	644.926	784.866	6	120617001	120735006	-	4048	-	53	120	267	127	139	126	0.561819	1.34063	3.41543	0.845778	1.13051	1.16781
ENSMUSG00000001946	Esam	endothelial cell-specific adhesion molecule	protein_coding	9	762.155	1242.54	3091.75	1121.65	1234.78	1243.29	6	73142945	73168162	+	4815	-	854	649	548	1170	934	842	7.61066	6.0956	5.8933	6.55062	6.38633	6.5608
ENSMUSG00000048040	Arxes2	adipocyte-related X-chromosome expressed sequence 2	protein_coding	X	1387.63	1303.51	1045.47	1228.06	1219.67	1415.58	6	89709371	90809162	+	14501	-	1	1	3	5	0	4	0.00295912	0.00311867	0.0107127	0.00929533	0	0.0103491
ENSMUSG00000040009	Gnaz	guanine nucleotide binding protein, alpha z subunit	protein_coding	10	1730.49	2791.14	3433.73	2152.92	2251.91	2354.6	6	60871450	61002005	+	9102	-	644	629	644	980	755	777	3.03606	3.12523	3.66373	2.90257	2.73093	3.20277
ENSMUSG00000037824	Tspan14	tetraspanin 14	protein_coding	14	481.849	504.819	1046.87	542.968	632.489	541.044	6	101063823	101066269	-	1726	-	6	15	33	20	9	16	0.149167	0.393023	0.990028	0.312379	0.171673	0.347793
ENSMUSG00000071076	Jund	jun D proto-oncogene	protein_coding	8	2397.66	3584.94	3972.52	2762.22	3216.63	3222.08	6	45433162	45453568	+	5744	-	129	218	172	299	240	249	0.963687	1.71637	1.55056	1.4033	1.37562	1.6264
ENSMUSG00000029175	Slc35f6	solute carrier family 35, member F6	protein_coding	5	470.266	679.188	653.247	522.562	556.093	483.615	6	34148517	34156661	+	4625	-	280	281	407	574	452	419	2.59781	2.74766	4.55677	3.34575	3.21756	3.39894
ENSMUSG00000053580	Tanc2	tetratricopeptide repeat, ankyrin repeat and coiled-coil containing 2	protein_coding	11	558.296	808.442	1232.51	699.664	609.393	725.422	6	143219546	143239609	-	3962	-	399	352	387	782	631	660	4.32135	4.01787	5.0579	5.3209	5.24343	6.24986
ENSMUSG00000022160	Mettl3	methyltransferase like 3	protein_coding	14	210.809	162.176	180.062	197.509	197.209	206.544	6	62742444	62857854	+	11842	-	322	593	874	826	673	683	1.16679	2.26463	3.82173	1.88039	1.87107	2.1639
ENSMUSG00000029632	Ndufa4	Ndufa4, mitochondrial complex associated	protein_coding	6	2132.41	1492.51	1192.04	1622.35	1575.89	1443.79	6	72075468	72171268	+	8514	-	62	63	68	130	83	73	0.312478	0.334638	0.41357	0.411626	0.320956	0.321685
ENSMUSG00000000202	Btbd17	BTB (POZ) domain containing 17	protein_coding	11	1220.84	1586.4	2050.47	1330.82	1424.88	1578.8	6	112761335	112764906	-	3572	-	1767	1272	1069	2487	1970	1732	21.2269	16.1044	15.4967	18.7697	18.1575	18.1919
ENSMUSG00000026698	Pigc	phosphatidylinositol glycan anchor biosynthesis, class C	protein_coding	1	382.236	308.5	199.603	322.866	352.666	332.485	6	79127438	79136425	-	3638	-	132	104	32	167	127	145	1.55694	1.29282	0.455472	1.2375	1.14932	1.49536
ENSMUSG00000074652	Myh7b	myosin, heavy chain 7B, cardiac muscle, beta	protein_coding	2	8.10803	9.75495	37.6873	30.6103	14.2132	38.2862	6	75404366	75417408	+	2887	-	57	156	305	229	192	157	0.847206	2.44369	5.4705	2.13836	2.18955	2.0403
ENSMUSG00000070287	Slc35g2	solute carrier family 35, member G2	protein_coding	9	1503.46	826.732	812.371	1163.92	1187.69	1096.19	6	18946463	18958099	+	2882	-	97	171	483	294	247	268	1.44424	2.6833	8.67815	2.75009	2.82165	3.48885
ENSMUSG00000033819	Ppp1r16a	protein phosphatase 1, regulatory subunit 16A	protein_coding	15	1497.67	1624.2	1594.03	1631.82	1653.18	1576.79	6	109860886	109861527	-	642	-	72	91	108	97	91	78	4.81236	6.41024	8.7109	4.07314	4.66667	4.55828
ENSMUSG00000066315	Gm12918	predicted gene 12918	processed_pseudogene	4	282.623	432.876	709.08	348.374	347.336	339.538	6	7171812	7216081	-	3114	-	888	943	488	1071	928	873	12.2364	13.695	8.11475	9.2718	9.81137	10.5181
ENSMUSG00000035401	Emsy	EMSY, BRCA2-interacting transcriptional repressor	protein_coding	7	533.972	999.882	1557.74	749.952	771.068	836.25	6	81457619	81463631	-	2785	-	202	242	280	373	361	300	3.11234	3.92969	5.20603	3.61058	4.26759	4.04145
ENSMUSG00000019823	Mical1	microtubule associated monooxygenase, calponin and LIM domain containing 1	protein_coding	10	50.9648	139.008	103.291	104.95	74.6195	91.6853	6	96215724	96217884	-	2161	-	241	170	115	299	255	188	4.78545	3.55764	2.75561	3.73	3.88495	3.26396
ENSMUSG00000029836	Cbx3	chromobox 3	protein_coding	6	537.447	390.198	261.019	467.9	391.752	418.125	6	71346798	71368252	-	6251	-	2	1	0	6	3	1	0.0137291	0.00723466	0	0.0258759	0.0158006	0.00600194
ENSMUSG00000018566	Slc2a4	solute carrier family 2 (facilitated glucose transporter), member 4	protein_coding	11	5.79145	17.0712	76.7704	10.2034	14.2132	14.1054	6	73949390	74163608	-	16465	-	243	549	1052	956	726	779	0.633294	1.50792	3.30848	1.56527	1.45169	1.77508
ENSMUSG00000022657	Cd96	CD96 antigen	protein_coding	16	4.63316	4.87748	11.1666	5.10172	9.7716	4.03012	6	37439374	37449615	+	2867	-	658	1019	2215	1539	1390	1234	9.84825	16.0736	40.0055	14.4712	15.962	16.1484
ENSMUSG00000021520	Uqcrb	ubiquinol-cytochrome c reductase binding protein	protein_coding	13	1013.5	687.724	509.477	797.325	537.438	728.445	6	134894573	134896104	+	1532	-	1198	1069	749	1685	1373	1405	33.5551	31.5563	25.3161	29.6506	29.5061	34.4079
ENSMUSG00000090626	Tex9	testis expressed gene 9	protein_coding	9	28.9573	24.3874	13.9583	45.9155	36.4214	39.2937	6	74803009	74852739	+	3612	-	1494	2289	2460	2954	2535	2337	17.7486	28.6593	35.2664	22.0473	23.1063	24.2746
ENSMUSG00000029675	Eln	elastin	protein_coding	5	3.47487	70.7234	27.9165	8.01698	10.6599	5.03765	6	40628402	40688764	-	2650	-	416	414	750	745	712	537	6.7361	7.06516	14.6551	7.57885	8.84575	7.60273
ENSMUSG00000078153	Psme2b	protease (prosome, macropain) activator subunit 2B	protein_coding	11	883.775	757.228	884.954	924.868	787.947	739.527	6	71151599	71153265	+	1667	TF_bZIP	2070	2940	2846	3790	3621	3198	53.2839	79.759	88.4043	61.291	71.5144	71.9754
ENSMUSG00000066621	Tecpr1	tectonin beta-propeller repeat containing 1	protein_coding	5	1157.13	1609.57	2519.47	1330.09	1328.94	1473.01	6	30805277	30817073	+	8495	-	406	557	468	717	626	480	2.0508	2.96524	2.8527	2.27535	2.42612	2.11992
ENSMUSG00000036885	Arhgef26	Rho guanine nucleotide exchange factor (GEF) 26	protein_coding	3	11.5829	26.8261	32.104	9.47462	19.5432	13.0979	6	105480812	105820130	+	16605	-	482	663	883	960	686	720	1.24557	1.80569	2.75357	1.55857	1.36015	1.6268
ENSMUSG00000020738	Sumo2	small ubiquitin-like modifier 2	protein_coding	11	184.168	145.105	122.833	492.68	125.254	149.115	6	52532298	52542585	-	5076	-	182	133	129	271	222	205	1.53855	1.18494	1.31596	1.43926	1.4399	1.51521
ENSMUSG00000064272	Gpbar1	G protein-coupled bile acid receptor 1	protein_coding	1	5.79145	17.0712	6.97913	1.45763	7.10662	1.00753	6	11900291	11907496	-	1381	-	1841	1224	854	2226	1774	1433	57.2033	40.0826	32.0213	43.4535	42.2922	38.9308
ENSMUSG00000061731	Ext1	exostosin glycosyltransferase 1	protein_coding	15	795.745	938.914	1356.74	885.512	838.581	904.762	6	114682043	114686771	-	3187	-	1054	1301	1469	1826	1604	1567	14.1912	18.4613	23.8679	15.4458	16.57	18.4471
ENSMUSG00000049717	Lig4	ligase IV, DNA, ATP-dependent	protein_coding	8	210.809	152.421	202.395	169.085	182.107	152.137	6	161796755	161801004	+	4250	-	330	253	143	443	397	330	3.33185	2.69215	1.74229	2.81001	3.0754	2.91317
ENSMUSG00000043929	Klhl15	kelch-like 15	protein_coding	X	312.738	280.455	219.145	289.34	285.153	271.026	6	155453132	155476227	+	6634	-	7	8	27	42	16	38	0.0452776	0.0545359	0.210748	0.170674	0.0794045	0.214906
ENSMUSG00000020869	Lrrc59	leucine rich repeat containing 59	protein_coding	11	4369.07	4348.27	4297.75	4555.1	4743.67	4512.73	6	100434241	100453143	-	1590	-	1298	678	582	1597	1337	1088	35.0299	19.2841	18.954	27.077	27.6844	25.6728
ENSMUSG00000040724	Kcna2	potassium voltage-gated channel, shaker-related subfamily, member 2	protein_coding	3	50.9648	226.803	277.769	110.78	107.488	134.002	6	76555815	76579119	+	4119	-	1293	1332	1142	2239	1861	1565	13.47	14.6245	14.3565	14.654	14.8749	14.2549
ENSMUSG00000028464	Tpm2	tropomyosin 2, beta	protein_coding	4	34.7487	176.808	110.27	40.0849	47.9697	34.256	6	10848420	10849055	+	636	-	244	355	508	478	391	337	16.4624	25.2429	41.36	20.2611	20.2404	19.8799
ENSMUSG00000029153	Ociad2	OCIA domain containing 2	protein_coding	5	5010.76	3998.31	2565.53	3417.42	3202.42	3416.54	6	98236344	98305990	-	17256	-	461	820	1116	1029	868	830	1.14636	2.14903	3.34887	1.60756	1.65608	1.80459
ENSMUSG00000079884	Tmed2b	transmembrane p24 trafficking protein 2B	processed_pseudogene	9	494.59	268.261	194.02	320.679	342.894	265.988	6	41352310	41363028	+	6047	-	44	114	74	144	84	91	0.312229	0.852575	0.633674	0.641971	0.457341	0.564602
ENSMUSG00000034484	Snx2	sorting nexin 2	protein_coding	18	1686.47	987.689	936.599	1255.75	1201.91	1152.62	6	51447340	51460684	+	5992	-	464	320	187	642	441	415	3.32282	2.41516	1.61601	2.88839	2.42308	2.59847
ENSMUSG00000033152	Podxl2	podocalyxin-like 2	protein_coding	6	1010.03	1605.91	1873.2	1000.67	999.369	1186.87	6	69833365	69839014	-	3478	-	5	14	55	14	16	14	0.0616881	0.18204	0.818855	0.108515	0.151458	0.151022
ENSMUSG00000033964	Zbtb41	zinc finger and BTB domain containing 41	protein_coding	1	781.846	540.18	618.351	625.325	596.956	566.232	6	18880368	18880821	-	454	-	0	0	0	0	0	0	0	0	0	0	0	0
ENSMUSG00000028158	Mttp	microsomal triglyceride transfer protein	protein_coding	3	507.331	407.269	386.644	470.087	461.042	447.344	6	45856020	45940614	-	2184	-	4	4	8	7	11	4	0.0785902	0.0828276	0.189676	0.0864049	0.165821	0.0687145
ENSMUSG00000003348	Mob3a	MOB kinase activator 3A	protein_coding	10	450.575	549.935	678.371	575.765	532.997	642.805	6	67048681	67053442	-	876	-	875	564	365	1094	605	723	42.8613	29.1167	21.5756	33.6671	22.738	30.9653
ENSMUSG00000039059	Hrh3	histamine receptor H3	protein_coding	2	38.2236	51.2135	43.2706	19.6781	18.6549	33.2485	6	72357676	72399494	-	8798	-	25	20	10	63	41	39	0.121932	0.102805	0.0588559	0.193041	0.153427	0.166311
ENSMUSG00000117310	Ptp4a1	protein tyrosine phosphatase 4a1	protein_coding	1	18.5326	4.87748	5.5833	18.9492	5.32997	6.04518	6	134731447	134776177	-	8098	-	3	58	20	11	12	5	0.0158966	0.323905	0.127887	0.0366191	0.048787	0.0231651
ENSMUSG00000028392	Bspry	B-box and SPRY domain containing	protein_coding	4	428.567	462.141	551.351	496.324	466.372	452.381	6	48836181	48837017	-	837	-	763	621	634	1269	887	734	39.1165	33.5532	39.2227	40.8723	34.8898	32.9012
ENSMUSG00000103415	Gm37339	predicted gene, 37339	processed_pseudogene	1	9.26632	10.9743	22.3332	21.1357	10.6599	16.1205	6	144131260	144160433	-	12772	-	999	1320	1805	1825	1496	1462	3.35635	4.67394	7.318	3.85209	3.85632	4.29467
ENSMUSG00000030275	Etnk1	ethanolamine kinase 1	protein_coding	6	4839.34	3415.45	2414.78	3837.95	3565.75	3679.5	6	62245765	62369642	+	10116	-	10	22	23	13	22	13	0.0424182	0.0983517	0.117732	0.034644	0.0716002	0.0482143
ENSMUSG00000060427	Zfp868	zinc finger protein 868	protein_coding	8	354.437	306.062	284.749	354.934	317.133	331.478	6	115413928	115427102	-	1736	-	159	119	88	676	141	148	3.93014	3.10002	2.62487	10.4976	2.67405	3.19855
ENSMUSG00000020189	Osbpl8	oxysterol binding protein-like 8	protein_coding	10	590.728	710.892	457.831	593.986	534.773	480.592	6	74317709	74318783	+	1075	-	5	14	5	2	8	1	0.199582	0.588962	0.240844	0.050155	0.245009	0.0349006
ENSMUSG00000041594	Tmtc4	transmembrane and tetratricopeptide repeat containing 4	protein_coding	14	445.942	285.332	309.873	297.357	325.128	284.124	6	52927434	53209555	-	8077	-	687	770	972	1215	944	898	3.64979	4.3113	6.23147	4.05526	3.84789	4.17126
ENSMUSG00000031633	Slc25a4	solute carrier family 25 (mitochondrial carrier, adenine nucleotide translocator), member 4	protein_coding	8	5420.8	3970.26	3693.36	4484.41	4368.8	4205.43	6	10019049	10027686	-	5202	-	182	125	145	232	205	151	1.50128	1.08669	1.44335	1.20229	1.29743	1.08905
ENSMUSG00000028086	Fbxw7	F-box and WD-40 domain protein 7	protein_coding	3	642.851	1054.75	1902.51	868.021	875.891	1016.6	6	93278205	93321330	+	9741	-	270	230	157	397	321	269	1.18938	1.06781	0.834584	1.0987	1.08493	1.03607
ENSMUSG00000111291	Gm48604	predicted gene, 48604	lncRNA	9	42.8567	65.8459	39.0831	69.9664	34.6448	33.2485	6	94520593	94536042	+	3073	-	3772	3566	3079	6250	5340	4479	52.6708	52.4791	51.8825	54.829	57.211	54.6839
ENSMUSG00000110588	Gm45774	predicted gene 45774	lncRNA	8	13.8995	9.75495	15.3541	11.6611	9.7716	12.0904	6	107008462	107022321	+	11906	-	44	186	199	152	121	133	0.15858	0.706504	0.865489	0.344168	0.334595	0.419109
ENSMUSG00000097762	4732463B04Rik	RIKEN cDNA 4732463B04 gene	lncRNA	12	6.94974	14.6324	9.77078	19.6781	18.6549	17.128	6	43514711	43523765	-	2909	-	30	145	79	55	54	34	0.442526	2.2542	1.40623	0.509697	0.611154	0.438507
ENSMUSG00000029428	Stx2	syntaxin 2	protein_coding	5	328.954	421.902	714.663	419.07	440.61	446.336	6	73479542	73498371	-	2722	-	4326	3279	1838	4689	3605	3391	68.1961	54.478	34.9648	46.4392	43.6031	46.7391
ENSMUSG00000042419	Nfkbil1	nuclear factor of kappa light polypeptide gene enhancer in B cells inhibitor like 1	protein_coding	17	288.414	495.064	586.247	333.798	346.448	366.741	6	33639543	33640146	+	604	-	427	220	139	440	386	264	30.3355	16.4723	11.9166	19.6385	21.0402	16.3987
ENSMUSG00000034520	Gjc1	gap junction protein, gamma 1	protein_coding	11	24.3241	42.6779	157.728	35.712	41.7514	70.5271	6	53309388	53353937	+	2702	-	1456	810	671	1723	1353	1144	23.1226	13.5571	12.8591	17.1907	16.4859	15.8848
ENSMUSG00000027176	Cstf3	cleavage stimulation factor, 3' pre-RNA, subunit 3	protein_coding	2	566.404	380.443	376.873	475.188	468.149	404.02	6	88819540	88852026	-	5749	-	872	1317	1342	1373	1125	1178	6.50856	10.36	12.0874	6.4383	6.44259	7.68766
ENSMUSG00000043629	1700019D03Rik	RIKEN cDNA 1700019D03 gene	protein_coding	1	1066.79	905.991	763.517	1092.5	946.069	797.964	6	139350026	139380743	+	8400	ZBTB	675	443	443	858	672	562	3.44814	2.38502	2.73085	2.7536	2.63385	2.51014
ENSMUSG00000038068	Rnf144b	ring finger protein 144B	protein_coding	13	10.4246	18.2905	114.458	45.1866	44.4164	55.4142	6	137795615	137850729	-	6206	-	438	334	277	645	519	444	3.02847	2.4339	2.31122	2.80182	2.75332	2.68418
ENSMUSG00000021494	Ddx41	DEAD box helicase 41	protein_coding	13	2704.61	3002.09	3408.61	2805.22	2903.05	2894.64	6	80521087	80537811	-	3254	-	389	451	486	790	600	638	5.12971	6.26797	7.7338	6.54489	6.07064	7.35604
ENSMUSG00000039676	Capsl	calcyphosine-like	protein_coding	15	498.065	307.281	468.998	477.375	434.392	472.532	6	179741258	179746281	-	3146	-	33	42	31	27	21	33	0.450107	0.603752	0.510243	0.231365	0.219766	0.393547
ENSMUSG00000045896	Paip2b	poly(A) binding protein interacting protein 2B	protein_coding	6	2413.88	1983.91	1303.7	1897.84	2030.72	2332.43	6	30979383	30988851	-	4145	-	16	4	4	26	6	6	0.165637	0.0436419	0.04997	0.169099	0.0476571	0.0543085
ENSMUSG00000028843	Sh3bgrl3	SH3 domain binding glutamic acid-rich protein-like 3	protein_coding	4	735.514	1157.18	1522.85	754.325	829.698	805.017	6	62398290	62415535	+	2352	-	370	379	395	681	525	449	6.75033	7.28735	8.69629	7.80554	7.3489	7.16226
ENSMUSG00000018774	Cd68	CD68 antigen	protein_coding	11	595.361	1493.73	1525.64	701.85	844.8	724.415	6	183152417	183152808	+	392	-	8	9	16	29	12	16	0.875719	1.0383	2.11353	1.99437	1.00785	1.53135
ENSMUSG00000044026	Slc35g1	solute carrier family 35, member G1	protein_coding	19	1180.3	905.991	552.747	954.021	1010.03	881.589	6	143112947	143178033	+	14151	-	4178	2801	1730	5266	4014	3652	12.669	8.95146	6.33043	10.032	9.33879	9.68244
ENSMUSG00000026005	Rpe	ribulose-5-phosphate-3-epimerase	protein_coding	1	679.916	491.406	406.185	578.68	477.032	537.014	6	70063508	70078199	-	2893	zf-C2H2	306	251	204	487	357	329	4.53873	3.92368	3.65137	4.53809	4.06275	4.26667
ENSMUSG00000038525	Armc10	armadillo repeat containing 10	protein_coding	5	2311.95	2175.35	1937.41	2290.67	2225.26	2280.04	6	111000613	111133110	+	9600	-	510	583	328	815	602	477	2.27961	2.74641	1.7692	2.28865	2.06455	1.86418
ENSMUSG00000052384	Nrros	negative regulator of reactive oxygen species	protein_coding	16	185.326	219.486	358.727	174.916	147.462	197.476	6	123156383	123221447	-	8280	-	385	234	222	408	366	282	1.99522	1.27807	1.38834	1.32838	1.4553	1.27779
ENSMUSG00000041471	Shld2	shieldin complex subunit 2	protein_coding	14	161.002	136.569	92.1245	139.933	113.706	126.949	6	46659834	46664321	-	2353	-	4680	3256	2646	6153	4918	4174	85.3463	62.5792	58.2294	70.4949	68.8125	66.5536
ENSMUSG00000002799	Jag2	jagged 2	protein_coding	12	1116.59	1243.76	1231.12	856.36	900.764	1106.27	6	84722575	84886505	+	7046	-	555	865	1363	1191	986	1009	3.37996	5.5519	10.0168	4.55682	4.60718	5.37266
ENSMUSG00000052139	Babam2	BRISC and BRCA1 A complex member 2	protein_coding	5	1508.09	1681.51	2099.32	1585.18	1666.5	1803.48	6	44201341	44203760	-	2420	-	37	54	28	96	39	33	0.656066	1.00913	0.599124	1.06942	0.530579	0.511611
ENSMUSG00000070369	Itgad	integrin, alpha D	protein_coding	7	22.0075	37.8004	5.5833	45.1866	44.4164	42.3163	6	94897376	94900040	-	2665	-	12	8	11	16	11	12	0.193217	0.135756	0.213732	0.161851	0.135893	0.168937
ENSMUSG00000018040	Rrp7a	ribosomal RNA processing 7 homolog A	protein_coding	15	1824.31	2182.67	2657.65	2033.4	2142.65	2150.07	6	84086243	84100581	-	2932	-	6	12	7	27	21	17	0.0878108	0.185091	0.123626	0.248252	0.235807	0.217533
ENSMUSG00000025870	Arl10	ADP-ribosylation factor-like 10	protein_coding	13	272.198	152.421	160.52	204.069	196.32	144.077	6	129061621	129085638	-	4586	-	284	346	512	575	496	443	2.65733	3.41201	5.78109	3.38008	3.5608	3.62419
ENSMUSG00000027835	Pdcd10	programmed cell death 10	protein_coding	3	704.24	468.238	435.498	577.223	548.986	481.6	6	35439151	35454768	-	1746	-	249	406	420	458	390	364	6.1195	10.516	12.456	7.07154	7.35395	7.82165
ENSMUSG00000031323	Dmrtc1a	DMRT-like family C1a	protein_coding	X	206.176	101.208	93.5203	156.696	154.569	118.889	6	102690405	102710526	-	5003	-	21	35	113	49	47	70	0.180115	0.316377	1.16956	0.264033	0.309291	0.524939
ENSMUSG00000020732	Rab37	RAB37, member RAS oncogene family	protein_coding	11	2581.83	2229.01	1577.28	1798.72	1787.32	1914.31	6	104420868	104495774	+	5879	-	489	312	270	652	527	401	3.56916	2.40004	2.37812	2.98977	2.95126	2.55907
ENSMUSG00000044647	Csrnp3	cysteine-serine-rich nuclear protein 3	protein_coding	2	0	1.21937	4.18748	2.18645	1.77666	3.02259	5	52961483	53059338	-	4330	-	921	743	547	1499	1065	792	9.1271	7.76013	6.54144	9.33269	8.09771	6.86244
ENSMUSG00000120312	ENSMUSG00000120312	novel transcript	lncRNA	11	126.254	84.1364	51.6456	83.0851	78.1728	79.5949	6	47276132	47401467	+	4936	-	9	15	82	62	50	55	0.0782399	0.137431	0.860227	0.338618	0.3335	0.41805
ENSMUSG00000038037	Socs1	suppressor of cytokine signaling 1	protein_coding	16	20.8492	35.3617	46.0623	29.8815	30.2031	14.1054	6	55678223	55684471	-	2687	-	2335	2462	2442	3849	3268	2873	37.2889	41.437	47.06	38.6165	40.0419	40.1152
ENSMUSG00000021200	Asb2	ankyrin repeat and SOCS box-containing 2	protein_coding	12	8.10803	26.8261	85.1454	8.01698	16.8782	6.04518	6	9436114	9466124	+	949	-	430	252	336	655	489	469	19.443	12.0089	18.3336	18.6066	16.9646	18.5416
ENSMUSG00000064065	Ipcef1	interaction protein for cytohesin exchange factors 1	protein_coding	10	47.4899	51.2135	73.9788	72.8817	72.8429	79.5949	6	83782383	83808723	-	6335	-	2084	1627	934	2604	2286	2315	14.116	11.6147	7.63439	11.0812	11.8804	13.7103
ENSMUSG00000001467	Cyp51	cytochrome P450, family 51	protein_coding	5	1044.78	868.191	940.787	978.801	953.176	1209.04	6	133854717	133856100	-	821	-	635	949	1091	1035	934	799	33.1888	52.2746	68.8107	33.9852	37.4545	36.5128
ENSMUSG00000000149	Gna12	guanine nucleotide binding protein, alpha 12	protein_coding	5	1299.6	1864.41	1958.34	1452.53	1631.86	1712.8	6	69555039	69556979	-	1257	-	514	1225	1093	963	951	719	17.5464	44.0726	45.0256	20.653	24.9084	21.4602
ENSMUSG00000018381	Abi3	ABI family member 3	protein_coding	11	31.2738	70.7234	101.895	51.746	35.5331	32.241	6	38384428	38394058	+	4642	-	1019	743	396	1309	1137	875	9.41955	7.23855	4.41737	7.60199	8.0641	7.07203
ENSMUSG00000056917	Sipa1	signal-induced proliferation associated gene 1	protein_coding	19	214.284	541.4	981.266	320.679	344.671	347.598	6	66739990	66758964	+	3113	-	587	403	291	794	537	533	8.09133	5.85455	4.84048	6.87598	5.67931	6.42376
ENSMUSG00000028132	Tlcd4	TLC domain containing 4	protein_coding	3	1089.95	829.171	579.268	792.953	832.363	968.237	6	21850811	21867692	+	3407	-	1996	1784	1388	3143	2505	2263	25.1391	23.6805	21.0956	24.8694	24.2067	24.9203
ENSMUSG00000026672	Optn	optineurin	protein_coding	2	332.429	269.481	340.582	341.815	329.57	359.688	6	31961603	31984412	-	4177	-	160	180	257	240	166	196	1.64368	1.94884	3.18598	1.54896	1.30841	1.76049
ENSMUSG00000087006	Gm13889	predicted gene 13889	protein_coding	2	103.088	132.911	566.705	218.645	217.64	201.506	6	33958990	34032450	-	5727	-	139	112	66	192	128	126	1.04147	0.88442	0.596748	0.903789	0.73584	0.825438
ENSMUSG00000046743	Fat4	FAT atypical cadherin 4	protein_coding	3	18.5326	48.7748	143.77	84.5427	82.6145	88.6627	6	112871439	112893396	-	6965	-	964	1020	882	1175	1014	1098	5.93905	6.62288	6.55725	4.54789	4.79311	5.91456
ENSMUSG00000100007	Gm5527	predicted gene 5527	processed_pseudogene	1	147.103	64.6265	106.083	113.695	96.8277	97.7305	6	31855028	32242306	+	4781	-	1302	1379	1504	2175	1876	1790	11.6857	13.0441	16.2893	12.264	12.9186	14.0467
ENSMUSG00000043895	S1pr2	sphingosine-1-phosphate receptor 2	protein_coding	9	59.0728	74.3815	174.478	51.746	78.1728	52.3916	6	127753548	127822988	+	4510	-	19	31	4	62	50	42	0.180775	0.310852	0.0459259	0.370602	0.365001	0.349393
ENSMUSG00000027808	Serp1	stress-associated endoplasmic reticulum protein 1	protein_coding	3	12237.3	9801.29	6554.8	9379.14	8281.88	9497.99	6	82997634	83007002	-	5411	-	1575	1790	1904	2790	2412	2134	12.49	14.9604	18.2206	13.9002	14.6757	14.7965
ENSMUSG00000036503	Rnf13	ring finger protein 13	protein_coding	3	1193.04	1137.67	837.496	1093.95	1045.56	984.357	6	54722828	54728941	+	1729	-	235	125	115	280	221	143	5.83222	3.26951	3.44411	4.36572	4.20821	3.103
ENSMUSG00000023018	Smarcd1	SWI/SNF related, matrix associated, actin dependent regulator of chromatin, subfamily d, member 1	protein_coding	15	711.19	763.325	845.871	671.24	660.916	730.46	6	75423797	75464163	-	2939	-	608	384	312	792	618	478	8.87697	5.9088	5.49704	7.26471	6.92292	6.10196
ENSMUSG00000041353	Tmem29	transmembrane protein 29	protein_coding	X	125.095	158.518	110.27	102.034	80.8378	125.941	6	101946822	101952293	-	1388	-	178	83	67	215	174	118	5.5029	2.70431	2.49954	4.17582	4.12725	3.18958
ENSMUSG00000023020	Cox14	cytochrome c oxidase assembly protein 14	protein_coding	15	1720.06	1643.71	1447.47	1440.87	1582.11	1810.53	6	77676279	77678573	-	2295	-	0	3	0	7	4	4	0	0.0591162	0	0.0822258	0.0573823	0.0653911
ENSMUSG00000014075	Dynlt2b	dynein light chain Tctex-type 2B	protein_coding	16	231.658	140.227	178.666	184.391	148.351	147.099	6	114982257	115053062	+	5330	-	2229	1828	1130	2468	2012	1900	17.945	15.5102	10.9781	12.4828	12.428	13.3742
ENSMUSG00000029998	Pcyox1	prenylcysteine oxidase 1	protein_coding	6	2898.04	2364.36	1874.59	2148.55	1953.43	2293.14	6	65676111	65861890	+	12336	CSRNP	0	1	3	3	2	3	0	0.00366601	0.0125928	0.00655601	0.00533772	0.00912406
ENSMUSG00000048779	P2ry6	pyrimidinergic receptor P2Y, G-protein coupled, 6	protein_coding	7	1266.01	2348.5	1520.05	1454.72	1280.97	1493.16	6	68902305	68903330	-	1026	-	109	69	37	114	88	79	4.55869	3.04137	1.86736	2.99537	2.82381	2.88882
ENSMUSG00000038738	Shank1	SH3 and multiple ankyrin repeat domains 1	protein_coding	7	31.2738	63.4072	113.062	34.9832	47.0814	54.4067	6	10600104	10603400	-	2908	-	18	29	33	41	34	14	0.265607	0.450995	0.587616	0.380086	0.384933	0.180624
ENSMUSG00000047757	Fancb	Fanconi anemia, complementation group B	protein_coding	X	5.79145	3.65811	0	5.10172	7.10662	8.06024	5	103287401	103322260	-	3542	-	7	22	61	11	19	6	0.0848028	0.280894	0.891775	0.0837215	0.176606	0.0635541
ENSMUSG00000054808	Actn4	actinin alpha 4	protein_coding	7	5499.56	6579.71	9776.37	5471.23	5716.39	5542.43	6	6835796	7002478	-	9003	-	41	42	53	100	82	79	0.195415	0.210974	0.304834	0.299437	0.299866	0.329216
ENSMUSG00000041609	Bicdl1	BICD family like cargo adaptor 1	protein_coding	5	668.333	812.1	824.933	753.596	803.936	792.927	6	4131145	4154746	-	4415	-	902	712	674	1343	1073	1200	8.76671	7.29318	7.90503	8.20046	8.00146	10.1975
ENSMUSG00000120113	ENSMUSG00000120113	novel transcript	lncRNA	13	2183.38	2007.08	1737.8	1898.57	1261.43	1648.32	6	140744163	140816186	-	3416	-	1122	1529	1403	1993	1837	1700	14.0941	20.2422	21.2674	15.7283	17.7048	18.6712
ENSMUSG00000069206	Zfp874a	zinc finger protein 874a	protein_coding	13	272.198	285.332	202.395	290.069	245.178	272.033	6	95720900	95733302	-	4153	-	27	58	73	71	40	32	0.278973	0.631588	0.910196	0.460882	0.317102	0.289087
ENSMUSG00000037373	Ctbp1	C-terminal binding protein 1	protein_coding	5	6551.29	7538.14	7208.05	7319.51	7114.62	7158.5	6	5701213	5713735	-	4419	-	185	444	703	440	388	345	1.79642	4.54388	8.23769	2.68424	2.89073	2.92911
ENSMUSG00000083306	Gm13868	predicted gene 13868	processed_pseudogene	2	3.47487	1.21937	30.7082	6.55935	10.6599	1.00753	6	120995410	121076747	-	7874	-	941	680	415	1088	937	961	5.12808	3.90554	2.72915	3.725	3.91782	4.57898
ENSMUSG00000005374	Tbl2	transducin (beta)-like 2	protein_coding	5	1416.59	1565.67	1722.45	1516.67	1760.67	1575.78	6	5025453	5068862	-	3753	-	287	221	244	469	371	357	3.28144	2.66306	3.36655	3.36889	3.25459	3.56887
ENSMUSG00000053477	Tcf4	transcription factor 4	protein_coding	18	708.874	1440.07	2875.4	1295.84	1143.28	1417.6	6	93786155	93787546	-	1392	-	89	109	406	300	245	200	2.74354	3.54124	15.1029	5.80998	5.79465	5.39054
ENSMUSG00000042182	Bend6	BEN domain containing 6	protein_coding	1	4.63316	18.2905	39.0831	12.3899	7.99495	18.1356	6	38941089	39066134	+	17165	-	16	40	103	116	93	88	0.0399979	0.105386	0.310719	0.182183	0.178377	0.192345
ENSMUSG00000061479	Snrpa	small nuclear ribonucleoprotein polypeptide A	protein_coding	7	939.373	1054.75	1239.49	1091.04	1140.61	1153.62	6	52623677	52624318	+	642	-	127	53	76	156	109	97	8.48847	3.73344	6.12989	6.55062	5.58974	5.66863
ENSMUSG00000030401	Rtn2	reticulon 2 (Z-band associated protein)	protein_coding	7	1581.07	1813.2	2497.13	1784.87	1658.51	2058.39	6	20873657	20888077	-	7971	-	51	61	125	71	88	52	0.274548	0.346087	0.812029	0.240126	0.363471	0.244755
ENSMUSG00000022831	Hcls1	hematopoietic cell specific Lyn substrate 1	protein_coding	16	276.831	791.37	1116.66	399.392	350.889	417.118	6	58427238	58433313	-	4611	-	10565	8038	4696	12869	9323	9427	98.3185	78.8353	52.736	75.2389	66.5673	76.7043
ENSMUSG00000067786	Nnat	neuronatin	protein_coding	2	591.886	819.416	728.621	400.12	480.585	515.856	6	57643483	57742654	+	10019	-	1030	933	600	1501	1177	977	4.41137	4.21139	3.10099	4.03877	3.8677	3.65857
ENSMUSG00000109321	A330076H08Rik	RIKEN cDNA A330076H08 gene	lncRNA	7	913.891	726.744	661.622	590.342	526.778	545.074	6	99600010	99611872	+	4026	-	614	626	606	921	744	725	6.54418	7.03183	7.79423	6.16707	6.08415	6.75624
ENSMUSG00000042712	Tceal9	transcription elongation factor A like 9	protein_coding	X	10479.1	8323.41	6126.28	8560.68	7860.81	8333.29	6	149180769	149242150	-	7621	-	108	130	79	140	91	125	0.608097	0.771435	0.536771	0.495232	0.393124	0.615374
ENSMUSG00000038268	Ovca2	candidate tumor suppressor in ovarian cancer 2	protein_coding	11	525.864	745.034	876.579	568.477	645.814	573.285	6	99623528	99627413	+	2326	-	1485	1348	1037	1977	1781	1797	27.3954	26.2089	23.0857	22.9134	25.2089	28.9854
ENSMUSG00000008398	Elk3	ELK3, member of ETS oncogene family	protein_coding	10	781.846	918.185	1425.14	868.75	868.784	961.184	6	32238520	32247917	+	2385	-	200	115	128	253	167	146	3.59834	2.18061	2.77905	2.85973	2.30531	2.29671
ENSMUSG00000037060	Cavin3	caveolae associated 3	protein_coding	7	77.6054	193.88	351.748	120.984	127.031	95.7154	6	86362988	86374136	-	4932	-	2502	1939	1343	2948	2199	2276	21.7683	17.7796	14.1003	16.1138	14.6792	17.3137
ENSMUSG00000087620	5330434G04Rik	RIKEN cDNA 5330434G04 gene	lncRNA	X	67.1808	95.1108	32.104	68.5088	52.4113	74.5573	6	100586837	100623856	-	2887	-	1093	1926	1089	1996	1442	1482	16.2455	30.1701	19.5324	18.6383	16.4444	19.2594
ENSMUSG00000002326	Gmpr2	guanosine monophosphate reductase 2	protein_coding	14	74.1306	30.4842	33.4998	56.8477	78.1728	55.4142	6	43959677	44009996	+	10514	-	27	52	81	48	53	54	0.110194	0.223668	0.398925	0.123074	0.165962	0.192693
ENSMUSG00000024220	Zfp523	zinc finger protein 523	protein_coding	17	1084.16	1438.86	1328.83	1209.11	1268.53	1363.19	6	163763588	163780268	+	2956	-	5	3	0	7	8	8	0.0725816	0.045897	0	0.0638391	0.0891017	0.101538
ENSMUSG00000022816	Fstl1	follistatin-like 1	protein_coding	16	305.789	741.376	1507.49	662.494	638.708	611.571	6	28592673	28661765	-	6127	-	4748	5396	7004	7507	6435	5501	33.2525	39.8283	59.1933	33.0302	34.5781	33.6849
ENSMUSG00000029307	Dmp1	dentin matrix protein 1	protein_coding	5	71.814	76.8202	369.894	113.695	131.472	203.521	6	115786234	115869680	-	6157	-	577	666	591	1034	905	787	4.02131	4.89185	4.97041	4.52735	4.83927	4.79564
ENSMUSG00000059058	Tma7-ps	translational machinery associated 7 homolog (S. cerevisiae), pseudogene	processed_pseudogene	1	91.5049	69.504	62.8122	64.1359	60.4063	63.4744	6	49121810	49123386	+	1244	-	1885	1646	1245	2605	1420	1636	65.0207	59.838	51.8231	56.4521	37.581	49.3406
ENSMUSG00000061559	Wdr61	WD repeat domain 61	protein_coding	9	897.675	575.542	449.456	619.494	684.901	721.392	6	67572668	67599743	-	6733	zf-C2H2	235	234	145	398	276	270	1.49768	1.57172	1.11515	1.59356	1.34959	1.50451
ENSMUSG00000002428	Hltf	helicase-like transcription factor	protein_coding	3	707.715	614.562	457.831	590.342	536.55	586.383	6	33405067	33432338	-	4476	-	5656	6182	5164	10043	8009	7105	54.2226	62.4607	59.7407	60.4876	58.91	59.5546
ENSMUSG00000033697	Arhgap39	Rho GTPase activating protein 39	protein_coding	15	266.407	330.449	273.582	261.645	244.29	271.026	6	102142259	102142552	-	294	-	3	1	22	9	12	1	0.43786	0.153823	3.8748	0.825255	1.3438	0.127613
ENSMUSG00000030987	Stim1	stromal interaction molecule 1	protein_coding	7	2307.31	2261.93	1785.26	1974.36	1993.41	1869.98	6	135178511	135194614	+	7855	-	1223	1284	1234	2081	1982	1564	6.681	7.39242	8.13473	7.14198	8.30726	7.47019
ENSMUSG00000033446	Lpar6	lysophosphatidic acid receptor 6	protein_coding	14	214.284	299.965	771.892	345.459	357.996	341.553	6	69476427	69822150	+	27382	bHLH	612	1181	2060	1778	1287	1407	0.959063	1.95053	3.89562	1.75049	1.54744	1.92784
ENSMUSG00000006717	Acot13	acyl-CoA thioesterase 13	protein_coding	13	1103.85	953.546	703.496	801.698	844.8	780.836	6	33891133	33946897	-	3421	-	4	15	28	17	9	18	0.0501727	0.198292	0.423818	0.133964	0.0866144	0.197406
ENSMUSG00000042670	Immp1l	IMP1 inner mitochondrial membrane peptidase-like (S. cerevisiae)	protein_coding	2	1461.76	1464.46	1310.68	1429.21	1369.8	1305.76	6	26886430	26895696	-	2964	-	811	865	888	1497	1284	1145	11.741	13.1979	15.5135	13.6156	14.2622	14.4933
ENSMUSG00000085609	1700016P03Rik	RIKEN cDNA 1700016P03 gene	lncRNA	11	2.31658	2.43874	27.9165	8.01698	11.5483	5.03765	6	19016549	19030085	+	4585	-	1365	1487	1789	2449	1867	2043	12.7748	14.6669	20.2044	14.3993	13.4062	16.7175
ENSMUSG00000047412	Zbtb44	zinc finger and BTB domain containing 44	protein_coding	9	520.072	476.773	421.539	513.816	411.296	475.554	6	36755345	36783574	+	2525	-	239	649	800	548	395	414	4.0616	11.6239	16.406	5.85076	5.15034	6.15149
ENSMUSG00000010830	Kdelr3	KDEL (Lys-Asp-Glu-Leu) endoplasmic reticulum protein retention receptor 3	protein_coding	15	294.206	356.056	501.102	422.714	382.869	426.185	6	157401998	157404442	+	1829	-	511	672	522	549	541	512	11.9886	16.6159	14.7785	8.09192	9.73832	10.5026
ENSMUSG00000035086	Becn1	beclin 1, autophagy related	protein_coding	11	1720.06	1362.03	1178.08	1553.84	1592.77	1546.56	6	61579885	61632106	-	4448	-	789	596	474	810	593	541	7.61155	6.05967	5.51808	4.90923	4.38925	4.56324
ENSMUSG00000027750	Postn	periostin, osteoblast specific factor	protein_coding	3	94.9798	610.904	415.956	174.187	163.452	143.069	6	135145828	135147888	+	1037	-	9047	6826	4389	11746	8849	8271	374.358	297.684	219.16	305.354	280.942	299.241
ENSMUSG00000085218	BB218582	expressed sequence BB218582	lncRNA	2	68.3391	45.1166	43.2706	65.5935	73.7312	74.5573	6	75066768	75069661	-	2670	-	454	611	628	780	727	569	7.29635	10.349	12.1793	7.87547	8.96445	7.99544
ENSMUSG00000027661	Slc2a10	solute carrier family 2 (facilitated glucose transporter), member 10	protein_coding	2	57.9145	73.1621	94.9162	76.5258	110.153	51.3841	6	93083276	93146997	-	4550	ETS	675	753	1021	1192	978	954	6.3658	7.4843	11.6195	7.06249	7.07665	7.86644
ENSMUSG00000057236	Rbbp4	retinoblastoma binding protein 4, chromatin remodeling factor	protein_coding	4	5576.01	3445.94	3874.81	4148.42	4361.69	4037.18	6	105129290	105131507	-	1662	-	67	159	252	166	143	95	1.72983	4.32647	7.85134	2.69259	2.83273	2.14454
ENSMUSG00000048807	Slc35e4	solute carrier family 35, member E4	protein_coding	11	1123.54	1282.78	1235.31	1096.14	1093.53	1173.77	6	104385101	104435437	-	8182	-	58	78	23	94	59	74	0.304179	0.431125	0.14556	0.309714	0.237407	0.339323
ENSMUSG00000051483	Cbr1	carbonyl reductase 1	protein_coding	16	985.705	701.137	593.226	747.766	780.84	742.55	6	55909398	55916657	+	3925	-	64	25	24	78	88	55	0.699683	0.28805	0.316625	0.535732	0.738148	0.525732
ENSMUSG00000022414	Tab1	TGF-beta activated kinase 1/MAP3K7 binding protein 1	protein_coding	15	513.123	816.977	736.996	668.325	711.55	570.262	6	28396103	28424860	+	8735	zf-C2H2	936	1180	952	1659	1428	1353	4.59805	6.10924	5.6435	5.12008	5.38227	5.81134
ENSMUSG00000025779	Ly96	lymphocyte antigen 96	protein_coding	1	155.211	119.498	122.833	166.17	148.351	126.949	6	65067387	65160815	-	6424	-	0	8	3	0	3	2	0	0.0563187	0.0241819	0	0.015375	0.0116806
ENSMUSG00000022906	Parp9	poly (ADP-ribose) polymerase family, member 9	protein_coding	16	449.417	313.378	329.415	407.409	410.407	325.432	6	37597235	37656876	+	4914	-	264	608	1080	909	719	607	2.30531	5.59547	11.3805	4.9868	4.8172	4.63441
ENSMUSG00000026771	Spopl	speckle-type BTB/POZ protein-like	protein_coding	2	245.558	154.86	223.332	201.882	171.447	151.13	6	104350479	104361968	+	2764	-	62	63	265	156	148	202	0.962531	1.03079	4.96457	1.52153	1.76289	2.74192
ENSMUSG00000025037	Maoa	monoamine oxidase A	protein_coding	X	246.716	234.119	266.603	258.001	222.97	283.116	6	171538656	171538850	+	195	-	79	57	45	88	68	63	17.3841	13.2193	11.9496	12.1658	11.4809	12.1212
ENSMUSG00000029767	Calu	calumenin	protein_coding	6	1006.55	1627.86	2934.03	1488.24	1555.46	1634.21	6	54622019	54641803	-	4669	-	775	472	322	850	771	716	7.1226	4.57179	3.57113	4.90781	5.43665	5.75348
ENSMUSG00000022707	Gbe1	glucan (1,4-alpha-), branching enzyme 1	protein_coding	16	597.678	309.72	255.436	464.985	383.758	430.216	6	20111975	20172654	+	5931	-	611	504	328	810	604	582	4.42053	3.843	2.86365	3.68171	3.35281	3.6816
ENSMUSG00000029804	Herc3	hect domain and RLD 3	protein_coding	6	483.007	337.765	287.54	381.9	355.331	340.545	6	76608185	76702370	-	7367	-	230	271	196	359	275	269	1.33967	1.66359	1.37765	1.3137	1.22897	1.36994
ENSMUSG00000073489	Ifi204	interferon activated gene 204	protein_coding	1	33.5904	47.5554	150.749	83.0851	71.9545	52.3916	6	101917013	102086526	+	10371	-	1992	1855	1279	2709	2244	1856	8.24194	8.08893	6.38593	7.04176	7.12365	6.71426
ENSMUSG00000116995	Gm21926	predicted gene, 21926	transcribed_processed_pseudogene	17	224.708	203.635	182.853	204.069	241.625	261.958	6	73475335	73480734	+	5400	-	185	246	553	474	403	339	1.47007	2.0602	5.3028	2.36634	2.45704	2.3553
ENSMUSG00000019715	Gle1	GLE1 RNA export mediator (yeast)	protein_coding	2	1008.87	1085.24	1154.35	1099.78	1154.83	1030.7	6	25001931	25015523	-	744	-	953	782	504	1100	951	775	54.9643	47.5337	35.0778	39.8577	42.0831	39.0814
ENSMUSG00000033423	Eri3	exoribonuclease 3	protein_coding	4	1711.95	1996.11	2195.63	1870.87	1746.45	1716.83	6	105734983	105795903	+	955	-	1262	1201	939	1961	1542	1296	56.7044	56.8732	50.9139	55.3563	53.1596	50.9146
ENSMUSG00000073590	3222401L13Rik	RIKEN cDNA 3222401L13 gene	lncRNA	18	63.706	34.1423	47.4581	32.0679	70.1779	63.4744	6	75063385	75068464	+	869	-	2	2	20	11	13	5	0.0987577	0.104083	1.19175	0.341245	0.49252	0.21587
ENSMUSG00000026921	Egfl7	EGF-like domain 7	protein_coding	2	626.635	793.809	2532.03	905.919	840.358	834.235	6	30941940	30987181	+	9341	ZBTB	449	391	302	705	463	472	2.06259	1.893	1.67412	2.03465	1.63188	1.89579
ENSMUSG00000034730	Adgrb1	adhesion G protein-coupled receptor B1	protein_coding	15	4.63316	4.87748	26.5207	0.728817	11.5483	2.01506	6	79400612	79411940	+	1411	-	254	292	359	580	431	423	7.72445	9.35888	13.1747	11.0814	10.0566	11.2475
ENSMUSG00000029034	Ints11	integrator complex subunit 11	protein_coding	4	327.796	279.235	283.353	319.222	359.773	358.681	6	101176778	101193112	-	7065	-	1485	1117	844	2132	1793	1535	9.01935	7.15005	6.18592	8.1352	8.35543	8.1515
ENSMUSG00000044453	Ffar1	free fatty acid receptor 1	protein_coding	7	3136.65	5674.94	7491.4	3786.2	3848.24	4773.68	6	54268530	54298458	+	8702	-	82	501	298	239	184	142	0.404348	2.60367	1.77326	0.740409	0.696144	0.612224
ENSMUSG00000086842	Gm15681	predicted gene 15681	processed_pseudogene	8	179.535	260.945	94.9162	187.306	178.554	140.047	6	106473257	106480752	-	2968	-	59	37	31	90	83	74	0.853	0.563775	0.540844	0.81747	0.920693	0.935425
ENSMUSG00000031554	Adam5	a disintegrin and metallopeptidase domain 5	protein_coding	8	19.6909	4.87748	19.5416	16.034	21.3199	18.1356	6	165345707	165361837	+	3570	-	50	60	68	105	124	51	0.600984	0.760065	0.986313	0.792892	1.14355	0.535973
ENSMUSG00000022150	Dab2	disabled 2, mitogen-responsive phosphoprotein	protein_coding	15	144.786	520.67	604.393	215.73	286.041	260.95	6	129200893	129229163	-	8744	-	4814	2826	2776	5692	4910	4007	23.6242	14.616	16.4393	17.5488	18.4872	17.1929
ENSMUSG00000052684	Jun	jun proto-oncogene	protein_coding	4	618.527	832.829	1327.43	1083.02	992.262	908.793	6	3857021	3864664	-	3063	-	970	1052	885	1504	1231	1165	13.5889	15.5323	14.9613	13.2371	13.2316	14.2699
ENSMUSG00000106992	Gm43167	predicted gene 43167	TEC	5	1.15829	4.87748	9.77078	1.45763	1.77666	2.01506	6	93402741	93407393	+	2554	-	851	575	425	1026	879	737	14.2978	10.1816	8.61672	10.8298	11.331	10.8265
ENSMUSG00000028990	Lzic	leucine zipper and CTNNBIP1 domain containing	protein_coding	4	140.153	135.35	178.666	145.035	136.802	167.25	6	80017328	80045908	+	3360	-	443	670	528	917	801	566	5.65751	9.01786	8.13708	7.35738	7.84863	6.32002
ENSMUSG00000020272	Stk10	serine/threonine kinase 10	protein_coding	11	136.678	141.447	173.082	123.899	120.813	151.13	6	16758275	16779835	+	1021	-	134	98	88	228	167	126	5.63171	4.34078	4.46304	6.02008	5.38507	4.63005
ENSMUSG00000022323	Rida	reactive intermediate imine deaminase A homolog	protein_coding	15	326.638	269.481	228.915	224.476	270.052	262.965	6	35758840	35792975	+	4872	-	388	257	236	559	462	323	3.41732	2.38558	2.5083	3.09313	3.12202	2.48735
ENSMUSG00000026354	Lct	lactase	protein_coding	1	4.63316	1.21937	8.37496	2.91527	8.88328	6.04518	6	23396232	23462118	-	10280	-	212	127	160	277	193	150	0.884919	0.5587	0.805937	0.726406	0.618108	0.547443
ENSMUSG00000046805	Mpeg1	macrophage expressed gene 1	protein_coding	19	1846.31	4873.82	3602.63	1950.31	2043.15	1902.22	6	16485937	16554057	+	4167	-	213	192	191	354	251	281	2.1934	2.08375	2.37347	2.2902	1.98313	2.53002
ENSMUSG00000096210	H1f0	H1.0 linker histone	protein_coding	15	3811.93	3269.13	3126.65	3409.4	3480.47	3627.11	6	29348068	29377109	+	4663	-	869	1335	2102	2042	1751	1622	7.99678	12.9474	23.3422	11.8055	12.3629	13.0505
ENSMUSG00000057375	Yipf1	Yip1 domain family, member 1	protein_coding	4	1385.32	1035.24	1060.83	1230.24	1184.14	1029.7	6	70110837	70366604	+	5352	-	516	254	183	638	432	427	4.13709	2.14628	1.77055	3.21364	2.65747	2.99332
ENSMUSG00000009549	Srp14	signal recognition particle 14	protein_coding	2	2837.81	2896	2363.13	2757.84	2791.13	2739.48	6	58808450	58897383	+	9127	-	417	277	206	524	400	338	1.96051	1.37252	1.16873	1.54773	1.44289	1.38941
ENSMUSG00000024560	Cxxc1	CXXC finger 1 (PHD domain)	protein_coding	18	1272.96	1520.55	1834.12	1384.02	1529.7	1513.31	6	173574859	173594509	-	3561	-	29	39	108	114	81	52	0.349452	0.495291	1.57046	0.86303	0.748882	0.547864
ENSMUSG00000106928	Gm43860	predicted gene 43860	TEC	5	33.5904	74.3815	87.937	41.5426	41.7514	65.4895	6	3150061	3165159	-	3777	-	194	167	131	280	272	260	2.20402	1.99957	1.79597	1.9985	2.37095	2.58266
ENSMUSG00000073293	Nudt10	nudix (nucleoside diphosphate linked moiety X)-type motif 10	protein_coding	X	167.952	73.1621	138.187	167.628	150.127	177.325	6	29825438	29850383	+	6087	-	871	890	827	1509	1300	1023	6.1401	6.61233	7.0352	6.68311	7.03138	6.30541
ENSMUSG00000027474	Ccm2l	cerebral cavernous malformation 2-like	protein_coding	2	27.799	59.7491	182.853	55.3901	66.6246	45.3389	6	117407562	117531494	+	3007	-	1478	1637	1573	2567	1966	1704	21.0912	24.6197	27.0875	23.0136	21.5254	21.2607
ENSMUSG00000042515	Pwwp3b	PWWP domain containing 3B	protein_coding	X	410.035	287.771	212.166	329.425	334.011	305.282	6	37788504	37794795	+	6292	-	55	28	34	44	79	63	0.375089	0.201251	0.279811	0.18852	0.41337	0.375658
ENSMUSG00000098176	Ccdc166	coiled-coil domain containing 166	protein_coding	15	489.957	682.847	554.143	534.223	465.484	547.089	6	26470026	26483132	+	3581	-	541	651	1814	1243	946	828	6.48267	8.22138	26.2305	9.3575	8.69736	8.67495
ENSMUSG00000025821	Zfp282	zinc finger protein 282	protein_coding	6	649.801	766.983	778.871	645.732	624.494	713.332	6	74388044	74461314	+	7222	-	4	4	19	1	13	2	0.0237664	0.0250478	0.136229	0.00373281	0.0592634	0.01039
ENSMUSG00000001672	Marveld3	MARVEL (membrane-associating) domain containing 3	protein_coding	8	915.049	675.53	569.497	728.817	715.992	709.302	6	155954003	155973560	+	3067	-	283	229	203	438	405	356	3.95944	3.37668	3.42733	3.84993	4.34752	4.35489
ENSMUSG00000042228	Lyn	LYN proto-oncogene, Src family tyrosine kinase	protein_coding	4	221.233	454.825	718.85	289.34	267.387	299.237	6	30556815	30560989	-	4175	-	2708	4654	5367	5195	4332	4738	27.8326	50.4124	66.5655	33.5446	34.1611	42.5775
ENSMUSG00000029385	Ccng2	cyclin G2	protein_coding	5	575.67	408.489	328.019	475.188	438.834	415.103	6	99872018	99874721	-	2704	-	155	214	68	257	201	139	2.45972	3.57911	1.3022	2.56224	2.44731	1.92863
ENSMUSG00000048581	E130311K13Rik	RIKEN cDNA E130311K13 gene	protein_coding	3	158.686	114.621	133.999	148.679	135.026	154.152	6	25217109	25314385	-	3130	-	17	4	14	22	24	18	0.233059	0.0577941	0.23161	0.189483	0.252445	0.215759
ENSMUSG00000098211	Gm27045	predicted gene, 27045	lncRNA	8	5.79145	3.65811	2.79165	10.2034	8.88328	7.05271	6	6329269	6470193	+	7342	-	125	427	433	296	322	259	0.730561	2.63015	3.05385	1.08685	1.44392	1.32351
ENSMUSG00000031353	Rbbp7	retinoblastoma binding protein 7, chromatin remodeling factor	protein_coding	X	4367.91	2776.5	3373.71	3484.47	3433.39	3399.41	6	94937271	94940459	-	3189	TF_bZIP	534	683	951	1486	1117	902	7.18535	9.68577	15.4419	12.562	11.5319	10.6119
ENSMUSG00000001472	Tcf25	transcription factor 25 (basic helix-loop-helix)	protein_coding	8	7825.41	8892.86	8823.02	8534.44	8773.12	8355.45	6	74590161	74591766	-	1606	-	1	4	7	2	2	2	0.0267187	0.112637	0.225697	0.033572	0.0410001	0.0467224
ENSMUSG00000027775	Mfsd1	major facilitator superfamily domain containing 1	protein_coding	3	1932.03	1444.95	1462.83	1627.45	1561.68	1601.97	6	149569686	149581125	+	1866	-	121	111	128	199	154	166	2.7825	2.69017	3.552	2.87498	2.71712	3.33763
ENSMUSG00000018574	Acadvl	acyl-Coenzyme A dehydrogenase, very long chain	protein_coding	11	783.004	429.218	513.664	607.104	588.073	517.871	6	32483305	32574587	+	5187	-	118	116	124	170	136	150	0.976173	1.01137	1.23788	0.883539	0.863223	1.08497
ENSMUSG00000120252	ENSMUSG00000120252	novel transcript	lncRNA	10	5.79145	1.21937	4.18748	8.01698	3.55331	2.01506	6	34484167	34495401	-	3192	-	282	221	164	308	304	261	3.79094	3.1311	2.66045	2.60124	3.13553	3.06774
ENSMUSG00000055541	Lair1	leukocyte-associated Ig-like receptor 1	protein_coding	7	85.7135	169.492	198.207	74.3393	88.8328	66.497	6	128212493	128256055	-	6406	-	4	1	6	4	10	6	0.0267938	0.00705961	0.0484996	0.0168332	0.0513941	0.0351403
ENSMUSG00000042810	Krba1	KRAB-A domain containing 1	protein_coding	6	355.595	445.07	346.165	410.324	417.514	438.276	6	12438143	12442647	+	4334	-	1594	3997	2581	2676	2300	1888	15.7819	41.7074	30.8371	16.6452	17.4719	16.3438
ENSMUSG00000104301	Wdr49	WD repeat domain 49	protein_coding	3	18.5326	29.2649	16.7499	23.3221	15.1016	18.1356	6	78912650	78914704	+	2055	-	3291	2681	2240	4678	3918	3600	68.719	59.0001	56.443	61.3679	62.7701	65.7252
ENSMUSG00000026103	Gls	glutaminase	protein_coding	1	1893.8	1368.13	1700.12	1796.53	1610.54	1527.42	6	107171560	107217020	+	6783	-	1196	849	760	1688	1333	1022	7.56607	5.66049	5.80184	6.70878	6.47007	5.65289
ENSMUSG00000055148	Klf2	Kruppel-like factor 2 (lung)	protein_coding	8	68.3391	231.68	202.395	64.8647	73.7312	70.5271	6	118306331	118310192	-	1195	-	2450	2375	1693	3784	3142	2719	87.975	89.8801	73.3607	85.3643	86.5643	85.3655
ENSMUSG00000028251	Tstd3	thiosulfate sulfurtransferase (rhodanese)-like domain containing 3	protein_coding	4	218.917	270.7	195.416	225.933	223.859	242.815	6	74349195	74354567	+	3925	-	1099	1247	1314	1899	1722	1502	12.0149	14.3679	17.3352	13.043	14.4442	14.3573
ENSMUSG00000024773	Atg2a	autophagy related 2A	protein_coding	19	810.803	780.396	1154.35	868.75	1066.88	970.252	6	35708604	35711308	-	2705	-	29	61	63	57	47	65	0.460036	1.01984	1.206	0.568068	0.572046	0.901545
ENSMUSG00000005268	Prlr	prolactin receptor	protein_coding	15	4853.24	5929.79	5446.51	5211.77	5107.88	5506.15	6	6080750	6085069	-	1775	-	145	60	99	230	169	176	3.50534	1.52869	2.88809	3.49319	3.13465	3.72011
ENSMUSG00000058715	Fcer1g	Fc receptor, IgE, high affinity I, gamma polypeptide	protein_coding	1	239.766	617.001	654.642	338.9	339.341	333.493	6	152907875	152923655	+	2407	-	24	49	131	76	75	45	0.427854	0.920636	2.81818	0.851198	1.02585	0.701419
ENSMUSG00000034528	Hsd17b13	hydroxysteroid (17-beta) dehydrogenase 13	protein_coding	5	62.5477	92.672	80.9579	59.0342	49.7463	83.625	6	138110791	138139084	+	4859	-	354	236	152	452	376	303	3.1262	2.19651	1.61984	2.50775	2.54766	2.33957
ENSMUSG00000026238	Ptma	prothymosin alpha	protein_coding	1	9488.71	8327.07	9197.1	8407.63	8004.72	8500.54	6	75851721	75854304	-	2584	-	423	560	397	733	524	543	7.02439	9.80084	7.95559	7.64724	6.67635	7.88403
ENSMUSG00000067106	Gm5529	predicted pseudogene 5529	processed_pseudogene	1	69.4974	49.9941	64.208	60.4918	48.858	68.5121	6	47854138	47885419	+	7663	zf-C2H2	561	629	558	886	703	708	3.14141	3.7121	3.77059	3.11694	3.02035	3.46638
ENSMUSG00000027858	Tspan2	tetraspanin 2	protein_coding	3	1553.27	1241.32	870.995	1476.58	1312.06	1240.27	6	110674546	110688835	-	3284	-	790	554	408	1000	806	704	10.3225	7.62912	6.43326	8.20899	8.08039	8.04286
ENSMUSG00000110697	Gm31718	predicted gene, 31718	lncRNA	8	27.799	25.6067	29.3123	37.8985	23.9848	29.2184	6	3678115	3813122	+	4073	-	191	373	515	397	301	297	2.01224	4.14154	6.54737	2.62766	2.43306	2.73579
ENSMUSG00000019970	Sgk1	serum/glucocorticoid regulated kinase 1	protein_coding	10	918.524	963.301	2360.34	1449.62	1411.55	1426.66	6	93415116	93424090	+	5458	-	497	335	235	652	494	412	3.90736	2.77574	2.22951	3.22038	2.97985	2.83208
ENSMUSG00000073676	Hspe1	heat shock protein 1 (chaperonin 10)	protein_coding	1	1869.48	2092.44	1931.82	2185.72	2050.26	2303.21	6	63822105	63836893	-	2398	-	137	94	96	204	152	153	2.4515	1.77275	2.07299	2.29337	2.08687	2.39378
ENSMUSG00000085390	Gm13115	predicted gene 13115	lncRNA	4	132.045	120.718	26.5207	87.458	104.823	112.843	6	122268819	122270220	+	1402	-	5	3	2	14	10	7	0.153032	0.0967701	0.073868	0.269199	0.234829	0.187323
ENSMUSG00000032369	Plscr1	phospholipid scramblase 1	protein_coding	9	568.72	353.617	346.165	459.155	517.007	326.44	6	161543398	161562088	+	2909	-	3771	2277	2417	4781	3865	3374	55.6255	35.3987	43.0236	44.3066	43.7428	43.5153
ENSMUSG00000090083	Rnf8	ring finger protein 8	protein_coding	17	191.118	301.184	427.123	266.018	286.93	289.161	6	124100492	124130574	+	5390	-	6756	7293	6321	11710	9876	8293	53.7851	61.1907	60.7255	58.5681	60.3244	57.725
ENSMUSG00000037112	Sik2	salt inducible kinase 2	protein_coding	9	154.053	76.8202	125.624	135.56	120.813	77.5799	6	67490074	67511570	+	3042	-	1668	1185	1048	2233	1758	1590	23.5287	17.6168	17.8392	19.7889	19.0266	19.6101
ENSMUSG00000038762	Abcf1	ATP-binding cassette, sub-family F (GCN20), member 1	protein_coding	17	2488.01	2752.12	3594.25	2664.55	2675.64	2707.23	6	69901009	69906237	-	2686	-	676	352	368	833	662	514	10.7994	5.92658	7.0944	8.36049	8.11433	7.17957
ENSMUSG00000023882	Zfp54	zinc finger protein 54	protein_coding	17	85.7135	36.5811	41.8748	55.3901	47.9697	56.4217	6	128580665	128581751	+	942	-	5	1	3	11	4	2	0.227761	0.0480084	0.164909	0.3148	0.139801	0.0796563
ENSMUSG00000035305	Ror1	receptor tyrosine kinase-like orphan receptor 1	protein_coding	4	76.4472	82.9171	61.4163	63.4071	67.5129	80.6024	6	4006401	4066203	-	7475	-	74	139	142	102	100	66	0.424797	0.840952	0.983674	0.367859	0.440443	0.331264
ENSMUSG00000027339	Rassf2	Ras association (RalGDS/AF-6) domain family member 2	protein_coding	2	126.254	185.344	224.728	201.882	205.204	141.054	6	48372520	48396715	+	14064	-	307	365	248	563	470	435	0.936678	1.17369	0.913097	1.07918	1.10025	1.16044
ENSMUSG00000050675	Gp1ba	glycoprotein 1b, alpha polypeptide	protein_coding	11	13.8995	45.1166	30.7082	36.4408	9.7716	20.1506	6	75182295	75389463	-	5513	-	16	24	12	32	17	18	0.124535	0.196875	0.112711	0.156479	0.101522	0.122497
ENSMUSG00000055676	Gm5069	predicted pseudogene 5069	transcribed_processed_pseudogene	1	253.666	485.309	429.914	344.73	334.9	348.606	6	52202607	52272391	-	15057	-	1635	1122	1218	2465	1813	1516	4.65951	3.36994	4.18874	4.41338	3.96424	3.77748
ENSMUSG00000028295	Smim8	small integral membrane protein 8	protein_coding	4	298.839	330.449	220.541	247.798	275.382	247.853	6	73072877	73075500	+	1847	zf-C2H2	59	190	145	89	83	70	1.37071	4.65216	4.06514	1.29902	1.47949	1.42191
ENSMUSG00000028124	Gclm	glutamate-cysteine ligase, modifier subunit	protein_coding	3	3844.37	2421.67	2788.86	3529.66	3170.44	3084.05	6	21757382	21767212	-	1588	-	189	222	140	310	252	241	5.10707	6.32223	4.56511	5.26265	5.22457	5.69387
ENSMUSG00000022305	Lrp12	low density lipoprotein-related protein 12	protein_coding	15	974.122	492.625	408.977	652.291	623.606	591.42	6	6291698	6312365	+	7693	-	700	640	827	1192	1201	963	3.90448	3.76229	5.56652	4.17709	5.13982	4.69647
ENSMUSG00000023286	Ube2j2	ubiquitin-conjugating enzyme E2J 2	protein_coding	4	1135.12	1280.34	1529.83	1120.19	1263.2	1292.66	6	10177324	10349266	+	15339	-	4190	4863	3902	7151	5750	5465	11.7214	14.3376	13.1724	12.5679	12.3416	13.367
ENSMUSG00000051331	Cacna1c	calcium channel, voltage-dependent, L type, alpha 1C subunit	protein_coding	6	562.929	804.783	702.101	749.224	879.444	695.196	6	171057141	171061934	-	874	-	207	506	469	465	382	331	10.163	26.1822	27.7866	14.3428	14.3897	14.2088
ENSMUSG00000019877	Serinc1	serine incorporator 1	protein_coding	10	7918.07	6184.64	5940.64	7233.51	6684.67	6960.02	6	104103306	104125276	-	2157	-	54	76	58	81	56	83	1.07425	1.59342	1.39236	1.01234	0.854749	1.44367
ENSMUSG00000042772	Smg7	SMG7 nonsense mediated mRNA decay factor	protein_coding	1	1147.87	1555.91	1478.18	1435.04	1387.57	1432.71	6	86454448	86458434	+	1462	-	8192	6829	6589	11536	9011	8437	240.438	211.241	233.371	212.716	202.921	216.512
ENSMUSG00000075389	2810410L24Rik	RIKEN cDNA 2810410L24 gene	lncRNA	11	215.442	273.139	284.749	204.797	250.508	190.423	6	79900253	79901143	-	891	-	60	41	46	83	55	68	2.88958	2.08101	2.67334	2.51127	2.03229	2.86334
ENSMUSG00000085611	Ap3s1-ps1	adaptor-related protein complex 3, sigma 1 subunit, pseudogene 1	processed_pseudogene	X	66.0225	42.6779	27.9165	54.6613	50.6347	51.3841	6	102641845	102708829	+	4755	-	1341	1018	624	2026	1477	1231	12.1015	9.682	6.79529	11.4863	10.2266	9.71289
ENSMUSG00000022663	Atg3	autophagy related 3	protein_coding	16	953.273	619.439	510.872	748.495	698.226	675.046	6	127539378	127634965	-	1939	-	24	21	21	52	27	29	0.531122	0.489789	0.56081	0.722967	0.458444	0.561127
ENSMUSG00000024369	Nelfe	negative elongation factor complex member E, Rdbp	protein_coding	17	1362.15	1764.43	2453.86	1659.52	1647.85	1759.15	6	21758083	21875802	+	4903	-	793	790	1691	1989	1589	1416	6.9402	7.28674	17.8589	10.9362	10.67	10.8353
ENSMUSG00000023328	Ache	acetylcholinesterase	protein_coding	5	276.831	296.307	323.832	456.968	511.677	388.907	6	55127291	55130466	+	1474	-	1614	1716	1384	2999	2308	2286	46.9858	52.6487	48.6198	54.8494	51.5512	58.1862
ENSMUSG00000027254	Map1a	microtubule-associated protein 1 A	protein_coding	2	113.512	180.467	241.478	163.255	169.671	190.423	6	153991843	153993123	+	620	-	114	99	19	120	118	112	7.88995	7.22123	1.58685	5.21774	6.26601	6.77747
ENSMUSG00000030536	Iqgap1	IQ motif containing GTPase activating protein 1	protein_coding	7	4760.57	5117.69	5675.43	5223.43	5335.3	4940.93	6	92131803	92154331	+	2462	-	491	290	248	630	582	324	8.55765	5.32694	5.216	6.89835	7.78279	4.9374
ENSMUSG00000031934	Panx1	pannexin 1	protein_coding	9	207.334	226.803	272.186	249.255	224.747	278.078	6	29833764	29863965	+	11703	-	165	247	306	365	323	287	0.604989	0.954482	1.35394	0.840792	0.908669	0.92008
ENSMUSG00000094707	A830019P07Rik	RIKEN cDNA A830019P07 gene	lncRNA	19	56.7562	60.9684	13.9583	26.9662	31.0915	32.241	6	50804101	50920373	-	9539	-	133	63	90	186	136	77	0.598287	0.29868	0.488555	0.525658	0.469393	0.302851
ENSMUSG00000032047	Acat1	acetyl-Coenzyme A acetyltransferase 1	protein_coding	9	2289.94	1432.76	1346.97	1468.57	1429.32	1415.58	6	36267711	36280653	-	4410	-	2148	2257	2575	3656	3012	2687	20.9005	23.1452	30.2352	22.3491	22.4862	22.8597
ENSMUSG00000026566	Mpzl1	myelin protein zero-like 1	protein_coding	1	942.848	1063.29	1587.05	1163.92	1303.18	1242.29	6	21643489	21655902	+	2832	zf-C2H2	74	30	30	76	54	56	1.12124	0.479067	0.548532	0.723458	0.627771	0.741884
ENSMUSG00000090958	Lrrc32	leucine rich repeat containing 32	protein_coding	7	323.163	718.208	2206.8	817.732	920.307	790.912	6	99952988	100301962	+	5762	-	66	68	44	87	76	80	0.491509	0.533708	0.395415	0.407042	0.434251	0.520904
ENSMUSG00000030966	Trim21	tripartite motif-containing 21	protein_coding	7	171.427	152.421	138.187	158.882	167.006	166.243	6	131831335	131872178	-	11993	-	109	152	161	277	231	140	0.389995	0.57317	0.69514	0.622651	0.634139	0.437967
ENSMUSG00000032434	Cmtm6	CKLF-like MARVEL transmembrane domain containing 6	protein_coding	9	1803.46	1287.65	1507.49	1499.9	1531.48	1446.81	6	70529948	70532862	+	2718	-	12	37	22	50	11	20	0.189449	0.61563	0.419129	0.495922	0.133243	0.276072
ENSMUSG00000049686	Orai1	ORAI calcium release-activated calcium modulator 1	protein_coding	5	252.507	334.107	600.205	299.544	302.92	302.259	6	180154535	180158115	-	1328	-	219	398	308	473	377	346	7.07631	13.5535	12.0096	9.60187	9.34639	9.77505
ENSMUSG00000020698	Cct6b	chaperonin containing Tcp1, subunit 6b (zeta)	protein_coding	11	17.3744	21.9486	0	9.47462	13.3249	5.03765	5	34768664	34778423	-	1510	-	258	271	158	340	310	246	7.33168	8.11634	5.41819	6.07009	6.75904	6.11222
ENSMUSG00000029503	P2rx2	purinergic receptor P2X, ligand-gated ion channel, 2	protein_coding	5	8.10803	0	16.7499	2.18645	1.77666	11.0828	5	91083697	91145097	+	2043	-	1	0	0	0	0	0	0.0210035	0	0	0	0	0
ENSMUSG00000047213	Ythdf3	YTH N6-methyladenosine RNA binding protein 3	protein_coding	3	1451.34	1149.86	1123.64	1305.31	1137.06	1265.46	6	122039206	122064381	+	6291	-	3319	1986	1998	4843	3569	3061	22.6385	14.2767	16.4456	20.7533	18.6779	18.2551
ENSMUSG00000104682	Gm42636	predicted gene 42636	TEC	5	12.7412	17.0712	48.8539	20.4069	25.7615	8.06024	6	39733985	39807390	-	4588	-	841	404	293	895	702	587	7.86563	3.98222	3.30688	5.25887	5.03749	4.80016
ENSMUSG00000117648	Gm32282	predicted gene, 32282	lncRNA	17	2.31658	6.09684	0	4.3729	3.55331	3.02259	5	156028288	156044061	+	4409	-	980	1050	1096	1537	1422	1283	9.53777	10.77	12.872	9.39781	10.6184	10.9176
ENSMUSG00000017664	Slc35c2	solute carrier family 35, member C2	protein_coding	2	1495.35	1813.2	2231.93	1573.52	1789.98	1951.59	6	118564201	119173851	-	21864	-	486	660	503	1028	990	690	0.953822	1.36516	1.19128	1.26752	1.49075	1.18402
ENSMUSG00000024614	Tmx3	thioredoxin-related transmembrane protein 3	protein_coding	18	1111.96	788.932	704.892	973.699	753.302	709.302	6	57391870	57408626	-	5150	-	6836	5072	4256	9925	7525	6908	56.9581	44.5389	42.7926	51.9537	48.1061	50.3253
ENSMUSG00000075227	Znhit2	zinc finger, HIT domain containing 2	protein_coding	19	229.341	373.127	579.268	306.103	283.377	390.922	6	79041677	79100012	+	5774	-	0	2	0	4	1	2	0	0.0156647	0	0.0186757	0.00570195	0.0129955
ENSMUSG00000021388	Aspn	asporin	protein_coding	13	40.5402	207.293	202.395	63.4071	71.9545	50.3765	6	152712746	152778397	-	6341	-	991	1276	1059	1969	1562	1422	6.7062	9.10041	8.64793	8.37107	8.11005	8.41362
ENSMUSG00000040212	Emp3	epithelial membrane protein 3	protein_coding	7	54.4396	238.996	235.895	99.8479	141.244	108.813	6	120076226	120080814	-	4394	-	186	224	204	281	282	189	1.81641	2.30545	2.40405	1.72401	2.11295	1.61377
ENSMUSG00000032741	Tpcn1	two pore channel 1	protein_coding	5	1110.8	1329.11	1328.83	1091.04	1164.6	1231.2	6	37774469	37775047	-	579	-	57	35	20	75	57	51	4.22432	2.73374	1.78865	3.49201	3.24113	3.30471
ENSMUSG00000022176	Rem2	rad and gem related GTP binding protein 2	protein_coding	14	127.412	193.88	340.582	247.069	239.848	200.499	6	44979148	45008901	+	3154	-	823	508	366	1027	786	670	11.1969	7.284	6.00888	8.77812	8.20467	7.96992
ENSMUSG00000031198	Fundc2	FUN14 domain containing 2	protein_coding	X	1516.2	1321.8	1200.41	1355.6	1234.78	1230.19	6	35069367	35075348	+	2076	-	1176	1447	1758	2277	1855	1746	24.3075	31.5217	43.8496	29.5685	29.4183	31.5543
ENSMUSG00000031303	Map3k15	mitogen-activated protein kinase kinase kinase 15	protein_coding	X	2060.6	1135.23	799.808	1284.18	1492.39	1343.04	6	137285781	137292728	+	4623	-	239	243	232	627	576	386	2.21837	2.37712	2.59859	3.65626	4.10203	3.1326
ENSMUSG00000001029	Icam2	intercellular adhesion molecule 2	protein_coding	11	77.6054	167.054	517.851	197.509	171.447	162.212	6	121120081	121141313	+	12166	-	98	148	173	224	191	189	0.345652	0.550151	0.73633	0.496356	0.516876	0.582848
ENSMUSG00000032402	Smad3	SMAD family member 3	protein_coding	9	106.563	149.982	249.853	157.424	177.666	162.212	6	80361331	80475722	-	16538	-	4110	4197	4066	7167	6006	4904	10.664	11.4769	12.7309	11.6828	11.9565	11.1252
ENSMUSG00000029452	Tmem116	transmembrane protein 116	protein_coding	5	19.6909	41.4585	11.1666	18.9492	17.7666	11.0828	6	14913424	14956774	-	6030	-	179	186	195	342	253	276	1.27379	1.39497	1.67452	1.52898	1.38135	1.71725
ENSMUSG00000049148	Plcxd3	phosphatidylinositol-specific phospholipase C, X domain containing 3	protein_coding	15	40.5402	18.2905	0	12.3899	19.5432	14.1054	5	35812617	35901978	-	2817	-	49	50	10	37	35	32	0.746397	0.802696	0.183818	0.354085	0.409055	0.426191
ENSMUSG00000064366	mt-Tl2	mitochondrially encoded tRNA leucine 2	Mt_tRNA	MT	0	14.6324	36.2915	2.18645	1.77666	1.00753	5	53491822	53521682	-	3758	-	1977	1175	965	2015	1609	1405	22.5741	14.14	13.2967	14.4548	14.0961	14.0269
ENSMUSG00000002668	Dennd1c	DENN/MADD domain containing 1C	protein_coding	17	183.01	235.338	259.624	207.713	221.194	216.619	6	165419809	165462107	-	3550	-	814	872	1137	1597	1467	1233	9.83914	11.1085	16.5846	12.1275	13.6051	13.0309
ENSMUSG00000061833	Gm6311	predicted gene 6311	processed_pseudogene	13	132.045	218.267	443.873	183.662	195.432	219.642	6	98138490	98151388	+	4688	-	279	589	1581	1122	1036	785	2.55374	5.68193	17.463	6.45206	7.27566	6.28237
ENSMUSG00000032548	Slco2a1	solute carrier organic anion transporter family, member 2a1	protein_coding	9	654.434	723.086	1189.24	693.834	621.829	666.985	6	102207128	102214693	-	3714	-	148	125	99	218	188	165	1.70994	1.52207	1.38028	1.58237	1.66654	1.6668
ENSMUSG00000037211	Spry1	sprouty RTK signaling antagonist 1	protein_coding	3	67.1808	148.763	323.832	118.797	137.691	127.956	6	114560184	114578412	+	3440	-	1557	1056	1080	2058	1724	1436	19.4219	13.8827	16.257	16.128	16.4998	15.6616
ENSMUSG00000035112	Wnk4	WNK lysine deficient protein kinase 4	protein_coding	11	1364.47	1718.09	2025.34	1287.82	1369.8	1368.23	6	123153137	123168519	+	2295	-	218	274	430	411	341	300	4.076	5.39928	9.70197	4.82783	4.89184	4.90433
ENSMUSG00000024993	Dennd10	DENN domain containing 10	protein_coding	19	720.456	588.955	446.664	636.986	628.048	594.443	6	82610076	82655147	-	1871	-	15	18	0	13	15	5	0.344016	0.435077	0	0.187311	0.263948	0.100262
ENSMUSG00000090553	Snrpe	small nuclear ribonucleoprotein E	protein_coding	1	222.392	280.455	395.019	446.765	297.59	249.868	6	110487678	110491078	-	2574	-	7	0	12	3	2	11	0.116695	0	0.241405	0.03142	0.0255813	0.160334
ENSMUSG00000070394	Tmem256	transmembrane protein 256	protein_coding	11	830.494	1055.97	1106.89	752.868	698.226	895.695	6	16237376	16271201	+	5363	-	1253	943	805	1791	1280	1256	10.0255	7.95191	7.77253	9.00287	7.85783	8.78664
ENSMUSG00000019900	Rfx6	regulatory factor X, 6	protein_coding	10	1428.17	988.908	861.225	1109.26	1010.92	938.011	6	145229580	145231818	+	2239	-	11	14	35	28	29	8	0.210814	0.282775	0.809446	0.33713	0.426427	0.134053
ENSMUSG00000068762	Gstm6	glutathione S-transferase, mu 6	protein_coding	3	6.94974	7.31621	5.5833	8.01698	16.8782	18.1356	6	78506685	78507454	-	528	-	2	5	0	6	4	3	0.162539	0.428256	0	0.306345	0.249417	0.213171
ENSMUSG00000041161	Otud3	OTU domain containing 3	protein_coding	4	243.241	348.739	323.832	240.51	256.727	263.973	6	165118474	165129789	-	3914	-	1291	1487	1599	2159	2015	1937	14.1536	17.1814	21.1545	14.8705	16.9494	18.5673
ENSMUSG00000027954	Efna1	ephrin A1	protein_coding	3	347.487	521.89	1514.47	483.205	432.616	517.871	6	90528278	90561391	+	9933	-	960	647	505	1336	848	704	4.14717	2.94572	2.6326	3.62593	2.81071	2.65909
ENSMUSG00000064354	mt-Co2	mitochondrially encoded cytochrome c oxidase II	protein_coding	MT	1020.45	2974.04	9841.97	2061.82	2079.57	1814.56	6	6111222	6112502	+	1281	-	198	306	415	420	319	388	6.6325	10.8029	16.7754	8.8388	8.19864	11.3638
ENSMUSG00000033287	Kctd17	potassium channel tetramerisation domain containing 17	protein_coding	15	283.781	365.811	862.621	379.714	415.737	450.366	6	49697919	49721041	+	2354	-	35	170	145	87	81	50	0.638003	3.26596	3.1896	0.996336	1.13287	0.796902
ENSMUSG00000022469	Rapgef3	Rap guanine nucleotide exchange factor (GEF) 3	protein_coding	15	115.829	246.312	608.58	230.306	231.854	229.717	6	45567447	45570828	-	1071	-	47	196	169	137	159	108	1.88308	8.27627	8.17093	3.44845	4.88774	3.78334
ENSMUSG00000031428	Zcchc18	zinc finger, CCHC domain containing 18	protein_coding	X	3456.34	2316.8	1829.93	2233.82	2338.97	2540.99	6	120672218	120726738	-	8462	-	959	1090	952	1497	1311	1222	4.86302	5.82534	5.82557	4.76916	5.1007	5.418
ENSMUSG00000020253	Ppm1m	protein phosphatase 1M	protein_coding	9	99.613	162.176	198.207	118.797	123.478	140.047	6	54713557	54717888	+	2251	-	110	159	244	339	270	199	2.0969	3.1944	5.61292	4.05992	3.94901	3.3168
ENSMUSG00000033184	Tmed7	transmembrane p24 trafficking protein 7	protein_coding	18	5345.51	3981.24	2858.65	4221.31	3727.42	3531.39	6	74426005	74440065	+	2785	-	1309	1084	860	1860	1390	1221	20.1686	17.6024	15.99	18.0045	16.432	16.4487
ENSMUSG00000117234	Gm7818	predicted gene 7818	processed_pseudogene	17	61.3894	25.6067	16.7499	48.1019	36.4214	39.2937	6	158771429	158906347	+	4348	-	1779	931	573	1762	1680	1333	17.5569	9.6834	6.824	10.9247	12.721	11.5022
ENSMUSG00000055069	Rab39	RAB39, member RAS oncogene family	protein_coding	9	53.2813	58.5297	36.2915	59.0342	59.518	66.497	6	106268482	106278901	-	1904	-	67	137	371	271	193	161	1.50997	3.25403	10.0898	3.83703	3.33727	3.17249
ENSMUSG00000017817	Jph2	junctophilin 2	protein_coding	2	15.0578	45.1166	40.479	17.4916	25.7615	25.1883	6	63554049	63665276	-	5542	MH1	92	123	179	216	200	161	0.712332	1.00371	1.67248	1.0507	1.18813	1.08993
ENSMUSG00000075600	Zc3h3	zinc finger CCCH type containing 3	protein_coding	15	993.813	2025.37	1549.37	1655.87	1732.24	1572.76	6	121589956	121662246	+	3732	-	17	34	8	26	20	11	0.195465	0.412007	0.111	0.187813	0.176437	0.110584
ENSMUSG00000028517	Plpp3	phospholipid phosphatase 3	protein_coding	4	583.778	976.714	2992.65	1126.02	1123.73	1249.34	6	4404973	4605035	+	5042	-	35	15	0	17	22	14	0.29787	0.134541	0	0.0908948	0.143655	0.104176
ENSMUSG00000032691	Nlrp3	NLR family, pyrin domain containing 3	protein_coding	11	9.26632	20.7293	29.3123	16.7628	5.32997	7.05271	6	11671	11741	+	71	-	0	12	26	3	2	1	0	7.64347	18.9622	1.13908	0.927411	0.528424
ENSMUSG00000030737	Slco2b1	solute carrier organic anion transporter family, member 2b1	protein_coding	7	69.4974	178.028	234.499	95.475	142.132	106.798	6	57372905	57385514	-	5109	-	158	193	186	285	249	215	1.32703	1.7084	1.88517	1.50384	1.60459	1.57886
ENSMUSG00000033377	Palmd	palmdelphin	protein_coding	3	91.5049	95.1108	374.081	149.407	143.909	151.13	6	76102255	76103132	+	878	-	114	179	318	252	220	218	5.57149	9.2199	18.7546	7.73747	8.24952	9.31543
ENSMUSG00000002661	Alkbh7	alkB homolog 7	protein_coding	17	443.625	303.623	383.852	400.849	356.219	342.56	6	102865911	102973201	+	13545	-	565	593	852	952	700	662	1.78991	1.9799	3.25713	1.89475	1.70145	1.83367
ENSMUSG00000030731	Syt3	synaptotagmin III	protein_coding	7	458.683	597.491	573.685	523.29	551.651	502.758	6	37694096	37698747	+	2906	-	58	122	232	163	155	127	0.856433	1.89859	4.13396	1.51212	1.75605	1.63964
ENSMUSG00000021811	Dnajc9	DnaJ heat shock protein family (Hsp40) member C9	protein_coding	14	942.848	547.497	562.518	670.511	764.85	603.511	6	101151393	101168235	+	4148	-	1178	1409	1451	1767	1542	1358	12.1862	15.3617	18.1135	11.4839	12.239	12.2829
ENSMUSG00000002475	Abhd3	abhydrolase domain containing 3	protein_coding	18	196.909	167.054	124.229	132.645	139.467	118.889	6	60800023	60824665	+	6242	-	622	483	320	874	707	590	4.2759	3.49938	2.65461	3.77468	3.72903	3.54625
ENSMUSG00000051864	Tbc1d22a	TBC1 domain family, member 22a	protein_coding	15	1154.82	1583.96	1521.45	1292.19	1399.12	1219.11	6	63610285	63654486	-	2698	-	1	0	0	0	0	0	0.0159045	0	0	0	0	0
ENSMUSG00000078546	Zfp995	zinc finger protein 995	protein_coding	17	85.7135	40.2392	19.5416	75.7969	79.9495	68.5121	6	133531609	133538029	-	1372	-	192	230	283	613	335	248	6.00493	7.58126	10.6809	12.0448	8.0388	6.7817
ENSMUSG00000036594	H2-Aa	histocompatibility 2, class II antigen A, alpha	protein_coding	17	1383	1275.46	5122.68	2195.92	2179.07	2522.86	6	69729340	69730444	+	1105	-	717	866	793	1033	786	889	27.8431	35.4424	37.1608	25.2018	23.4186	30.1843
ENSMUSG00000042473	Tbc1d8b	TBC1 domain family, member 8B	protein_coding	X	602.311	265.822	199.603	413.239	383.758	358.681	6	51553852	51606528	+	4010	RFX	1233	811	617	1522	1138	931	13.1941	9.14628	7.96737	10.2321	9.34326	8.71057
ENSMUSG00000026568	Mpc2	mitochondrial pyruvate carrier 2	protein_coding	1	1054.04	952.327	882.162	1012.33	980.714	1032.72	6	107846163	107851065	-	1989	-	6	6	4	11	19	18	0.129443	0.136422	0.104136	0.149091	0.314499	0.339531
ENSMUSG00000049739	Zfp646	zinc finger protein 646	protein_coding	7	908.099	1236.44	1199.01	1030.55	1025.13	1074.03	6	138622690	138641256	-	1668	-	210	286	232	330	289	262	5.40237	7.75421	7.20222	5.33348	5.7043	5.89313
ENSMUSG00000052040	Klf13	Kruppel-like factor 13	protein_coding	7	803.853	909.649	970.099	892.8	886.551	1064.96	6	89179040	89188449	-	1830	-	300	428	1085	663	487	514	7.03446	10.577	30.701	9.76687	8.7615	10.5379
ENSMUSG00000052681	Rap1b	RAS related protein 1b	protein_coding	10	6998.39	5935.89	7023.8	7600.83	6866.77	6522.75	6	7013	7696	+	684	-	881	2439	7051	2829	2341	1801	55.2689	161.259	533.788	111.499	112.68	98.7868
ENSMUSG00000062545	Tlr12	toll-like receptor 12	protein_coding	4	39.3819	67.0653	85.1454	32.0679	34.6448	55.4142	6	78312764	78323503	+	2541	-	245	300	618	521	468	447	4.13735	5.3393	12.5938	5.52747	6.06376	6.6
ENSMUSG00000023906	Cldn6	claudin 6	protein_coding	17	393.819	432.876	535.997	427.087	432.616	492.682	6	97642651	97665853	-	6336	-	100	202	436	316	261	228	0.677245	1.4418	3.56324	1.34451	1.35621	1.35008
ENSMUSG00000026000	Lancl1	LanC (bacterial lantibiotic synthetase component C)-like 1	protein_coding	1	1078.37	592.613	545.768	792.953	749.749	740.535	6	135893904	135899221	+	4876	-	2984	1900	1311	3065	2633	2522	26.2601	17.6221	13.9224	16.9457	17.7782	19.4054
ENSMUSG00000049858	Suox	sulfite oxidase	protein_coding	10	1811.57	1332.77	1073.39	1377.46	1451.53	1454.87	6	106072146	106076945	-	2710	-	86	133	142	163	139	139	1.36173	2.21947	2.71327	1.62148	1.68867	1.92436
ENSMUSG00000032652	Crebl2	cAMP responsive element binding protein-like 2	protein_coding	6	981.072	781.615	647.663	898.631	913.201	916.853	6	46693302	46730602	-	8839	-	4615	3265	2048	5792	4196	3505	22.4042	16.7051	11.9978	17.6652	15.6291	14.8774
ENSMUSG00000091636	Akain1	A kinase (PRKA) anchor inhibitor 1	protein_coding	17	498.065	363.372	177.27	431.459	387.311	409.057	6	22286245	22288869	-	1756	-	53	21	12	66	41	39	1.29513	0.540832	0.35386	1.01324	0.768705	0.833261
ENSMUSG00000106139	Gm30648	predicted gene, 30648	lncRNA	3	619.685	532.864	374.081	490.494	358.884	422.155	6	53595410	53617532	-	2971	-	46	48	26	81	67	66	0.664379	0.730645	0.453153	0.73498	0.742459	0.833455
ENSMUSG00000035314	Gdpd5	glycerophosphodiester phosphodiesterase domain containing 5	protein_coding	7	24.3241	57.3103	128.416	22.5933	41.7514	34.256	6	163178162	163239913	-	4255	-	13	37	29	24	29	25	0.131101	0.393251	0.352917	0.152056	0.224388	0.220436
ENSMUSG00000048047	Zbtb33	zinc finger and BTB domain containing 33	protein_coding	X	525.864	280.455	344.769	451.138	470.814	407.042	6	75626279	75713764	-	3509	-	858	1661	1110	2272	1950	1561	10.4922	21.4069	16.38	17.4549	18.2958	16.6902
ENSMUSG00000021275	Tecpr2	tectonin beta-propeller repeat containing 2	protein_coding	12	378.761	340.204	301.498	438.019	421.067	345.583	6	105014544	105089961	+	3159	-	504	801	2144	1545	1265	1240	6.84608	11.467	35.1438	13.1847	13.1838	14.727
ENSMUSG00000042594	Sh2b3	SH2B adaptor protein 3	protein_coding	5	364.861	549.935	950.558	537.138	690.231	682.098	6	59432394	59457782	+	4057	-	8	17	21	23	6	7	0.0846147	0.189501	0.268033	0.152833	0.0486908	0.0647343
ENSMUSG00000083879	Gm14038	predicted gene 14038	processed_pseudogene	2	30.1155	23.168	19.5416	13.8475	21.3199	9.06778	6	99307011	99360547	-	5958	-	60	146	168	131	160	106	0.432127	1.10821	1.4601	0.592739	0.884138	0.667493
ENSMUSG00000034993	Vat1	vesicle amine transport 1	protein_coding	11	4455.94	5607.88	6726.49	4760.63	5134.53	5022.54	6	116711907	116762636	-	7273	-	79	78	268	205	162	150	0.466095	0.485008	1.90807	0.759859	0.733334	0.773782
ENSMUSG00000022742	Cpox	coproporphyrinogen oxidase	protein_coding	16	641.693	387.759	258.228	373.154	344.671	328.455	6	57304339	57306322	+	1029	-	383	249	275	550	401	340	15.9714	10.9434	13.8386	14.4092	12.8301	12.3967
ENSMUSG00000025572	Tmc6	transmembrane channel-like gene family 6	protein_coding	11	481.849	599.929	644.872	548.07	525.002	546.082	6	44033526	44049611	+	3118	-	396	490	411	718	621	499	5.44979	7.10702	6.82558	6.20785	6.55716	6.00434
ENSMUSG00000097164	Cep83os	centrosomal protein 83, opposite strand	lncRNA	10	455.208	336.546	293.123	415.426	412.184	356.666	6	20434706	20438978	-	2377	-	814	449	403	920	861	599	14.6945	8.5425	8.7791	10.434	11.9254	9.4545
ENSMUSG00000071001	Hrct1	histidine rich carboxyl terminus 1	protein_coding	4	4.63316	6.09684	27.9165	4.3729	8.88328	13.0979	6	10642092	10706771	-	2334	-	170	137	89	182	157	118	3.12542	2.65453	1.97453	2.10215	2.21462	1.8968
ENSMUSG00000004771	Rab11a	RAB11A, member RAS oncogene family	protein_coding	9	2952.48	2194.86	2157.95	2530.45	2372.72	2373.74	6	86098660	86382704	+	3421	-	997	1299	1090	1773	1575	1210	12.5056	17.1721	16.4986	13.9717	15.1575	13.2701
ENSMUSG00000026049	Tex30	testis expressed 30	protein_coding	1	170.269	157.299	188.437	172.73	120.813	187.401	6	22098551	22128907	-	3167	zf-C2H2	74	33	14	104	90	68	1.00264	0.471231	0.228904	0.885275	0.93561	0.805568
ENSMUSG00000019845	Tube1	tubulin, epsilon 1	protein_coding	10	18.5326	24.3874	22.3332	36.4408	26.6498	16.1205	6	34501718	34506797	-	3798	-	1194	1046	3670	3013	2453	2504	13.4899	12.455	50.0363	21.3864	21.2639	24.7355
ENSMUSG00000090258	Churc1	churchill domain containing 1	protein_coding	12	628.952	590.175	428.519	577.952	528.555	578.323	6	138585745	138654154	+	5211	-	520	218	143	567	432	356	4.28197	1.89192	1.42098	2.93329	2.72937	2.56313
ENSMUSG00000029918	Mrps33	mitochondrial ribosomal protein S33	protein_coding	6	1327.4	930.378	717.455	1096.14	975.384	919.875	6	165288206	165308783	+	7344	-	910	781	632	1389	1104	1025	5.31704	4.80935	4.45614	5.09874	4.94922	5.23639
ENSMUSG00000029571	Tmem106b	transmembrane protein 106B	protein_coding	6	2430.09	1794.91	1581.47	1900.75	1734.02	1729.93	6	127475393	127485168	+	9723	zf-C2H2	784	1014	859	1414	1154	1066	3.46	4.71634	4.57475	3.92051	3.90756	4.11337
ENSMUSG00000060459	Kng2	kininogen 2	protein_coding	16	1.15829	4.87748	12.5624	0.728817	0.888328	0	5	63536099	63588663	-	7531	zf-C2H2	694	746	695	1225	998	1057	3.95428	4.47975	4.77866	4.38507	4.36293	5.26579
ENSMUSG00000022439	Parvg	parvin, gamma	protein_coding	15	26.6407	147.544	108.874	22.5933	64.8479	31.2334	6	117649776	117681940	-	2884	-	6042	4868	5032	10429	7730	6474	89.8972	76.3349	90.3482	97.4856	88.2439	84.2206
ENSMUSG00000041135	Ripk2	receptor (TNFRSF)-interacting serine-threonine kinase 2	protein_coding	4	296.522	331.668	259.624	340.357	323.351	262.965	6	128509236	128512412	-	3177	-	34	55	61	44	39	55	0.459222	0.782913	0.99423	0.373361	0.404155	0.649511
ENSMUSG00000036990	Otud4	OTU domain containing 4	protein_coding	8	876.826	734.06	577.872	813.359	780.84	814.085	6	23898223	23901420	+	1721	-	340	355	384	586	487	489	8.47733	9.32857	11.5538	9.1793	9.31641	10.6603
ENSMUSG00000050174	Nudt6	nudix (nucleoside diphosphate linked moiety X)-type motif 6	protein_coding	3	39.3819	28.0455	22.3332	30.6103	19.5432	23.1732	6	67039676	67078031	-	6863	-	931	486	391	1088	844	735	5.82099	3.20251	2.9501	4.27374	4.04882	4.01804
ENSMUSG00000028121	Bcar3	breast cancer anti-estrogen resistance 3	protein_coding	3	55.5979	85.3558	117.249	84.5427	93.2744	84.6326	6	128505763	128509942	-	2497	-	1564	1093	769	1890	1634	1444	26.8769	19.7956	15.9471	20.405	21.5444	21.6965
ENSMUSG00000004221	Ikbkg	inhibitor of kappaB kinase gamma	protein_coding	X	1282.23	862.094	1023.14	1220.04	1245.44	1211.05	6	134807117	134835894	+	6186	-	847	641	464	1233	1028	910	5.87536	4.68615	3.88403	5.37336	5.47121	5.51916
ENSMUSG00000045795	Whamm	WAS protein homolog associated with actin, golgi membranes and microtubules	protein_coding	7	516.597	552.374	667.205	516.002	567.641	499.735	6	69746321	69796228	+	2620	-	430	298	127	592	436	406	7.04252	5.14378	2.51002	6.09135	5.4788	5.81388
ENSMUSG00000001986	Gria3	glutamate receptor, ionotropic, AMPA3 (alpha 3)	protein_coding	X	211.967	158.518	191.228	198.238	175.001	190.423	6	133905709	133918999	+	2095	-	535	437	268	673	404	419	10.958	9.43333	6.62407	8.66012	6.34889	7.50362
ENSMUSG00000022957	Itsn1	intersectin 1 (SH3 domain protein 1A)	protein_coding	16	376.444	396.295	460.623	416.883	462.819	409.057	6	99030621	99111084	+	6739	-	21	47	92	31	47	34	0.133716	0.315406	0.706914	0.124011	0.229616	0.189289
ENSMUSG00000022674	Ube2v2	ubiquitin-conjugating enzyme E2 variant 2	protein_coding	16	172.585	167.054	180.062	177.102	147.462	180.348	6	37278670	37285923	+	5122	ZBTB	454	230	247	619	530	404	3.80345	2.03075	2.49707	3.25795	3.40672	2.95926
ENSMUSG00000046714	Foxc2	forkhead box C2	protein_coding	8	30.1155	73.1621	135.395	46.6443	50.6347	48.3615	6	110855698	110938828	+	9553	-	327	279	216	601	474	343	1.46882	1.32079	1.17081	1.69601	1.63357	1.34709
ENSMUSG00000069307	H2bc23	H2B clustered histone 23	protein_coding	13	13.8995	7.31621	8.37496	13.1187	15.1016	10.0753	6	121953551	121975709	-	4807	-	315	451	681	737	777	677	2.81188	4.24297	7.33579	4.1332	5.32166	5.28391
ENSMUSG00000034684	Sema3f	sema domain, immunoglobulin domain (Ig), short basic domain, secreted, (semaphorin) 3F	protein_coding	9	623.16	1055.97	3405.82	1048.77	1075.76	1200.98	6	134604744	134605550	-	807	-	26	19	14	19	24	9	1.38249	1.06475	0.898315	0.634707	0.979125	0.418418
ENSMUSG00000101111	Gm28437	predicted gene 28437	unprocessed_pseudogene	1	1701.53	4392.17	10650.2	3993.19	3594.17	8434.04	6	101349571	101357056	-	2766	-	3847	4599	4819	6532	5780	4985	59.6803	75.1933	90.215	63.663	68.7981	67.6167
ENSMUSG00000027500	Stmn2	stathmin-like 2	protein_coding	3	34.7487	28.0455	36.2915	37.1697	39.0864	71.5347	6	58490655	58537999	+	6661	-	554	318	185	512	388	326	3.56887	2.15901	1.43816	2.07216	1.91775	1.8362
ENSMUSG00000004665	Cnn2	calponin 2	protein_coding	10	89.1883	279.235	358.727	139.933	129.696	128.964	6	117656814	117673024	-	4091	-	416	492	462	752	591	542	4.3634	5.4388	5.84772	4.95543	4.75618	4.97062
ENSMUSG00000047880	Cxcr5	chemokine (C-X-C motif) receptor 5	protein_coding	9	1.15829	6.09684	0	0.728817	0.888328	1.00753	5	94506887	94524462	-	9120	-	393	276	210	570	464	354	1.84909	1.36862	1.19234	1.6849	1.67503	1.4563
ENSMUSG00000097084	Foxl1	forkhead box L1	protein_coding	8	5.79145	9.75495	13.9583	13.1187	15.9899	14.1054	6	43727188	43728639	+	1452	-	4	5	20	6	10	13	0.11821	0.15573	0.713243	0.111398	0.226743	0.335906
ENSMUSG00000005057	Sh2b2	SH2B adaptor protein 2	protein_coding	5	24.3241	53.6522	184.249	35.712	64.8479	56.4217	6	64622581	64645040	-	2992	-	2549	1800	1546	3472	2671	2356	36.5569	27.2069	26.7561	31.2832	29.3909	29.543
ENSMUSG00000041625	Ggact	gamma-glutamylamine cyclotransferase	protein_coding	14	1314.66	926.72	568.101	923.411	899.876	821.137	6	44125773	44141601	-	1926	-	147	129	135	237	136	186	3.27508	3.02901	3.62954	3.3173	2.32479	3.62325
ENSMUSG00000038593	Tctn1	tectonic family member 1	protein_coding	5	177.218	197.538	235.895	240.51	219.417	234.755	6	39009972	39028538	+	7838	-	16	20	16	50	30	16	0.0875943	0.115396	0.105703	0.171972	0.126013	0.0765871
ENSMUSG00000032489	Kif9	kinesin family member 9	protein_coding	9	136.678	71.9428	85.1454	147.95	122.589	107.806	6	76812312	76829954	+	5693	-	543	484	307	793	595	574	4.09279	3.84478	2.79236	3.75513	3.44093	3.78279
ENSMUSG00000058571	Gpc6	glypican 6	protein_coding	14	12.7412	40.2392	68.3955	13.1187	13.3249	27.2033	6	39778738	39787922	-	1667	-	1146	763	514	1504	1098	913	29.4992	20.6994	15.9662	24.3223	21.6854	20.5483
ENSMUSG00000047821	Trim16	tripartite motif-containing 16	protein_coding	11	85.7135	113.401	339.186	89.6445	128.808	128.964	6	13069758	13089268	+	6931	-	2098	1472	1133	2608	1952	1717	12.9888	9.60461	8.46463	10.1439	9.27223	9.29427
ENSMUSG00000036934	4921524J17Rik	RIKEN cDNA 4921524J17 gene	protein_coding	8	225.867	157.299	182.853	188.035	142.132	153.145	6	22804604	22848232	-	2734	-	1	4	9	1	1	0	0.015695	0.0661651	0.170458	0.0098604	0.0120421	0
ENSMUSG00000083563	Gm13340	predicted gene 13340	unprocessed_pseudogene	2	2.31658	35.3617	75.3746	27.695	35.5331	7.05271	6	84208227	84227179	+	3090	-	23	121	78	31	73	31	0.319397	1.7709	1.3071	0.270456	0.777795	0.376395
ENSMUSG00000019429	Ffar3	free fatty acid receptor 3	protein_coding	7	310.422	649.924	467.602	384.815	433.504	497.72	6	16122733	16163647	-	2816	-	256	272	186	467	364	261	3.90093	4.36822	3.42022	4.47072	4.25568	3.47735
ENSMUSG00000012483	Rpa3	replication protein A3	protein_coding	6	178.377	81.6977	92.1245	128.272	100.381	86.6476	6	80366247	80404353	+	8096	-	757	602	414	1116	879	808	4.01223	3.36274	2.64791	3.71609	3.57453	3.7444
ENSMUSG00000033128	Gga1	golgi associated, gamma adaptin ear containing, ARF binding protein 1	protein_coding	15	1727.01	2321.68	2294.74	2147.09	2271.45	1924.38	6	37459059	37474360	-	1677	-	34	23	16	42	22	23	0.869975	0.620244	0.494039	0.675164	0.431907	0.51456
ENSMUSG00000020116	Pno1	partner of NOB1 homolog	protein_coding	11	815.436	656.02	591.83	840.326	670.687	727.437	6	122087785	122323840	+	5604	-	48	70	84	116	105	84	0.367539	0.564895	0.776167	0.558024	0.616867	0.56237
ENSMUSG00000026452	Syt2	synaptotagmin II	protein_coding	1	213.125	264.603	321.04	217.187	220.305	258.935	6	73436896	73497460	+	8110	-	1107	707	733	1674	1402	1202	5.85717	3.94245	4.68012	5.56452	5.69151	5.56064
ENSMUSG00000089911	Mfsd14a	major facilitator superfamily domain containing 14A	protein_coding	3	844.394	652.362	590.434	671.24	587.185	625.677	6	81221014	81246584	+	3176	-	446	453	478	708	639	496	6.02581	6.45038	7.7933	6.0096	6.62401	5.85925
ENSMUSG00000028749	Pla2g2f	phospholipase A2, group IIF	protein_coding	4	6218.86	5173.78	5112.91	5120.67	5468.54	5992.79	6	40489731	40767478	+	9859	-	183	130	137	272	197	189	0.796488	0.596319	0.719551	0.743753	0.657861	0.719234
ENSMUSG00000039661	Dusp26	dual specificity phosphatase 26 (putative)	protein_coding	8	994.971	1219.37	2035.11	1022.53	1140.61	1286.62	6	91526169	91717485	+	23425	-	325	325	330	572	521	406	0.595339	0.627439	0.729472	0.658278	0.732249	0.650261
ENSMUSG00000087535	Zmiz1os1	Zmiz1 opposite strand 1	lncRNA	14	30.1155	49.9941	29.3123	44.4578	32.8681	30.2259	6	15369941	15413637	-	7132	-	149	137	129	243	166	179	0.89647	0.868714	0.936597	0.918519	0.766297	0.941635
ENSMUSG00000058922	Gm10052	predicted pseudogene 10052	processed_pseudogene	9	189.96	114.621	159.124	133.373	131.472	126.949	6	121842910	121845634	+	2725	Fork_head	26	60	97	64	57	48	0.409419	0.995755	1.84323	0.63315	0.688666	0.66087
ENSMUSG00000011877	Git1	GIT ArfGAP 1	protein_coding	11	3165.61	3726.39	4373.12	3446.57	3498.23	3693.61	6	21990782	21994367	-	2015	-	12	6	6	18	17	10	0.255545	0.134662	0.154188	0.240819	0.277763	0.186194
ENSMUSG00000024395	Lims2	LIM and senescent cell antigen like domains 2	protein_coding	18	167.952	145.105	671.392	266.018	236.295	292.184	6	107558699	107587674	-	5197	-	538	866	2440	1439	1211	1192	4.44212	7.53586	24.3115	7.46451	7.67171	8.60527
ENSMUSG00000047842	Diras2	DIRAS family, GTP-binding RAS-like 2	protein_coding	13	135.52	82.9171	78.1663	136.289	141.244	105.791	6	24652270	24653052	-	783	-	1469	3602	7630	5479	4046	8371	80.5046	208.041	504.588	188.639	170.124	401.104
ENSMUSG00000029552	Tes	testin LIM domain protein	protein_coding	6	1768.71	1184.01	1132.01	1244.09	1311.17	1194.93	6	8574420	8626666	+	5602	-	30	23	26	51	44	71	0.229794	0.185675	0.240328	0.245426	0.258589	0.475506
ENSMUSG00000056529	Ptafr	platelet-activating factor receptor	protein_coding	4	66.0225	156.079	276.374	131.187	104.823	137.024	6	79824418	79831896	+	2460	-	77	229	257	192	146	128	1.34313	4.20987	5.40969	2.10406	1.95397	1.95216
ENSMUSG00000105146	Gm35409	predicted gene, 35409	lncRNA	3	24.3241	25.6067	12.5624	19.6781	23.9848	25.1883	6	44423084	44473174	-	3332	-	1	5	0	1	1	1	0.0128782	0.067863	0	0.00809074	0.00988088	0.0112599
ENSMUSG00000082691	Dynlt1-ps1	dynein light chain Tctex-type 1, pseuodogene 1	processed_pseudogene	6	2238.97	1437.64	1434.91	1652.96	1697.59	1669.48	6	121854679	121857383	+	2705	Fork_head	5	8	10	18	18	14	0.0793165	0.133749	0.191429	0.17939	0.219082	0.194179
ENSMUSG00000102059	Gm20257	predicted gene, 20257	transcribed_unprocessed_pseudogene	1	144.786	198.757	170.291	138.475	147.462	145.084	6	136247001	136275410	-	5406	-	21	44	132	49	73	56	0.166688	0.368082	1.26436	0.24435	0.444577	0.388645
ENSMUSG00000047446	Arl4a	ADP-ribosylation factor-like 4A	protein_coding	12	770.263	759.667	615.559	785.664	715.992	716.354	6	123053635	123151169	-	5462	-	1135	760	407	1267	1013	815	8.91672	6.29259	3.85849	6.25342	6.10602	5.59818
ENSMUSG00000033499	Larp4b	La ribonucleoprotein domain family, member 4B	protein_coding	13	1847.47	3056.96	5192.47	2414.57	2146.2	2359.64	6	122375911	122402523	-	8295	-	153	162	169	330	247	233	0.791473	0.883215	1.05498	1.07248	0.98035	1.05385
ENSMUSG00000029376	Mthfd2l	methylenetetrahydrofolate dehydrogenase (NADP+ dependent) 2-like	protein_coding	5	253.666	241.435	187.041	233.221	205.204	235.762	6	110306026	110354247	+	4298	-	118	59	61	203	138	107	1.17808	0.620802	0.734916	1.27328	1.05709	0.934025
ENSMUSG00000022525	Plaat1	phospholipase A and acyltransferase 1	protein_coding	16	20.8492	9.75495	15.3541	24.7798	34.6448	22.1657	6	117162727	118213956	+	6425	-	11	33	49	18	15	27	0.073465	0.232278	0.394909	0.0755253	0.0768632	0.157664
ENSMUSG00000040260	Daam2	dishevelled associated activator of morphogenesis 2	protein_coding	17	12.7412	73.1621	64.208	8.7458	11.5483	10.0753	6	62711057	62741634	+	4568	-	74	93	243	123	145	128	0.695131	0.920714	2.75457	0.725892	1.04506	1.0513
ENSMUSG00000002228	Ppm1j	protein phosphatase 1J	protein_coding	3	10.4246	29.2649	100.499	24.051	15.9899	31.2334	6	86135388	86159462	-	1679	-	195	129	131	258	160	152	4.98362	3.47462	4.04012	4.14249	3.1374	3.39652
ENSMUSG00000022193	Psmb5	proteasome (prosome, macropain) subunit, beta type 5	protein_coding	14	1733.96	1203.52	1571.7	1741.87	1669.17	1630.18	6	22478115	22479659	-	1545	-	2	29	54	38	40	7	0.0555472	0.848862	1.80984	0.663053	0.852378	0.169985
ENSMUSG00000030339	Ltbr	lymphotoxin B receptor	protein_coding	6	1006.55	1284	1697.32	1243.36	1298.73	1341.02	6	30553755	30555603	-	1849	-	268	533	335	528	488	494	6.21955	13.0364	9.38171	7.69821	8.68927	10.0238
ENSMUSG00000026875	Traf1	TNF receptor-associated factor 1	protein_coding	2	2.31658	6.09684	15.3541	8.01698	15.1016	6.04518	6	8255936	8259173	-	1136	-	154	67	66	176	113	86	5.81706	2.66725	3.00843	4.17664	3.27492	2.84028
ENSMUSG00000027797	Dclk1	doublecortin-like kinase 1	protein_coding	3	53.2813	86.5752	163.312	159.611	139.467	139.039	6	78761390	78778785	+	3765	-	1491	1904	1644	2946	2557	1910	16.9931	22.8702	22.6105	21.0941	22.3597	19.0331
ENSMUSG00000026941	Mamdc4	MAM domain containing 4	protein_coding	2	25.4824	30.4842	26.5207	32.0679	40.8631	28.2109	6	17153198	17161568	-	1717	-	704	538	424	1153	755	722	17.5939	14.1703	12.787	18.1031	14.477	15.7764
ENSMUSG00000033965	Slc16a2	solute carrier family 16 (monocarboxylic acid transporters), member 2	protein_coding	X	32.4321	80.4783	104.687	59.0342	56.853	94.7079	6	134574415	134690331	+	7638	-	184	217	230	298	248	257	1.03371	1.28484	1.55927	1.05179	1.06899	1.26239
ENSMUSG00000048163	Selplg	selectin, platelet (p-selectin) ligand	protein_coding	5	47.4899	113.401	124.229	60.4918	45.3047	70.5271	6	116424813	116456326	-	7466	-	729	535	423	921	661	621	4.18987	3.24066	2.93377	3.32556	2.91483	3.12065
ENSMUSG00000110060	Gm9860	predicted gene 9860	TEC	7	8.10803	6.09684	1.39583	10.9323	10.6599	11.0828	6	138477844	138484937	-	2465	-	5369	4243	3663	7026	6156	5948	93.4625	77.8438	76.9474	76.8394	82.2209	90.5305
ENSMUSG00000068457	Uty	ubiquitously transcribed tetratricopeptide repeat containing, Y-linked	protein_coding	Y	440.15	287.771	284.749	313.391	264.722	235.762	6	31579499	31587075	+	2305	-	859	1000	1458	1403	1284	1277	15.9913	19.6199	32.7537	16.4089	18.3398	20.7855
ENSMUSG00000032285	Dnaja4	DnaJ heat shock protein family (Hsp40) member A4	protein_coding	9	1030.88	468.238	325.227	576.494	575.636	493.69	6	25257947	25461552	-	4642	-	26	41	21	61	37	30	0.240342	0.399435	0.234255	0.354256	0.26242	0.24247
ENSMUSG00000042042	Csgalnact2	chondroitin sulfate N-acetylgalactosaminyltransferase 2	protein_coding	6	520.072	443.85	383.852	429.273	413.961	377.824	6	123518298	123519257	-	960	-	164	94	114	183	148	126	7.3305	4.42817	6.14905	5.13893	5.07564	4.92425
ENSMUSG00000041859	Mcm3	minichromosome maintenance complex component 3	protein_coding	1	115.829	197.538	319.644	174.187	166.117	201.506	6	77384388	77398612	+	4838	-	2733	3056	3133	4729	3938	3666	24.2401	28.5664	33.5327	26.351	26.7985	28.4294
ENSMUSG00000038457	Tmem255b	transmembrane protein 255B	protein_coding	8	8.10803	10.9743	54.4372	16.034	23.0965	11.0828	6	32055343	32091672	+	3060	-	145	119	481	365	266	290	2.03333	1.75871	8.1395	3.21562	2.86194	3.55564
ENSMUSG00000041566	Tssk1	testis-specific serine kinase 1	protein_coding	16	30.1155	68.2847	54.4372	37.8985	24.8732	68.5121	6	52658416	52685315	-	4786	-	117	68	56	187	159	105	1.049	0.642546	0.605884	1.05332	1.09377	0.82311
ENSMUSG00000118506	1700094D03Rik	RIKEN cDNA 1700094D03 gene	protein_coding	3	10.4246	15.8518	34.8957	19.6781	18.6549	5.03765	6	17065148	17105827	+	6835	-	1527	971	811	1707	1476	1186	9.58653	6.42464	6.14407	6.73268	7.10965	6.51009
ENSMUSG00000115584	Gm5854	predicted gene 5854	processed_pseudogene	14	323.163	173.15	237.29	282.781	278.047	184.378	6	132291378	132309994	+	3637	-	57	128	198	180	118	136	0.6725	1.5916	2.81901	1.3342	1.06817	1.40293
ENSMUSG00000010362	Rdm1	RAD52 motif 1	protein_coding	11	267.565	195.099	273.582	215.001	229.189	215.612	6	145744200	145745595	+	1102	-	21	21	9	27	27	25	0.817709	0.861798	0.422897	0.660504	0.806645	0.851137
ENSMUSG00000027173	Depdc7	DEP domain containing 7	protein_coding	2	78.7637	48.7748	44.6664	42.2714	52.4113	67.5046	6	135326406	135326747	-	342	-	1933	1179	1028	2268	1911	1657	242.531	155.903	155.647	178.776	183.965	181.776
ENSMUSG00000002105	Slc39a13	solute carrier family 39 (metal ion transporter), member 13	protein_coding	2	660.225	832.829	787.246	795.868	711.55	689.151	6	58691751	58694992	+	1073	-	125	163	122	190	166	144	4.99886	6.86998	5.88755	4.77361	5.09341	5.03505
ENSMUSG00000054920	Klhl5	kelch-like 5	protein_coding	5	40.5402	120.718	188.437	89.6445	98.6044	101.761	6	40055446	40088024	-	7701	-	665	623	441	1078	806	711	3.7054	3.65855	2.96528	3.77368	3.44579	3.46389
ENSMUSG00000035041	Creb3l3	cAMP responsive element binding protein 3-like 3	protein_coding	10	10.4246	15.8518	55.833	13.1187	26.6498	29.2184	6	9143917	9224487	+	8464	-	1595	2507	3720	3313	2416	2342	8.08623	13.3951	22.7584	10.5521	9.3977	10.3813
ENSMUSG00000032265	Tent5a	terminal nucleotidyltransferase 5A	protein_coding	9	801.537	1073.04	1162.72	1528.33	1430.21	1469.99	6	91078976	91169227	+	6645	-	219	198	134	320	231	234	1.4142	1.34753	1.0442	1.29822	1.1445	1.32118
ENSMUSG00000022151	Ttc33	tetratricopeptide repeat domain 33	protein_coding	15	1152.5	954.766	897.516	1078.65	1089.09	1051.86	6	29028447	29049283	+	3286	-	18	8	11	34	39	22	0.235053	0.110101	0.17334	0.278936	0.390749	0.251186
ENSMUSG00000032649	Colgalt2	collagen beta(1-O)galactosyltransferase 2	protein_coding	1	200.384	245.093	587.643	255.815	310.915	266.996	6	49763050	49871371	-	9769	-	11	60	46	12	13	10	0.0483174	0.27776	0.243827	0.033115	0.0438121	0.0384053
ENSMUSG00000100862	Gm10925	predicted gene 10925	unprocessed_pseudogene	1	817.753	2809.43	6732.07	2644.15	2327.42	1672.5	6	104688372	104693334	+	1814	-	9	24	72	33	18	31	0.212895	0.598331	2.05527	0.490422	0.32669	0.641159
ENSMUSG00000000805	Car4	carbonic anhydrase 4	protein_coding	11	13.8995	21.9486	94.9162	29.8815	33.7564	43.3238	6	24140792	24150158	+	490	-	0	0	0	5	0	0	0	0	0	0.275085	0	0
ENSMUSG00000063820	Arl9	ADP-ribosylation factor-like 9	protein_coding	5	1.15829	0	13.9583	0.728817	3.55331	4.03012	5	54851576	54855479	-	899	-	1497	987	1126	2390	1879	1618	71.4534	49.6507	64.8564	71.669	68.8125	67.5243
ENSMUSG00000014077	Chp1	calcineurin-like EF hand protein 1	protein_coding	2	2924.68	2244.86	1909.49	2235.28	2241.25	2295.15	6	125283534	125290848	-	2354	-	869	1053	1216	1706	1462	1331	15.8407	20.2297	26.7486	19.5373	20.4476	21.2135
ENSMUSG00000013858	Tmem259	transmembrane protein 259	protein_coding	10	1949.4	2860.64	3045.69	2234.55	2492.65	2306.24	6	34831762	34851784	-	8819	-	2	5	11	11	17	6	0.00973132	0.02564	0.0645874	0.0336253	0.0634644	0.0255254
ENSMUSG00000026740	Dnajc1	DnaJ heat shock protein family (Hsp40) member C1	protein_coding	2	814.278	927.94	1092.93	983.174	962.947	1060.93	6	55149785	55446489	+	15296	-	46	71	117	219	157	138	0.129045	0.209917	0.396079	0.385975	0.337927	0.338487
ENSMUSG00000114267	Gm48600	predicted gene, 48600	TEC	14	1.15829	0	2.79165	2.18645	3.55331	3.02259	5	25453127	25464857	-	4630	-	22	25	19	44	46	28	0.203893	0.244189	0.212494	0.256191	0.327098	0.226891
ENSMUSG00000059005	Hnrnpa3	heterogeneous nuclear ribonucleoprotein A3	protein_coding	2	1546.32	1492.51	1534.01	1784.87	1672.72	1712.8	6	102741020	102865589	-	4263	-	28	66	75	81	64	94	0.281841	0.700159	0.911004	0.512227	0.494271	0.827282
ENSMUSG00000031119	Gpc4	glypican 4	protein_coding	X	3932.4	2663.1	2518.07	2988.88	3013.21	3230.14	6	113956597	113970705	-	4272	-	41	93	89	83	51	70	0.411826	0.984509	1.07878	0.523769	0.393042	0.614763
ENSMUSG00000026858	Miga2	mitoguardin 2	protein_coding	2	459.841	563.348	464.81	505.07	536.55	507.795	6	45853973	45857625	+	3653	-	7	5	1	15	12	11	0.082226	0.0618996	0.014175	0.110697	0.108151	0.112975
ENSMUSG00000029273	Sult1d1	sulfotransferase family 1D, member 1	protein_coding	5	720.456	397.514	456.435	551.714	418.402	366.741	6	1096861	1245759	-	9791	-	380	236	204	430	298	234	1.6654	1.09007	1.07889	1.18395	1.00205	0.896664
ENSMUSG00000015869	Prpsap1	phosphoribosyl pyrophosphate synthetase-associated protein 1	protein_coding	11	1226.63	1562.01	1708.49	1290.01	1313.84	1399.46	6	54606157	54623599	+	3589	-	890	384	233	791	648	490	10.6409	4.83867	3.36168	5.9415	5.94432	5.12228
ENSMUSG00000046280	She	src homology 2 domain-containing transforming protein E	protein_coding	3	63.706	151.202	358.727	121.712	119.924	150.122	6	118084413	118116101	-	5438	-	449	364	275	589	466	375	3.54297	3.02712	2.61859	2.91991	2.82129	2.58722
ENSMUSG00000078427	Sarnp	SAP domain containing ribonucleoprotein	protein_coding	10	181.852	228.022	213.561	174.187	186.549	174.303	6	20873192	20890536	-	3752	-	100	162	229	239	187	200	1.14366	1.95263	3.16043	1.71723	1.64089	1.9999
ENSMUSG00000025872	Thoc3	THO complex 3	protein_coding	13	808.487	837.706	1039.89	786.393	885.663	843.303	6	41350748	41354612	-	822	-	0	2	0	15	9	0	0	0.110034	0	0.49194	0.360472	0
ENSMUSG00000028550	Atg4c	autophagy related 4C, cysteine peptidase	protein_coding	4	398.452	295.087	207.978	353.476	349.113	282.109	6	13485189	13518473	+	1581	-	7	9	39	22	26	11	0.189988	0.257441	1.27734	0.375132	0.54143	0.261037
ENSMUSG00000058258	Idi1	isopentenyl-diphosphate delta isomerase	protein_coding	13	138.995	79.259	72.583	118.068	110.153	112.843	6	17712087	17715786	+	3700	-	26	56	39	52	28	68	0.301531	0.68447	0.545804	0.378874	0.249148	0.689522
ENSMUSG00000031546	Gins4	GINS complex subunit 4 (Sld5 homolog)	protein_coding	8	372.969	331.668	333.602	316.306	332.235	330.47	6	89970103	89975654	+	3097	-	9	13	25	27	21	5	0.124699	0.189832	0.417997	0.235026	0.223243	0.0605717
ENSMUSG00000022425	Enpp2	ectonucleotide pyrophosphatase/phosphodiesterase 2	protein_coding	15	5709.21	2822.84	1958.34	2517.33	2460.67	2885.57	6	102219427	102220199	-	773	-	279	142	170	388	313	183	15.4877	8.30762	11.3879	13.5315	13.3311	8.88204
ENSMUSG00000093979	Gm2237	predicted gene 2237	protein_coding	14	5.79145	1.21937	18.1457	1.45763	5.32997	4.03012	6	101518021	101526926	+	1575	-	231	160	196	295	258	214	6.2935	4.59417	6.44391	5.04934	5.39311	5.0977
ENSMUSG00000041681	Iapp	islet amyloid polypeptide	protein_coding	6	867508	540483	387266	739953	703076	698871	6	104552129	104573223	-	2096	-	68	40	32	58	59	67	1.39213	0.863051	0.790556	0.745984	0.926747	1.19929
ENSMUSG00000085939	Cd63-ps	CD63 antigen, pseudogene	transcribed_processed_pseudogene	18	1666.78	1131.57	1108.29	1265.95	1267.64	1435.73	6	90892136	90900762	-	4869	-	570	683	564	1092	801	684	5.02338	6.34379	5.9981	6.04611	5.41618	5.27057
ENSMUSG00000066191	Anks6	ankyrin repeat and sterile alpha motif domain containing 6	protein_coding	4	529.339	552.374	435.498	392.832	477.032	485.63	6	65264882	65325531	+	7057	-	35	99	135	123	111	101	0.212818	0.634429	0.990576	0.46987	0.517849	0.536961
ENSMUSG00000042043	Tbca	tubulin cofactor A	protein_coding	13	1330.88	1202.3	1171.1	1180.68	1129.06	1197.95	6	80920158	80934708	-	3016	TF_bZIP	9	13	40	18	30	29	0.128048	0.194931	0.686757	0.160892	0.327484	0.360751
ENSMUSG00000062591	Tubb4a	tubulin, beta 4A class IVA	protein_coding	17	449.417	513.354	450.852	405.222	448.605	431.223	6	85202492	85209401	-	5703	-	692	880	833	2097	1610	1459	5.20671	6.97826	7.56338	9.91261	9.29444	9.59827
ENSMUSG00000006288	Ttc5	tetratricopeptide repeat domain 5	protein_coding	14	488.798	391.417	328.019	429.273	482.362	420.14	6	5215006	5247817	+	2163	-	995	783	643	1480	1226	1044	19.7391	16.3709	15.3932	18.4458	18.661	18.1086
ENSMUSG00000031383	Dusp9	dual specificity phosphatase 9	protein_coding	X	1.15829	4.87748	15.3541	5.83053	11.5483	5.03765	6	152275581	152386446	+	4245	-	173	201	421	351	350	265	1.74876	2.14134	5.13545	2.22906	2.71451	2.34212
ENSMUSG00000038390	Gpr162	G protein-coupled receptor 162	protein_coding	6	128.57	146.324	143.77	133.373	140.356	151.13	6	24653055	24653732	-	678	-	706	2304	4823	3628	2620	1660	44.6823	153.681	368.351	144.255	127.225	91.8585
ENSMUSG00000112803	Gm36543	predicted gene, 36543	lncRNA	10	112.354	65.8459	15.3541	62.6782	57.7413	132.994	6	84848612	84856870	+	1966	-	12	18	68	41	38	43	0.261914	0.414054	1.79102	0.562203	0.636357	0.82059
ENSMUSG00000021567	Nkd2	naked cuticle 2	protein_coding	13	26.6407	74.3815	36.2915	50.2884	52.4113	59.4443	6	77151902	77158453	+	597	-	1	0	10	1	4	4	0.0718764	0	0.867361	0.0451563	0.22059	0.251378
ENSMUSG00000029403	Cdkl2	cyclin-dependent kinase-like 2 (CDC2-related kinase)	protein_coding	5	654.434	371.907	245.665	473.002	496.575	494.698	6	100833659	100838029	-	2364	-	0	3	0	15	7	0	0	0.0573907	0	0.171055	0.097488	0
ENSMUSG00000091705	H2-Q2	histocompatibility 2, Q region locus 2	protein_coding	17	3938.19	3102.07	2224.95	2379.59	2180.84	2518.83	6	119378178	119417508	+	3499	-	2525	1841	1368	3067	2523	2278	30.9655	23.7946	20.2449	23.63	23.7396	24.4259
ENSMUSG00000040367	Lrrd1	leucine rich repeats and death domain containing 1	protein_coding	5	2.31658	21.9486	25.1249	4.3729	10.6599	5.03765	6	79810782	79820164	-	4663	-	1683	2346	2182	3066	2806	2289	15.4874	22.7526	24.2306	17.7255	19.8117	18.4171
ENSMUSG00000019791	Hint3	histidine triad nucleotide binding protein 3	protein_coding	10	689.183	627.975	618.351	658.85	563.2	641.797	6	18200465	18397641	-	11651	MYB	703	761	783	1349	1084	1053	2.58912	2.95386	3.47995	3.12134	3.06314	3.39083
ENSMUSG00000032328	Tmem30a	transmembrane protein 30A	protein_coding	9	8636.21	6678.48	5675.43	7110.34	6406.62	6704.11	6	10560615	10565094	-	4480	-	1	0	2	3	4	3	0.00957818	0	0.0231167	0.0180525	0.0293956	0.0251237
ENSMUSG00000004018	Fancl	Fanconi anemia, complementation group L	protein_coding	11	106.563	65.8459	89.3329	101.306	99.4927	87.6552	6	75489605	75499751	+	5396	-	1335	1224	1099	2449	1883	1700	10.6162	10.2583	10.5463	12.2352	11.4889	11.82
ENSMUSG00000047632	Fgfbp3	fibroblast growth factor binding protein 3	protein_coding	19	106.563	103.646	87.937	83.8139	71.0662	117.881	6	96145993	96198229	+	517	-	0	0	0	0	0	5	0	0	0	0	0	0.362845
ENSMUSG00000028709	Mob3c	MOB kinase activator 3C	protein_coding	4	419.301	587.736	435.498	448.951	452.159	458.426	6	51141898	51254129	-	2651	-	3395	2184	1804	4101	3392	3206	54.9529	37.2572	35.2372	41.7035	42.1256	45.3727
ENSMUSG00000024140	Epas1	endothelial PAS domain protein 1	protein_coding	17	430.884	1126.7	2413.38	974.428	1043.78	1030.7	6	30254245	30275533	+	6249	-	397	462	333	693	604	504	2.72609	3.34348	2.75936	2.98962	3.1822	3.02595
ENSMUSG00000024556	Me2	malic enzyme 2, NAD(+)-dependent, mitochondrial	protein_coding	18	477.216	360.933	294.519	419.798	501.905	406.035	6	87702504	87716886	-	2459	-	622	326	327	757	471	364	10.8541	5.99552	6.88594	8.29909	6.30613	5.55372
ENSMUSG00000082284	H3f3a-ps1	H3.3 histone A, pseudogene 1	processed_pseudogene	X	162.161	126.814	132.603	136.289	145.686	181.356	6	116361671	116385461	-	3501	-	1059	1281	1224	1770	1479	1389	12.9797	16.5472	18.1035	13.6293	13.9084	14.8851
ENSMUSG00000051185	Fam174a	family with sequence similarity 174, member A	protein_coding	1	1738.59	1327.89	901.704	1235.34	1187.69	1229.19	6	89738677	89766141	+	7222	-	55	124	257	167	135	149	0.326788	0.776483	1.84268	0.623379	0.615427	0.774052
ENSMUSG00000003882	Il7r	interleukin 7 receptor	protein_coding	15	70.6557	129.253	108.874	94.0174	73.7312	85.6401	6	128653202	128713498	+	1360	-	157	187	153	239	210	173	4.95361	6.21828	5.82541	4.73753	5.08371	4.77253
ENSMUSG00000049680	Urgcp	upregulator of cell proliferation	protein_coding	11	1823.15	1852.22	1838.3	1730.21	1888.58	1792.4	6	54606650	54616662	-	2428	-	698	687	745	1079	997	837	12.3358	12.796	15.8885	11.9802	13.5191	12.9336
ENSMUSG00000030699	Tbx6	T-box 6	protein_coding	7	5.79145	13.4131	4.18748	7.28817	11.5483	12.0904	6	99082171	99148024	+	3351	-	344	242	149	485	393	280	4.40499	3.26594	2.30243	3.90176	3.86117	3.13491
ENSMUSG00000073421	H2-Ab1	histocompatibility 2, class II antigen A, beta 1	protein_coding	17	1386.47	1248.63	4999.85	1854.11	2025.39	2262.91	6	8935537	8942487	+	3505	-	120	65	52	162	124	112	1.46911	0.838674	0.768227	1.24601	1.16475	1.19887
ENSMUSG00000021418	Rpp40	ribonuclease P 40 subunit	protein_coding	13	132.045	82.9171	108.874	104.221	107.488	112.843	6	23716632	23727675	-	1349	-	322	272	239	434	374	328	10.2425	9.11853	9.17403	8.67303	9.12767	9.12227
ENSMUSG00000062526	Mppe1	metallophosphoesterase 1	protein_coding	18	257.14	208.512	143.77	241.967	230.077	204.529	6	54702297	54816288	-	5779	-	4929	2315	1403	3454	2770	2864	36.5988	18.1162	12.5713	16.1125	15.7807	18.5935
ENSMUSG00000038782	1700028J19Rik	RIKEN cDNA 1700028J19 gene	protein_coding	7	11.5829	9.75495	23.729	16.7628	14.2132	21.1581	6	19613868	19635203	-	2090	-	5	1	13	2	6	4	0.102656	0.0216382	0.322086	0.0257974	0.094516	0.071805
ENSMUSG00000047731	Wbp1l	WW domain binding protein 1 like	protein_coding	19	1057.52	1476.66	1609.39	1375.28	1422.21	1493.16	6	142244149	142249687	+	974	-	748956	443248	277446	1015280	791460	693647	32995.8	20580.5	14750.1	28100.9	26752.9	26719
ENSMUSG00000029474	Rnf34	ring finger protein 34	protein_coding	5	910.416	629.194	605.789	833.037	805.713	816.1	6	50267793	50268667	+	875	-	1439	928	794	1737	1427	1425	70.5689	47.9632	46.988	53.5161	53.6928	61.1009
ENSMUSG00000026042	Col5a2	collagen, type V, alpha 2	protein_coding	1	170.269	1058.41	457.831	123.899	147.462	156.167	6	47015669	47057427	-	5358	-	457	453	312	539	537	482	3.65994	3.82352	3.01527	2.71193	3.29968	3.37509
ENSMUSG00000023353	Agap3	ArfGAP with GTPase domain, ankyrin repeat and PH domain 3	protein_coding	5	1981.83	2732.61	2874.01	2044.33	2311.43	2427.14	6	94925418	94979430	+	811	-	1149	986	839	1620	1271	1189	60.7939	54.9824	53.5692	53.8502	51.5971	55.005
ENSMUSG00000089737	Gm15688	predicted gene 15688	lncRNA	3	3.47487	2.43874	2.79165	2.18645	2.66498	1.00753	6	57387066	57394782	-	2228	-	388	421	323	556	505	428	7.4727	8.54545	7.50691	6.72748	7.46237	7.20725
ENSMUSG00000121171	ENSMUSG00000121171	novel transcript	lncRNA	2	8.10803	19.5099	1.39583	5.10172	3.55331	10.0753	6	51002872	51022976	-	4065	-	422	321	235	589	543	417	4.45464	3.57118	2.99352	3.90614	4.39784	3.84872
ENSMUSG00000030555	Ttc23	tetratricopeptide repeat domain 23	protein_coding	7	54.4396	86.5752	107.479	83.8139	116.371	71.5347	6	72683025	72687120	+	2722	-	1	4	11	8	13	5	0.0157642	0.0664568	0.209256	0.0792309	0.157237	0.0689165
ENSMUSG00000026414	Tnnt2	troponin T2, cardiac	protein_coding	1	8.10803	13.4131	43.2706	18.2204	11.5483	19.1431	6	124835407	124840946	-	3838	-	111	120	103	183	158	150	1.24102	1.41398	1.38965	1.2854	1.35535	1.46632
ENSMUSG00000031919	Tmed6	transmembrane p24 trafficking protein 6	protein_coding	8	286.098	279.235	132.603	157.424	170.559	152.137	6	25577104	25583903	-	808	-	97	54	11	86	65	132	5.15135	3.02239	0.704945	2.86933	2.64852	6.1292
ENSMUSG00000092286	Dtnbos	dystrobrevin, beta, opposite strand	lncRNA	12	280.306	187.783	224.728	231.764	257.615	247.853	6	73966653	73995750	-	4826	-	23	61	26	69	59	59	0.204504	0.571624	0.278972	0.385438	0.402499	0.458676
ENSMUSG00000020681	Ace	angiotensin I converting enzyme (peptidyl-dipeptidase A) 1	protein_coding	11	91.5049	187.783	463.414	142.119	151.016	156.167	6	92153933	92191742	-	6064	-	565	305	176	649	559	491	3.99807	2.27462	1.50289	2.88522	3.03496	3.03783
ENSMUSG00000038462	Uqcrfs1	ubiquinol-cytochrome c reductase, Rieske iron-sulfur polypeptide 1	protein_coding	13	2461.37	1725.41	1475.39	1822.77	1834.4	1718.85	6	35561218	35565738	+	2181	-	3400	2544	1594	3265	2455	2500	66.8935	52.7508	37.8449	40.3572	37.0592	43.0056
ENSMUSG00000016554	Eif3d	eukaryotic translation initiation factor 3, subunit D	protein_coding	15	2175.27	2264.37	2846.09	2400.72	2541.51	2333.44	6	3895173	3916596	+	2951	-	2	18	18	6	12	5	0.0290818	0.275849	0.315848	0.0548119	0.133879	0.0635685
ENSMUSG00000029547	Ints1	integrator complex subunit 1	protein_coding	5	1381.84	1359.6	1617.76	1450.35	1450.64	1462.93	6	30484137	30505628	-	5519	-	595	515	443	904	634	637	4.62613	4.22002	4.1564	4.41571	3.78207	4.33032
ENSMUSG00000034485	Uaca	uveal autoantigen with coiled-coil domains and ankyrin repeats	protein_coding	9	2210.02	2449.71	2820.96	2453.2	2551.28	2502.71	6	79676225	79700789	-	5646	-	7456	5477	4066	9756	7212	6654	56.6664	43.8702	37.2907	46.5826	42.0548	44.2164
ENSMUSG00000018217	Pmp22	peripheral myelin protein 22	protein_coding	11	159.844	207.293	404.79	178.56	147.462	182.363	6	26336135	26421876	+	3372	-	92	54	64	139	112	87	1.17074	0.724226	0.982803	1.11127	1.09353	0.967994
ENSMUSG00000028976	Slc2a5	solute carrier family 2 (facilitated glucose transporter), member 5	protein_coding	4	9674.04	10600	9962.01	9650.26	9754.73	10476.3	6	36894950	36897015	-	1772	-	92	85	63	115	80	117	2.22785	2.16932	1.84099	1.74955	1.48637	2.47721
ENSMUSG00000046768	Rhoj	ras homolog family member J	protein_coding	12	147.103	262.164	562.518	248.526	248.732	262.965	6	115685289	115693382	+	2975	-	362	482	312	616	509	455	5.22135	7.32703	5.43052	5.58196	5.63289	5.73807
ENSMUSG00000020400	Tnip1	TNFAIP3 interacting protein 1	protein_coding	11	653.276	884.042	1060.83	863.648	921.196	925.921	6	87061128	87140838	+	5590	-	372	924	1729	1337	1175	1023	2.85556	7.47529	16.0161	6.44782	6.92033	6.86602
ENSMUSG00000020644	Id2	inhibitor of DNA binding 2	protein_coding	12	561.771	440.192	742.579	1013.06	813.708	525.931	6	73902974	73948520	-	7252	-	412	296	211	576	565	403	2.43781	1.84587	1.5066	2.1412	2.56502	2.08492
ENSMUSG00000026637	Traf5	TNF receptor-associated factor 5	protein_coding	1	155.211	203.635	180.062	166.17	176.777	180.348	6	100868121	100868530	+	410	-	140	104	95	187	164	180	14.6523	11.4714	11.9981	12.2956	13.1692	16.4714
ENSMUSG00000031877	Ces2g	carboxylesterase 2G	protein_coding	8	2.31658	6.09684	11.1666	4.3729	4.44164	6.04518	6	95241348	95263009	+	4814	-	1501	1089	646	1695	1337	1220	13.3794	10.2303	6.94865	9.49198	9.14378	9.50812
ENSMUSG00000025781	Atp5c1	ATP synthase, H+ transporting, mitochondrial F1 complex, gamma polypeptide 1	protein_coding	2	4267.14	3716.64	3999.04	4267.22	4258.64	4319.28	6	9505874	9530262	-	4663	-	61	106	78	129	83	85	0.561339	1.02804	0.86617	0.745791	0.586021	0.683903
ENSMUSG00000020464	Pnpt1	polyribonucleotide nucleotidyltransferase 1	protein_coding	11	237.449	159.737	147.958	219.374	190.99	172.288	6	5663417	5712376	-	5871	-	1574	1519	1317	2374	2126	1779	11.5041	11.7007	11.6158	10.9009	11.9221	11.3685
ENSMUSG00000002635	Pdcd2l	programmed cell death 2-like	protein_coding	7	389.185	287.771	371.29	333.798	376.651	365.734	6	126380655	126384732	+	1804	T-box	5	11	3	10	13	12	0.118931	0.275755	0.086111	0.149436	0.237251	0.249566
ENSMUSG00000032911	Cspg4	chondroitin sulfate proteoglycan 4	protein_coding	9	127.412	581.639	681.163	161.068	168.782	213.596	6	34476663	34488393	+	2568	-	1197	1024	3582	2544	2280	2246	20.0014	18.0332	72.2279	26.7064	29.2308	32.8137
ENSMUSG00000061689	Dlgap4	DLG associated protein 4	protein_coding	2	1307.71	1571.77	2216.57	1462.01	1570.56	1481.07	6	36077455	36090342	-	6540	-	114	68	78	143	121	112	0.747977	0.470218	0.617577	0.589456	0.609127	0.642512
ENSMUSG00000030554	Synm	synemin, intermediate filament protein	protein_coding	7	20.8492	73.1621	57.2289	29.1527	24.8732	44.3313	6	67358114	67378901	-	3608	-	222	171	103	332	259	203	2.64026	2.14337	1.47824	2.48064	2.36338	2.11091
ENSMUSG00000056952	Tatdn2	TatD DNase domain containing 2	protein_coding	6	809.645	1025.49	1102.7	989.733	1042.9	884.612	6	43879235	43896119	-	2471	-	10	8	17	23	16	21	0.173655	0.146415	0.356246	0.250927	0.213181	0.318851
ENSMUSG00000062944	9130023H24Rik	RIKEN cDNA 9130023H24 gene	protein_coding	7	663.7	959.643	686.746	873.122	881.221	779.829	6	46587523	46645828	+	4463	-	913	1211	1153	1887	1601	1482	8.77819	12.2711	13.3775	11.3982	11.8104	12.4584
ENSMUSG00000022702	Hira	histone cell cycle regulator	protein_coding	16	297.681	381.662	312.665	354.934	416.626	403.012	6	122988111	123009354	+	4440	-	786	516	434	1143	907	810	7.59627	5.25575	5.06152	6.93995	6.7255	6.84452
ENSMUSG00000037957	Wdr20	WD repeat domain 20	protein_coding	12	342.854	247.532	219.145	258.73	278.047	207.551	6	45413481	45542442	-	9591	-	147	868	328	170	166	155	0.65768	4.09283	1.77086	0.477835	0.569829	0.60633
ENSMUSG00000033970	Rfc3	replication factor C (activator 1) 3	protein_coding	5	159.844	128.034	89.3329	137.018	158.122	162.212	6	24657175	24707045	+	5321	-	1711	2241	2059	2805	2602	2409	13.798	19.0466	20.0372	14.2113	16.0996	16.9857
ENSMUSG00000024610	Cd74	CD74 antigen (invariant polypeptide of major histocompatibility complex, class II antigen-associated)	protein_coding	18	3836.26	4344.61	14685.5	5909.25	6238.72	6589.25	6	141163737	141171094	-	2418	-	3	2	2	3	3	1	0.0532385	0.037406	0.04283	0.0334471	0.0408475	0.0155162
ENSMUSG00000041645	Ddx24	DEAD box helicase 24	protein_coding	12	3882.59	3767.85	3789.67	3386.08	3559.53	3549.53	6	43085690	43086577	+	888	-	7	16	1	7	4	10	0.338256	0.814845	0.0583124	0.212509	0.148302	0.422501
ENSMUSG00000037762	Slc16a9	solute carrier family 16 (monocarboxylic acid transporters), member 9	protein_coding	10	354.437	206.073	89.3329	228.12	228.3	203.521	6	67297158	67412660	+	8474	-	47	71	77	115	131	71	0.237996	0.378911	0.470518	0.365849	0.50896	0.314348
ENSMUSG00000032078	Zpr1	ZPR1 zinc finger	protein_coding	9	635.901	741.376	1035.7	755.783	818.15	769.753	6	135764092	135779998	+	7752	-	7	11	31	25	13	19	0.0387476	0.0641722	0.207072	0.0869399	0.0552116	0.0919562
ENSMUSG00000063506	Arhgap22	Rho GTPase activating protein 22	protein_coding	14	12.7412	31.7036	12.5624	18.9492	10.6599	18.1356	6	107788108	107792276	-	871	-	247	229	95	216	192	151	12.1686	11.8901	5.6478	6.68542	7.25744	6.50429
ENSMUSG00000104784	Gm42984	predicted gene 42984	lncRNA	5	163.319	106.085	65.6038	111.509	118.148	103.776	6	3802543	3812146	-	1662	-	242	154	161	318	290	246	6.24806	4.19042	5.01613	5.15809	5.7447	5.55322
ENSMUSG00000026356	Dars	aspartyl-tRNA synthetase	protein_coding	1	1576.43	982.811	1289.74	1188.7	973.607	1057.91	6	105858771	105880790	+	5287	-	79	154	332	195	170	155	0.641178	1.31728	3.25164	0.994302	1.05862	1.09993
ENSMUSG00000051223	Bzw1	basic leucine zipper and W2 domains 1	protein_coding	1	3011.55	2464.34	2499.92	2998.35	2673.87	2810	6	30724291	30729345	-	1363	-	2125	1415	1057	2501	2065	1706	66.8997	46.9492	40.1563	49.4665	49.8798	46.9596
ENSMUSG00000041773	Enc1	ectodermal-neural cortex 1	protein_coding	13	662.542	695.04	569.497	542.968	578.301	536.006	6	77843198	77855013	-	4968	-	1878	1857	2039	3294	2861	2316	16.2209	16.9043	21.2525	17.8745	18.9599	17.4903
ENSMUSG00000074519	Zfp971	zinc finger protein 971	protein_coding	2	35.907	35.3617	32.104	32.7968	44.4164	54.4067	6	139737037	139761429	-	9270	-	1193	1115	1159	1990	1633	1452	5.52232	5.43955	6.47408	5.78717	5.79972	5.87663
ENSMUSG00000049130	C5ar1	complement component 5a receptor 1	protein_coding	7	61.3894	285.332	154.937	77.2546	57.7413	85.6401	6	60701824	60787652	+	5807	-	1908	2009	2021	3366	2872	2484	14.099	15.6457	18.0214	15.6263	16.283	16.0487
ENSMUSG00000062101	Zfp119b	zinc finger protein 119b	protein_coding	17	111.196	142.666	71.1871	92.5597	119.036	129.971	6	63019808	63050373	+	2354	-	138	170	290	245	166	181	2.51555	3.26596	6.37919	2.80577	2.32168	2.88478
ENSMUSG00000026249	Serpine2	serine (or cysteine) peptidase inhibitor, clade E, member 2	protein_coding	1	296.522	713.331	1313.47	405.951	485.027	565.225	6	150203740	150228626	+	3402	-	8352	8693	7137	13241	10981	10398	105.346	115.559	108.631	104.925	106.269	114.672
ENSMUSG00000020074	Ccar1	cell division cycle and apoptosis regulator 1	protein_coding	10	759.838	963.301	1256.24	931.428	803.936	866.476	6	75355096	75448230	+	6484	-	127	215	403	341	280	261	0.840469	1.49956	3.21837	1.41777	1.42172	1.51021
ENSMUSG00000029094	Afap1	actin filament associated protein 1	protein_coding	5	97.2964	125.595	223.332	142.119	60.4063	87.6552	6	54801611	54853743	-	3539	-	564	725	760	1185	1037	919	6.83848	9.26457	11.1201	9.02674	9.64714	9.74263
ENSMUSG00000028357	Kif12	kinesin family member 12	protein_coding	4	2357.12	2388.74	2587.86	2380.32	2466	2249.82	6	25143798	25147139	-	2438	bHLH	485	361	532	1390	916	522	8.53629	6.6964	11.2993	15.37	12.3698	8.033
ENSMUSG00000068758	Il3ra	interleukin 3 receptor, alpha chain	protein_coding	14	520.072	732.841	1200.41	690.189	610.281	710.309	6	191729166	191776868	-	4593	-	134	167	129	228	199	179	1.2519	1.64433	1.45434	1.33823	1.42645	1.46217
ENSMUSG00000021719	Rgs7bp	regulator of G-protein signalling 7 binding protein	protein_coding	13	374.128	498.722	1052.45	419.07	381.981	406.035	6	105688350	105696169	+	3574	-	2	5	8	6	5	6	0.0240124	0.0632679	0.115907	0.0452574	0.0460592	0.0629851
ENSMUSG00000028568	Btf3l4	basic transcription factor 3-like 4	protein_coding	4	1416.59	1153.52	816.558	1177.04	1135.28	1066.97	6	10060827	10085321	-	1908	-	3684	3048	2865	5855	4794	4287	82.8518	72.2444	77.7536	82.7259	82.7218	84.2978
ENSMUSG00000060657	Marf1	meiosis regulator and mRNA stability 1	protein_coding	16	850.185	1076.7	937.995	1033.46	1008.25	974.282	6	29080744	29111828	+	3516	-	205	131	106	301	215	171	2.50188	1.68496	1.5611	2.30787	2.01321	1.82469
ENSMUSG00000074480	Mex3a	mex3 RNA binding family member A	protein_coding	3	114.671	248.751	214.957	163.255	139.467	130.979	6	33883924	33896086	-	1549	-	336	236	266	458	424	363	9.30784	6.89015	8.8921	7.97089	9.01187	8.79217
ENSMUSG00000037989	Wnk2	WNK lysine deficient protein kinase 2	protein_coding	13	625.477	624.317	827.725	648.647	742.642	671.015	6	56772317	56807154	+	11931	-	110	477	488	221	190	212	0.395619	1.80805	2.11796	0.499354	0.524297	0.666653
ENSMUSG00002075454	ENSMUSG00002075454	-	miRNA	4	2.31658	2.43874	0	2.18645	4.44164	5.03765	5	156455625	156606283	+	8451	-	1129	1289	1588	2006	1768	1470	5.73254	6.89783	9.73008	6.39905	6.88771	6.52605
ENSMUSG00000050786	Ccdc126	coiled-coil domain containing 126	protein_coding	6	222.392	154.86	159.124	174.916	162.564	110.828	6	67379908	67409490	-	7933	-	18	60	41	40	28	44	0.0973634	0.342044	0.267621	0.13593	0.116204	0.208092
ENSMUSG00000054423	Cadps	Ca2+-dependent secretion activator	protein_coding	14	2530.86	1470.56	971.495	1872.33	1543.91	1475.02	6	113674011	113688030	+	3548	-	699	841	790	1358	1174	878	8.45385	10.7196	11.5297	10.3183	10.8939	9.28436
ENSMUSG00000036959	Bcorl1	BCL6 co-repressor-like 1	protein_coding	X	364.861	442.631	365.706	397.934	404.189	412.08	6	127833630	127837203	-	3574	zf-C2H2	573	787	492	1198	992	774	6.87956	9.95836	7.12828	9.0364	9.13814	8.12508
ENSMUSG00000024766	Lipo3	lipase, member O3	protein_coding	19	942.848	571.884	545.768	757.241	653.809	824.16	6	18695787	18789059	+	6215	-	257	313	224	487	469	400	1.77441	2.27757	1.8663	2.11242	2.48446	2.41468
ENSMUSG00000026003	Acadl	acyl-Coenzyme A dehydrogenase, long-chain	protein_coding	1	972.964	764.544	734.205	733.19	788.835	749.603	6	110704378	110770672	+	5593	-	296	203	157	355	313	206	2.27095	1.64142	1.45355	1.7111	1.84247	1.38186
ENSMUSG00000004994	Ccdc130	coiled-coil domain containing 130	protein_coding	8	290.731	340.204	270.79	333.798	275.382	281.101	6	151566221	151574707	-	3611	-	138	105	64	188	178	161	1.63988	1.31501	0.917755	1.40354	1.6229	1.67278
ENSMUSG00000026308	Klhl30	kelch-like 30	protein_coding	1	4.63316	31.7036	23.729	10.2034	3.55331	3.02259	6	60936920	60945724	+	1679	-	3312	3563	10521	8108	7023	6540	84.6448	95.9694	324.474	130.184	137.712	146.14
ENSMUSG00000019539	Rcn3	reticulocalbin 3, EF-hand calcium binding domain	protein_coding	7	337.062	599.929	1010.58	495.595	499.24	381.854	6	103374241	103392089	-	8242	-	3352	3090	2715	4646	4007	3523	17.4515	16.9548	17.0573	15.1964	16.0062	16.0369
ENSMUSG00000029343	Crybb1	crystallin, beta B1	protein_coding	5	79.922	95.1108	62.8122	65.5935	63.9596	61.4594	6	70080930	70121798	+	3869	-	306	169	64	313	257	202	3.39378	1.9754	0.856555	2.18091	2.18693	1.95882
ENSMUSG00000031750	Il34	interleukin 34	protein_coding	8	37.0653	73.1621	72.583	31.3391	45.3047	59.4443	6	46184362	46193941	+	3583	-	549	608	742	1037	921	764	6.57486	7.67405	10.7234	7.80234	8.46279	7.99996
ENSMUSG00000057193	Slc44a2	solute carrier family 44, member 2	protein_coding	9	274.515	404.83	566.705	301.001	312.691	319.387	6	74272604	74312293	-	795	-	0	1	0	0	0	0	0	0.0568854	0	0	0	0
ENSMUSG00000028671	Gale	galactose-4-epimerase, UDP	protein_coding	4	690.341	746.254	883.558	894.987	813.708	915.845	6	32935983	33091891	+	3876	-	11	26	9	26	12	18	0.121778	0.303359	0.120236	0.180835	0.101929	0.174233
ENSMUSG00000021928	Ebpl	emopamil binding protein-like	protein_coding	14	283.781	368.249	368.498	355.663	339.341	355.658	6	44383929	44400890	+	987	-	141	87	47	153	133	103	6.13003	3.9863	2.46578	4.17895	4.43644	3.91527
ENSMUSG00000039640	Mrpl12	mitochondrial ribosomal protein L12	protein_coding	11	757.522	1302.29	1726.64	1104.16	1214.34	1236.24	6	128291444	128345105	-	4358	-	1361	806	924	1631	1096	1050	13.4008	8.36403	10.9789	10.0893	8.27988	9.03947
ENSMUSG00000083325	Gm14121	predicted gene 14121	transcribed_processed_pseudogene	2	75.2889	47.5554	46.0623	50.2884	41.7514	61.4594	6	58432057	58446512	+	4033	-	2600	2021	1791	4114	3010	2789	27.6634	22.6624	22.9954	27.4998	24.5719	25.9455
ENSMUSG00000041073	Nacad	NAC alpha domain containing	protein_coding	11	45.1733	60.9684	89.3329	74.3393	75.5078	56.4217	6	97377613	97389542	+	4737	-	572	570	408	745	651	532	5.18148	5.44176	4.45996	4.2398	4.52458	4.21356
ENSMUSG00000021496	Pcbd2	pterin 4 alpha carbinolamine dehydratase/dimerization cofactor of hepatocyte nuclear factor 1 alpha (TCF1) 2	protein_coding	13	390.344	532.864	584.851	463.527	477.032	468.502	6	177665077	177675815	+	2145	zf-C2H2	31	29	23	45	50	54	0.620148	0.611418	0.555232	0.565559	0.767438	0.944512
ENSMUSG00000067714	Lpar5	lysophosphatidic acid receptor 5	protein_coding	6	1.15829	14.6324	19.5416	10.2034	0.888328	5.03765	6	15980668	15993465	-	2570	-	53	234	111	106	65	85	0.884919	4.11766	2.23647	1.1119	0.832685	1.24087
ENSMUSG00000085761	4930455G09Rik	RIKEN cDNA 4930455G09 gene	lncRNA	4	12.7412	74.3815	61.4163	58.3053	38.1981	89.6702	6	56245381	56256500	-	2166	zf-C2H2	96	117	51	127	134	129	1.90184	2.44284	1.21923	1.58066	2.03679	2.23446
ENSMUSG00000029387	Gtf2h3	general transcription factor IIH, polypeptide 3	protein_coding	5	428.567	404.83	308.478	381.9	341.118	362.711	6	79771914	79838897	-	8287	-	256	585	941	557	546	561	1.32557	3.19247	5.87985	1.81197	2.16918	2.53984
ENSMUSG00000026576	Atp1b1	ATPase, Na+/K+ transporting, beta 1 polypeptide	protein_coding	1	3844.37	1938.8	1395.83	2917.45	2987.45	2660.89	6	62579707	62628065	-	10562	-	656	790	900	1278	905	860	2.66513	3.38259	4.41236	3.26195	2.821	3.05487
ENSMUSG00000026721	Rabgap1l	RAB GTPase activating protein 1-like	protein_coding	1	602.311	620.659	587.643	562.646	547.21	532.984	6	36050663	36161267	+	12651	-	84	103	160	195	68	87	0.284915	0.368197	0.654891	0.41553	0.176964	0.258009
ENSMUSG00000029580	Actb	actin, beta	protein_coding	5	10056.3	15029.9	16014.3	10231.1	10099.4	9885.89	6	63083867	63090368	-	3402	-	2035	1959	1854	3266	2776	2233	25.6679	26.0416	28.2195	25.8806	26.8649	24.6261
ENSMUSG00000079262	Slco1a6	solute carrier organic anion transporter family, member 1a6	protein_coding	6	954.431	620.659	491.331	599.087	462.819	685.121	6	8113752	8123488	-	2967	-	449	601	860	947	687	705	6.49366	9.16062	15.0091	8.6045	7.62324	8.91482
ENSMUSG00000120288	ENSMUSG00000120288	novel transcript	lncRNA	16	1.15829	9.75495	0	1.45763	5.32997	3.02259	5	105082412	105191438	-	7077	-	323	409	754	575	430	403	1.95846	2.61362	5.51692	2.19034	2.00041	2.13647
ENSMUSG00000020328	Nudcd2	NudC domain containing 2	protein_coding	11	567.562	476.773	353.144	486.85	448.605	438.276	6	81018439	81019683	-	1245	-	0	0	0	0	0	0	0	0	0	0	0	0
ENSMUSG00000086748	Gm13261	predicted gene 13261	lncRNA	2	9.26632	21.9486	0	9.47462	3.55331	4.03012	5	108671492	108690811	-	4546	-	1223	946	585	1615	1278	1059	11.544	9.41086	6.66347	9.57715	9.25554	8.73992
ENSMUSG00000025571	Tnrc6c	trinucleotide repeat containing 6C	protein_coding	11	562.929	898.675	1145.97	927.055	778.175	924.913	6	13927037	13981215	-	10153	-	734	883	672	1418	1135	967	3.10215	3.93309	3.42728	3.76509	3.68046	3.57333
ENSMUSG00000041245	Wnk3	WNK lysine deficient protein kinase 3	protein_coding	X	159.844	142.666	182.853	169.085	162.564	163.22	6	27641361	27740377	-	5977	-	1	0	0	3	1	0	0.00717923	0	0	0.013531	0.0055083	0
ENSMUSG00000032239	Rp9	retinitis pigmentosa 9 (human)	protein_coding	9	1297.28	2033.91	2277.99	1352.68	1414.22	1588.88	6	88439702	88448703	+	5778	-	99	204	154	224	157	130	0.735222	1.59669	1.38012	1.04511	0.894587	0.844125
ENSMUSG00000060600	Eno3	enolase 3, beta muscle	protein_coding	11	176.06	315.817	333.602	228.12	204.315	263.973	6	49189779	49301490	-	8481	-	540	512	593	890	836	666	2.73217	2.73018	3.62061	2.82902	3.24534	2.94624
ENSMUSG00000030930	Chst15	carbohydrate sulfotransferase 15	protein_coding	7	127.412	212.17	582.059	249.984	269.163	278.078	6	10874064	10874170	+	107	-	2	2	0	3	5	5	0.80206	0.845306	0	0.755841	1.53846	1.75318
ENSMUSG00000042190	Cmklr1	chemokine-like receptor 1	protein_coding	5	85.7135	207.293	291.728	174.916	166.117	156.167	6	49296208	49318516	+	2421	-	192	127	114	240	183	110	3.40304	2.37234	2.43828	2.67245	2.48861	1.70466
ENSMUSG00000016481	Cr1l	complement component (3b/4b) receptor 1-like	protein_coding	1	1729.33	1144.99	1422.35	1435.77	1411.55	1670.49	6	9646684	10097200	+	15054	-	2185	1206	696	2569	1738	1464	6.22817	3.62296	2.39404	4.6005	3.801	3.64863
ENSMUSG00000039789	Zfp597	zinc finger protein 597	protein_coding	16	337.062	267.042	233.103	324.323	318.021	307.297	6	47430235	47496926	+	8516	-	315	363	262	546	455	409	1.58722	1.9277	1.59309	1.72842	1.75904	1.80189
ENSMUSG00000070923	Klhl9	kelch-like 9	protein_coding	4	3061.36	2298.51	2016.97	2584.38	2429.58	2288.1	6	33532560	33739351	-	5007	-	814	469	391	1039	736	818	6.97602	4.23607	4.04365	5.59411	4.8395	6.12938
ENSMUSG00000019883	Echdc1	enoyl Coenzyme A hydratase domain containing 1	protein_coding	10	99.613	34.1423	39.0831	53.2036	63.0713	51.3841	6	66869998	66902436	-	2005	-	840	627	526	1006	888	744	17.9774	14.1423	13.5846	13.5262	14.5814	13.9219
ENSMUSG00000022031	Elp3	elongator acetyltransferase complex subunit 3	protein_coding	14	4415.4	4104.4	4255.87	4113.44	4242.65	4327.34	6	84984424	84997009	-	2694	-	251	279	194	458	310	279	3.99795	4.68354	3.72888	4.58312	3.78848	3.88551
ENSMUSG00000029246	Ppat	phosphoribosyl pyrophosphate amidotransferase	protein_coding	5	1525.47	1142.55	686.746	1233.89	1149.5	951.109	6	91278738	91290138	+	3089	-	4	26	17	14	4	3	0.0555652	0.380648	0.284974	0.122181	0.0426327	0.0364372
ENSMUSG00000030469	Zfp719	zinc finger protein 719	protein_coding	7	573.354	352.398	341.977	451.866	442.387	431.223	6	44732337	44741645	-	1717	-	291	492	724	680	562	379	7.2725	12.9587	21.8345	10.6766	10.7762	8.28152
ENSMUSG00000070522	Gm6505	predicted pseudogene 6505	processed_pseudogene	3	8.10803	2.43874	0	11.6611	2.66498	7.05271	5	112403681	112417451	+	985	-	69	78	45	90	72	61	3.00589	3.58118	2.36565	2.4632	2.40656	2.32346
ENSMUSG00000020978	Klhdc2	kelch domain containing 2	protein_coding	12	2267.93	1641.27	1581.47	1940.11	2106.22	1960.65	6	111468461	111532556	-	1959	-	32	60	52	43	51	59	0.700933	1.38511	1.37449	0.591735	0.857109	1.12995
ENSMUSG00000073096	Lrrc61	leucine rich repeat containing 61	protein_coding	6	288.414	197.538	185.645	220.103	284.265	173.295	6	21231994	21266324	+	8677	-	237	332	406	413	352	317	1.17203	1.73036	2.42287	1.28314	1.33559	1.37066
ENSMUSG00000021701	Plk2	polo like kinase 2	protein_coding	13	419.301	613.343	1908.09	741.207	702.667	610.564	6	135691038	135695489	+	2370	-	596	612	633	1228	916	909	10.7909	11.6781	13.8302	13.9683	12.7247	14.3899
ENSMUSG00000030101	Sumf1	sulfatase modifying factor 1	protein_coding	6	2174.11	1965.62	1517.26	1666.07	1547.47	1588.88	6	61569191	61597888	-	14296	-	245	302	264	488	382	353	0.735381	0.955345	0.956233	0.920234	0.87973	0.926406
ENSMUSG00000029207	Apbb2	amyloid beta (A4) precursor protein-binding, family B, member 2	protein_coding	5	555.979	991.347	1367.91	719.342	729.317	801.994	6	120375439	120379891	+	1532	-	654	1068	1237	1515	1367	1227	18.3181	31.5268	41.8105	26.6592	29.3772	30.0488
ENSMUSG00000027900	Dram2	DNA-damage regulated autophagy modulator 2	protein_coding	3	836.285	659.679	695.121	730.274	588.961	662.955	6	150341386	150342765	-	1380	-	65	39	33	69	47	61	2.02113	1.27807	1.23825	1.34792	1.12129	1.65841
ENSMUSG00000044627	Swi5	SWI5 recombination repair homolog (yeast)	protein_coding	2	2800.75	2577.75	2197.03	2850.4	2743.16	2683.05	6	6547823	6556053	-	4892	-	39	50	64	102	85	56	0.342089	0.462223	0.677435	0.562091	0.572049	0.42948
ENSMUSG00000024168	Tmem204	transmembrane protein 204	protein_coding	17	253.666	373.127	1404.2	477.375	524.113	541.044	6	55875181	55924643	+	546	-	337	437	419	636	537	465	26.4849	36.1957	39.737	31.402	32.3804	31.9522
ENSMUSG00000025743	Sdc3	syndecan 3	protein_coding	4	1905.39	2574.09	1822.95	1494.8	1642.52	1842.77	6	125044883	125059435	+	1515	-	1	12	14	14	1	5	0.0283236	0.358209	0.478508	0.24912	0.0217314	0.123822
ENSMUSG00000053012	Krcc1	lysine-rich coiled-coil 1	protein_coding	6	1244	875.507	669.997	1114.36	897.211	931.966	6	141745209	141756963	+	1286	-	11	61	44	80	43	89	0.367039	2.14515	1.77168	1.67703	1.10085	2.59651
ENSMUSG00000064140	Trim38	tripartite motif-containing 38	protein_coding	13	18.5326	3.65811	12.5624	7.28817	8.88328	24.1807	6	124717203	124735743	+	6311	-	370	332	221	524	384	360	2.51573	2.37907	1.81329	2.23834	2.00324	2.14016
ENSMUSG00000057234	Mettl15	methyltransferase like 15	protein_coding	2	123.937	58.5297	43.2706	77.9834	72.8429	84.6326	6	164264678	164285924	-	3081	-	3319	1590	1000	4003	3363	2641	46.2249	23.3385	16.8067	35.0257	35.9365	32.1601
ENSMUSG00000063314	Gm12657	predicted gene 12657	processed_pseudogene	4	34.7487	18.2905	9.77078	21.8645	10.6599	15.113	6	160046744	160620781	-	23232	-	520	509	421	772	616	529	0.960456	0.99083	0.93836	0.895826	0.872961	0.8543
ENSMUSG00000070493	Chchd2	coiled-coil-helix-coiled-coil-helix domain containing 2	protein_coding	5	7099.16	6829.68	6927.48	6728.44	6568.29	7280.42	6	142888870	142892509	-	2679	-	8682	12326	11473	14038	11369	9812	139.062	208.074	221.758	141.262	139.717	137.412
ENSMUSG00000014956	Ppp1cb	protein phosphatase 1 catalytic subunit beta	protein_coding	5	8835.44	6456.56	6553.4	7537.42	6991.14	7490.99	6	142031487	142154247	-	3808	-	824	509	352	822	521	680	9.2852	6.04489	4.78652	5.81926	4.50444	6.69967
ENSMUSG00000033624	Pdpr	pyruvate dehydrogenase phosphatase regulatory subunit	protein_coding	8	147.103	65.8459	82.3537	58.3053	108.376	73.5497	6	38343108	38343657	+	550	-	1	8	0	2	6	3	0.0780186	0.657802	0	0.0980303	0.359161	0.204644
ENSMUSG00000028849	Map7d1	MAP7 domain containing 1	protein_coding	4	2521.6	2576.53	2712.09	2609.16	2648.1	2673.99	6	40624494	40630873	+	2054	-	490	391	253	668	505	435	10.2366	8.60883	6.37814	8.76736	8.09453	7.94566
ENSMUSG00000053226	Dand5	DAN domain family member 5, BMP antagonist	protein_coding	8	222.392	435.315	468.998	292.984	356.219	319.387	6	10344094	10378852	-	1020	-	8	18	0	13	4	4	0.336551	0.798068	0	0.343587	0.12911	0.14713
ENSMUSG00000041890	Git2	GIT ArfGAP 2	protein_coding	5	645.168	764.544	1044.08	704.766	741.754	757.663	6	117545115	117654265	+	12843	-	486	737	821	1272	876	918	1.62379	2.59519	3.31017	2.67001	2.24563	2.68174
ENSMUSG00000020547	Bzw2	basic leucine zipper and W2 domains 2	protein_coding	12	481.849	468.238	572.289	647.189	564.976	515.856	6	149981074	150103148	+	10589	-	138	117	131	232	183	162	0.559223	0.499688	0.640605	0.590644	0.56898	0.573986
ENSMUSG00000031714	Gab1	growth factor receptor bound protein 2-associated protein 1	protein_coding	8	196.909	242.654	337.79	239.781	196.32	165.235	6	22322343	22381039	-	3570	-	1120	1668	1632	1856	1592	1577	13.462	21.1298	23.6715	14.0153	14.6817	16.5731
ENSMUSG00000005505	Kbtbd4	kelch repeat and BTB (POZ) domain containing 4	protein_coding	2	106.563	41.4585	46.0623	70.6952	66.6246	60.4518	6	70548028	70553339	+	1739	-	152	259	239	313	230	262	3.75064	6.73547	7.1166	4.85219	4.3544	5.65253
ENSMUSG00000034224	Slc38a8	solute carrier family 38, member 8	protein_coding	8	18.5326	19.5099	4.18748	16.7628	11.5483	17.128	6	131837509	131918957	-	6754	-	110	174	417	343	303	276	0.698864	1.16508	3.19705	1.36907	1.47701	1.53317
ENSMUSG00000034101	Ctnnd1	catenin (cadherin associated protein), delta 1	protein_coding	2	839.76	1084.02	1279.97	853.444	891.881	987.38	6	113750415	113788487	-	3408	-	74	170	209	240	187	155	0.931736	2.25589	3.17556	1.89847	1.80652	1.70637
ENSMUSG00000026657	Frmd4a	FERM domain containing 4A	protein_coding	2	415.826	563.348	861.225	623.867	707.997	637.767	6	194779690	194813894	-	10349	-	1493	939	1019	1970	1589	1658	6.19045	4.10332	5.09859	5.13169	5.05506	6.01073
ENSMUSG00000038646	Ramac	RNA guanine-7 methyltransferase activating subunit	protein_coding	7	1008.87	823.074	841.683	888.428	758.632	824.16	6	3676185	3702425	-	6660	zf-C2H2	291	219	167	445	358	305	1.87491	1.48709	1.29842	1.80127	1.76974	1.71817
ENSMUSG00000040048	Ndufb10	NADH:ubiquinone oxidoreductase subunit B10	protein_coding	17	2234.34	2088.78	2079.78	1991.86	2057.37	2085.59	6	88636529	88640702	-	4174	-	2643	1885	1445	3546	2735	2271	27.171	20.4233	17.9263	22.9023	21.5727	20.413
ENSMUSG00000016206	H2-M3	histocompatibility 2, M region locus 3	protein_coding	17	386.869	390.198	516.456	390.646	396.194	385.884	6	29189162	29223465	+	4125	-	86	28	28	73	71	51	0.894613	0.306974	0.351486	0.477081	0.566676	0.46386
ENSMUSG00000045996	Polr2k	polymerase (RNA) II (DNA directed) polypeptide K	protein_coding	15	341.696	262.164	249.853	284.239	238.96	287.146	6	65767898	65830524	-	3002	-	3812	3366	3049	5644	4776	4295	54.4883	50.7074	52.5921	50.6838	52.3786	53.6777
ENSMUSG00000005078	Jkamp	JNK1/MAPK8-associated membrane protein	protein_coding	12	650.959	597.491	502.497	596.172	551.651	589.405	6	77061096	77099425	-	4421	-	1317	937	492	1693	1294	944	12.7828	9.58488	5.7626	10.3236	9.63639	8.01111
ENSMUSG00000010290	AI597479	expressed sequence AI597479	protein_coding	1	379.919	313.378	270.79	338.9	396.194	363.719	6	43229034	43242659	+	4706	zf-C2H2	495	289	245	620	498	428	4.51351	2.77724	2.6958	3.55167	3.484	3.41219
ENSMUSG00000031242	2610002M06Rik	RIKEN cDNA 2610002M06 gene	protein_coding	X	734.356	590.175	573.685	639.172	621.829	630.714	6	28818862	28819509	-	648	-	7	2	0	16	3	7	0.463536	0.13958	0	0.665638	0.152422	0.405288
ENSMUSG00000004980	Hnrnpa2b1	heterogeneous nuclear ribonucleoprotein A2/B1	protein_coding	6	6911.52	5878.58	6000.66	6186.93	6125.02	6265.83	6	69343455	69357461	+	5438	-	1958	1346	1133	2662	2371	1946	15.4502	11.1937	10.7886	13.1966	14.3547	13.4259
ENSMUSG00000050490	Psma5-ps	proteasome subunit alpha 5, pseudogene	processed_pseudogene	10	89.1883	35.3617	66.9997	57.5765	75.5078	57.4292	6	48531730	48547656	+	2913	-	249	162	133	302	320	172	3.66792	2.51503	2.36421	2.79486	3.61668	2.21528
ENSMUSG00000037148	Arhgap10	Rho GTPase activating protein 10	protein_coding	8	63.706	86.5752	164.707	64.1359	60.4063	78.5874	6	110531580	110537378	+	4491	-	362	503	1367	1017	791	606	3.45881	5.06516	15.7616	6.10479	5.79874	5.06257
ENSMUSG00000053519	Kcnip1	Kv channel-interacting protein 1	protein_coding	11	2652.48	2343.63	2128.63	2467.77	2541.51	2973.22	6	108083989	108162543	-	3405	-	1877	1612	1087	2286	1742	1577	23.6542	21.41	16.5305	18.0989	16.8435	17.3762
ENSMUSG00000031918	Mtmr2	myotubularin related protein 2	protein_coding	9	1254.43	943.791	904.495	1074.28	995.815	914.838	6	66456046	66776127	-	10966	-	480	813	980	987	821	796	1.87825	3.35282	4.62756	2.4264	2.46488	2.72337
ENSMUSG00000039081	Zfp503	zinc finger protein 503	protein_coding	14	74.1306	91.4527	381.061	149.407	174.112	174.303	6	104923645	104925093	+	1449	-	0	1	1	0	0	0	0	0.0312104	0.035736	0	0	0
ENSMUSG00000024084	Qpct	glutaminyl-peptide cyclotransferase (glutaminyl cyclase)	protein_coding	17	138.995	64.6265	97.7078	123.899	125.254	95.7154	6	106455114	106483206	+	3758	-	722	541	498	1002	663	658	8.24406	6.51041	6.86194	7.18793	5.80841	6.56917
ENSMUSG00000028927	Padi2	peptidyl arginine deiminase, type II	protein_coding	4	15.0578	84.1364	57.2289	21.1357	25.7615	27.2033	6	32168828	32178087	-	5551	-	2418	2114	1574	3911	3088	2663	18.6916	17.2227	14.6828	18.9937	18.315	17.9987
ENSMUSG00000037845	Fdxacb1	ferredoxin-fold anticodon binding domain containing 1	protein_coding	9	68.3391	87.7946	80.9579	102.763	87.0561	87.6552	6	25276676	25302565	-	2378	-	219	306	1006	655	590	537	3.95178	5.81939	21.9059	7.42544	8.16847	8.47234
ENSMUSG00000032612	Usp4	ubiquitin specific peptidase 4 (proto-oncogene)	protein_coding	9	2402.29	2202.18	2846.09	2315.45	2452.67	2482.56	6	130519848	130553630	+	5989	-	1645	2111	1306	2051	1849	1829	11.7862	15.9405	11.2918	9.23218	10.1644	11.4578
ENSMUSG00000021190	Lgmn	legumain	protein_coding	12	1698.05	3219.13	2947.98	2018.09	2041.38	1998.94	6	71248661	71262303	+	1913	-	1074	718	480	1529	1010	925	24.0907	16.9737	12.9927	21.5469	17.3823	18.1413
ENSMUSG00000027601	Mtfr1	mitochondrial fission regulator 1	protein_coding	3	916.208	702.356	569.497	804.614	700.89	745.573	6	23953896	23975511	+	1999	-	16	3	9	10	10	24	0.343454	0.0678698	0.233133	0.134859	0.164698	0.450443
ENSMUSG00000030123	Plxnd1	plexin D1	protein_coding	6	484.165	1675.41	2872.61	886.241	946.957	1169.74	6	108922642	109111093	-	2275	-	107	48	31	107	82	84	2.0182	0.954174	0.705593	1.26793	1.18668	1.38528
ENSMUSG00000020238	Ncln	nicalin	protein_coding	10	1744.38	2249.74	2949.38	2080.77	2151.53	2236.72	6	104004589	104019091	-	7527	-	0	0	0	0	0	0	0	0	0	0	0	0
ENSMUSG00000055409	Nell1	NEL-like 1	protein_coding	7	6620.79	4640.92	2407.8	3972.78	3628.82	4021.05	6	94487622	94488032	+	411	-	30	15	7	30	12	15	3.13213	1.65051	0.881922	1.96776	0.961258	1.36927
ENSMUSG00000095325	Zfp870	zinc finger protein 870	protein_coding	17	77.6054	85.3558	60.0205	66.3223	82.6145	99.7455	6	129909997	129916311	-	2269	-	6129	5601	4963	9232	7394	7226	115.909	111.635	113.262	109.687	107.287	119.483
ENSMUSG00000047040	Prr15l	proline rich 15-like	protein_coding	11	766.788	830.39	1016.16	850.529	886.551	877.559	6	32616187	32674777	+	10913	-	7628	5295	4695	10342	7870	7435	29.9935	21.9427	22.2775	25.5478	23.7428	25.561
ENSMUSG00000015542	Nat9	N-acetyltransferase 9 (GCN5-related, putative)	protein_coding	11	674.125	925.501	1483.76	860.733	889.216	874.537	6	111821262	111863706	+	5028	-	127	54	59	80	122	73	1.08385	0.485698	0.607618	0.428931	0.79885	0.544714
ENSMUSG00000022828	Gtf2e1	general transcription factor II E, polypeptide 1 (alpha subunit)	protein_coding	16	410.035	320.694	307.082	416.154	353.554	345.583	6	126125960	126150136	-	3652	-	2177	2113	1943	3580	2981	2654	25.5793	26.166	27.5497	26.4268	26.874	27.2654
ENSMUSG00000026439	Rbbp5	retinoblastoma binding protein 5, histone lysine methyltransferase complex subunit	protein_coding	1	581.462	540.18	523.435	585.24	556.981	613.586	6	85542033	85559038	-	1825	-	192	357	336	402	401	317	4.51439	8.84653	9.53346	5.93822	7.23406	6.51685
ENSMUSG00000003345	Csnk1g2	casein kinase 1, gamma 2	protein_coding	10	3842.05	5470.09	6323.09	4371.44	4406.1	4804.91	6	114865468	114913578	-	17362	-	557	627	748	967	835	752	1.37663	1.63319	2.23088	1.50148	1.58339	1.62502
ENSMUSG00000030064	Frmd4b	FERM domain containing 4B	protein_coding	6	560.612	669.433	721.642	537.138	583.631	563.21	6	36141834	36208079	-	5413	-	416	384	410	888	636	512	3.29774	3.2082	3.92211	4.4225	3.86829	3.54873
ENSMUSG00000019487	Trip10	thyroid hormone receptor interactor 10	protein_coding	17	165.635	242.654	449.456	212.086	260.28	188.408	6	81491067	81607148	-	5082	-	170	199	242	329	221	164	1.43541	1.77087	2.46578	1.74524	1.43172	1.21074
ENSMUSG00000024997	Prdx3	peroxiredoxin 3	protein_coding	19	1467.55	1310.82	970.099	1292.19	1216.12	1315.83	6	90735084	90741970	+	3139	-	92	34	33	97	75	60	1.25764	0.489841	0.544373	0.833054	0.78663	0.717135
ENSMUSG00000030611	Mrps11	mitochondrial ribosomal protein S11	protein_coding	7	513.123	688.943	866.808	626.782	588.961	596.458	6	120206341	120228437	-	3499	-	16	16	3	23	13	17	0.196217	0.206797	0.0443968	0.177205	0.122321	0.182283
ENSMUSG00000028551	Cdkn2c	cyclin dependent kinase inhibitor 2C	protein_coding	4	264.09	247.532	249.853	219.374	251.397	288.154	6	84430415	84481109	-	7319	-	725	889	917	1171	1004	980	4.25057	5.4931	6.48771	4.31319	4.5163	5.0236
ENSMUSG00000002833	Hdgfl2	HDGF like 2	protein_coding	17	769.105	1091.34	1263.22	884.055	945.181	978.312	6	4022528	4618854	+	23468	-	359	462	617	856	797	633	0.656416	0.890295	1.36139	0.98331	1.11811	1.01197
ENSMUSG00000026814	Eng	endoglin	protein_coding	2	2186.85	3083.78	10866.5	3841.59	4076.54	4584.26	6	81412673	81419239	+	1741	-	871	675	603	1219	854	818	21.4674	17.5337	17.9346	18.8755	16.1495	17.6277
ENSMUSG00000004937	Sgta	small glutamine-rich tetratricopeptide repeat (TPR)-containing, alpha	protein_coding	10	2450.94	3392.28	4447.1	2768.05	3037.19	3161.63	6	24941034	24943452	-	1217	-	1929	1713	1490	2733	2316	2070	68.0147	63.6553	63.3972	60.5399	62.654	63.8147
ENSMUSG00000030220	Arhgdib	Rho, GDP dissociation inhibitor (GDI) beta	protein_coding	6	167.952	465.799	816.558	268.933	260.28	299.237	6	37581111	37585375	+	1438	-	334	320	370	536	446	383	9.96663	10.0637	13.3235	10.0484	10.2112	9.99266
ENSMUSG00000022389	Tef	thyrotroph embryonic factor	protein_coding	15	3119.28	2298.51	2088.16	1965.62	2006.73	2170.22	6	36174156	36177156	+	624	-	295	215	179	390	269	285	20.2861	15.5819	14.854	16.849	14.1928	17.1357
ENSMUSG00000024571	Naa12	N(alpha)-acetyltransferase 12, NatA catalytic subunit	protein_coding	18	2384.92	2470.44	2610.19	2328.57	2515.74	2586.33	6	72132363	72148235	+	2692	-	562	490	360	818	621	585	8.95823	8.23169	6.92471	8.19165	7.59481	8.15308
ENSMUSG00000025475	Adgra1	adhesion G protein-coupled receptor A1	protein_coding	7	6.94974	37.8004	18.1457	6.55935	15.1016	22.1657	6	43137870	43155107	+	3458	-	328	257	194	465	446	361	4.07014	3.36106	2.90503	3.62511	4.2463	3.91673
ENSMUSG00000027864	Ptgfrn	prostaglandin F2 receptor negative regulator	protein_coding	3	111.196	165.834	241.478	171.272	182.995	166.243	6	106826357	106859940	-	6337	-	634	484	411	877	700	626	4.29305	3.45406	3.3584	3.73086	3.63676	3.70622
ENSMUSG00000030557	Mef2a	myocyte enhancer factor 2A	protein_coding	7	1083	1176.69	1441.89	1291.46	1191.25	1184.86	6	51437912	51446874	-	6584	-	5967	4821	4299	8489	6895	6219	38.889	33.1143	33.8105	34.7584	34.4782	35.4382
ENSMUSG00000042567	Nek10	NIMA (never in mitosis gene a)- related kinase 10	protein_coding	14	35.907	41.4585	23.729	9.47462	31.0915	36.2711	6	85149352	85150303	+	952	-	77	29	48	79	85	57	3.47068	1.37762	2.61083	2.23709	2.93956	2.24636
ENSMUSG00000025351	Cd63	CD63 antigen	protein_coding	10	23431.1	19447.7	22336	19815.8	20516.8	21512.8	6	77976995	78244582	-	3084	-	55	71	118	88	68	78	0.76526	1.04115	1.98126	0.769239	0.72593	0.948902
ENSMUSG00000022474	Pmm1	phosphomannomutase 1	protein_coding	15	551.346	702.356	1063.62	639.172	665.357	635.752	6	33579339	33943152	-	6309	-	2290	1922	1525	3386	2861	2951	15.5753	13.7772	12.5165	14.4684	14.9299	17.5489
ENSMUSG00000032179	Bmp5	bone morphogenetic protein 5	protein_coding	9	3.47487	15.8518	53.0414	6.55935	16.8782	8.06024	6	13659706	13717777	+	4913	-	1083	774	648	1474	1121	908	9.45894	7.12463	6.82971	8.08805	7.51207	6.93394
ENSMUSG00000005054	Cstb	cystatin B	protein_coding	10	1351.72	1059.63	1105.49	1112.9	1087.31	1083.1	6	22034027	22039669	-	4216	-	64	75	273	205	196	173	0.651389	0.804505	3.35302	1.31083	1.53058	1.53952
ENSMUSG00000028656	Cap1	CAP, adenylate cyclase-associated protein 1 (yeast)	protein_coding	4	4415.4	4153.17	4006.02	4205.27	4345.7	3883.02	6	79359335	79397807	+	2539	-	120	53	70	170	141	95	2.02805	0.94402	1.42761	1.80501	1.82834	1.40379
ENSMUSG00000025531	Chm	choroidermia (RAB escort protein 1)	protein_coding	X	484.165	320.694	228.915	361.493	281.6	261.958	6	140633655	140679897	+	5013	-	13	69	41	29	29	27	0.111277	0.622471	0.423507	0.155953	0.190459	0.202072
ENSMUSG00000021573	Tppp	tubulin polymerization promoting protein	protein_coding	13	11.5829	14.6324	27.9165	15.3052	15.9899	22.1657	6	50679536	50684648	+	3256	-	59	72	58	141	98	87	0.77755	1.00004	0.922397	1.16742	0.990928	1.00248
ENSMUSG00000055435	Maf	avian musculoaponeurotic fibrosarcoma oncogene homolog	protein_coding	8	16.2161	67.0653	124.229	56.1189	31.9798	63.4744	6	108225052	108269744	+	8628	-	2074	1806	2039	3177	2761	2464	10.3148	9.46619	12.2372	9.92659	10.5355	10.7145
ENSMUSG00000117901	ENSMUSG00000117901	novel transcript, antisense to Macrod1	lncRNA	19	121.62	397.514	529.018	246.34	274.493	386.892	6	102360343	102406072	-	2323	-	1466	2640	2112	2769	2298	1984	27.0798	51.3952	47.0781	32.1341	32.5688	32.043
ENSMUSG00000024935	Slc1a1	solute carrier family 1 (neuronal/epithelial high affinity glutamate transporter, system Xag), member 1	protein_coding	19	11.5829	15.8518	53.0414	26.2374	13.3249	18.1356	6	19241491	19274981	+	4372	-	791	576	408	1104	789	740	7.76349	5.95813	4.8323	6.80741	5.94152	6.35028
ENSMUSG00000024317	Rnf138	ring finger protein 138	protein_coding	18	631.268	512.135	547.164	569.206	479.697	553.134	6	115931772	115971966	-	7301	-	418	1374	2058	1216	1066	1161	2.45672	8.51084	14.5961	4.48998	4.80701	5.96611
ENSMUSG00000033470	Cysltr2	cysteinyl leukotriene receptor 2	protein_coding	14	32.4321	86.5752	168.895	47.3731	47.0814	51.3841	6	81322083	81332226	-	3465	-	1506	1845	2113	2855	2422	2220	18.6502	24.0802	31.577	22.2124	23.0129	24.0376
ENSMUSG00000022505	Emp2	epithelial membrane protein 2	protein_coding	16	242.083	304.842	783.058	252.171	351.778	306.289	6	49624612	50516356	+	7271	-	5716	3806	1725	5451	4085	3991	33.7333	23.6724	12.2848	20.2104	18.4969	20.5934
ENSMUSG00000091896	Ube2d2a	ubiquitin-conjugating enzyme E2D 2A	protein_coding	18	2374.49	2207.06	1730.82	2142.72	2167.52	2038.23	6	33098193	33110616	-	5455	zf-C2H2	67	70	43	91	93	99	0.527037	0.580325	0.408176	0.449717	0.561292	0.680897
ENSMUSG00000007646	Rad51c	RAD51 paralog C	protein_coding	11	72.9723	70.7234	34.8957	79.441	73.7312	80.6024	6	96818930	96828656	+	3923	-	662	681	728	1167	998	871	7.24103	7.85049	9.6092	8.01947	8.37554	8.32992
ENSMUSG00000020167	Tcf3	transcription factor 3	protein_coding	10	881.459	1084.02	1138.99	991.92	961.17	970.252	6	115073658	115078685	-	2066	-	582	759	1063	1181	1001	868	12.088	16.6142	26.6426	15.4104	15.9516	15.7627
ENSMUSG00000027255	Arfgap2	ADP-ribosylation factor GTPase activating protein 2	protein_coding	2	904.625	567.006	538.789	785.664	792.388	651.872	6	37330152	37360151	-	6285	-	354	263	220	571	398	343	2.4169	1.89242	1.81256	2.4492	2.08487	2.04753
ENSMUSG00000035638	Muc20	mucin 20	protein_coding	16	19.6909	14.6324	16.7499	21.1357	15.1016	19.1431	6	132405103	132433397	+	3930	-	502	443	375	803	627	609	5.48115	5.09776	4.94098	5.50828	5.25261	5.81388
ENSMUSG00000027282	Mtch2	mitochondrial carrier 2	protein_coding	2	2798.43	2129.02	1926.24	2414.57	2289.22	2287.09	6	80458672	80476583	+	4835	-	3317	4486	4530	5998	4960	4769	29.4381	41.9595	48.515	33.4428	33.7742	37.006
ENSMUSG00000032757	Bet1	Bet1 golgi vesicular membrane trafficking protein	protein_coding	6	1160.61	1037.68	734.205	1023.26	812.82	950.101	6	97263828	97594502	-	14302	-	484	549	517	737	657	559	1.45214	1.73597	1.87184	1.3892	1.51241	1.46641
ENSMUSG00000031202	Rab39b	RAB39B, member RAS oncogene family	protein_coding	X	647.484	573.103	381.061	622.409	625.383	654.895	6	57556455	57570665	+	3180	-	143	199	322	291	293	187	1.92961	2.83005	5.24328	2.46694	3.03348	2.20625
ENSMUSG00000028293	Slc35a1	solute carrier family 35 (CMP-sialic acid transporter), member 1	protein_coding	4	858.293	613.343	566.705	834.495	800.383	825.168	6	60852489	60862994	-	1478	-	1267	1075	695	1773	1369	1306	36.7843	32.8929	24.3492	32.3391	30.4951	33.152
ENSMUSG00000028150	Rorc	RAR-related orphan receptor gamma	protein_coding	3	1144.39	918.185	721.642	638.443	655.586	810.055	6	78432867	78442737	+	2172	-	443	565	621	860	663	592	8.75195	11.764	14.8049	10.6741	10.0497	10.2259
ENSMUSG00000015013	Trappc2l	trafficking protein particle complex 2-like	protein_coding	8	1758.28	1651.03	1468.41	1478.77	1432.87	1493.16	6	109518073	109524386	-	2686	-	228	203	179	301	283	286	3.64242	3.41789	3.45081	3.02102	3.46881	3.99486
ENSMUSG00000059409	Ppp2r5d	protein phosphatase 2, regulatory subunit B', delta	protein_coding	17	805.012	929.159	985.453	758.698	906.094	853.378	6	56386634	56407607	+	4876	-	664	895	905	1213	1064	971	5.8434	8.30094	9.61079	6.70641	7.1842	7.47131
ENSMUSG00000028847	Trappc3	trafficking protein particle complex 3	protein_coding	4	1402.69	1214.49	1037.1	1201.09	1108.63	1217.1	6	32536607	32572681	+	4048	-	1888	2529	7785	5271	4589	4550	20.0135	28.2538	99.5846	35.1031	37.3231	42.1708
ENSMUSG00000086677	Tvp23bos	trans-golgi network vesicle protein 23B, opposite strand	lncRNA	11	1.15829	1.21937	6.97913	1.45763	2.66498	1.00753	6	80879909	80896015	-	2876	-	2116	2782	3186	3798	3419	3138	31.571	43.7458	57.3629	35.6007	39.1391	40.936
ENSMUSG00000021108	Prkch	protein kinase C, eta	protein_coding	12	116.987	243.874	558.33	208.442	174.112	201.506	6	136900653	136918897	-	1707	-	145	382	585	369	293	297	3.64498	10.1204	17.7458	5.82755	5.65112	6.52776
ENSMUSG00000038174	Fam126b	family with sequence similarity 126, member B	protein_coding	1	518.914	306.062	261.019	342.544	338.453	257.928	6	81686622	81711064	+	7867	TF_bZIP	2693	1885	1496	2697	2259	2154	14.6889	10.836	9.84683	9.24197	9.45383	10.2725
ENSMUSG00000024401	Tnf	tumor necrosis factor	protein_coding	17	4.63316	4.87748	27.9165	12.3899	7.10662	4.03012	6	80249980	80255956	+	3075	-	2059	2026	1870	3195	2832	2567	28.7324	29.7963	31.4899	28.0104	30.3214	31.32
ENSMUSG00000018199	Ro60	Ro60, Y RNA binding protein	protein_coding	1	1208.1	1024.27	956.141	1022.53	951.399	1106.27	6	13276395	13330641	+	5543	-	4	0	0	1	1	1	0.0309654	0	0	0.00486349	0.00593958	0.00676856
ENSMUSG00000037221	Mospd3	motile sperm domain containing 3	protein_coding	5	756.363	1077.92	1056.64	811.173	858.124	869.499	6	139414090	139458004	+	5386	-	6	31	13	9	17	22	0.047802	0.260293	0.124983	0.0450473	0.103916	0.153249
ENSMUSG00000084848	4933408N05Rik	RIKEN cDNA 4933408N05 gene	lncRNA	8	6.94974	1.21937	6.97913	5.10172	4.44164	2.01506	6	100947548	101017594	-	10464	-	96	136	173	235	206	165	0.393672	0.587772	0.856096	0.605429	0.648142	0.591599
ENSMUSG00000030244	Gys2	glycogen synthase 2	protein_coding	6	3.47487	7.31621	12.5624	4.3729	9.7716	13.0979	6	66880911	67022606	-	14681	SRF	935	965	1033	1772	1341	1176	2.73286	2.97262	3.6435	3.25388	3.00728	3.00533
ENSMUSG00000028772	Zcchc17	zinc finger, CCHC domain containing 17	protein_coding	4	1051.73	1469.34	1704.3	1181.41	1259.65	1254.38	6	7457704	7666348	-	11849	-	31	34	17	13	35	36	0.112264	0.129767	0.0742919	0.029577	0.0972494	0.113989
ENSMUSG00000028651	Ppie	peptidylprolyl isomerase E (cyclophilin E)	protein_coding	4	392.66	388.979	471.789	375.341	398.859	417.118	6	128736858	128748691	+	3682	-	20229	15949	16002	27189	23096	21352	235.75	195.892	225.043	199.068	206.516	217.568
ENSMUSG00000001525	Tubb5	tubulin, beta 5 class I	protein_coding	17	2638.58	3898.32	3167.13	2534.82	2721.84	2920.83	6	81835309	81845131	-	2866	-	476	576	762	877	749	631	7.12675	9.08896	13.7674	8.24929	8.60411	8.26027
ENSMUSG00000096687	Mfsd4b4	major facilitator superfamily domain containing 4B4	protein_coding	10	156.369	92.672	100.499	128.272	154.569	110.828	6	75682646	75807592	+	4025	-	3	13	38	9	19	8	0.0319828	0.146065	0.488868	0.0602795	0.155413	0.0745702
ENSMUSG00000050295	Foxc1	forkhead box C1	protein_coding	13	12.7412	46.336	41.8748	26.2374	29.3148	22.1657	6	78261503	78263456	+	603	-	1167	869	792	1527	1224	1075	83.0452	65.1734	68.0114	68.2676	66.8289	66.8855
ENSMUSG00000003282	Plag1	pleiomorphic adenoma gene 1	protein_coding	4	37.0653	18.2905	1.39583	43.0002	41.7514	35.2636	6	122752840	122779849	-	3494	-	3812	3406	2870	5770	4892	3854	46.8156	44.0849	42.5337	44.5191	46.0961	41.3838
ENSMUSG00000015112	Slc25a13	solute carrier family 25 (mitochondrial carrier, adenine nucleotide translocator), member 13	protein_coding	6	161.002	103.646	64.208	96.9326	79.9495	105.791	6	111950290	112095214	-	6780	-	418	263	164	496	317	260	2.6455	1.75426	1.25253	1.97217	1.53932	1.43875
ENSMUSG00000052688	Rab7b	RAB7B, member RAS oncogene family	protein_coding	1	67.1808	195.099	122.833	94.0174	87.9444	76.5723	6	74157526	74183872	+	5102	-	10	12	20	21	18	22	0.0841047	0.106367	0.202985	0.110961	0.116154	0.161779
ENSMUSG00000071528	Atp5md	ATP synthase membrane subunit DAPIT	protein_coding	19	1936.66	1515.68	1358.14	1644.21	1392.01	1703.73	6	116409681	116434533	-	8241	TF_bZIP	14	55	89	77	36	63	0.0728969	0.301822	0.559222	0.251886	0.143821	0.286815
ENSMUSG00000038975	Rabggtb	Rab geranylgeranyl transferase, b subunit	protein_coding	3	721.615	719.428	611.372	683.63	600.509	661.948	6	7064834	7065786	-	953	-	105	326	379	338	309	384	4.72778	15.4701	20.593	9.5613	10.675	15.1175
ENSMUSG00000000531	Tamalin	trafficking regulator and scaffold protein tamalin	protein_coding	15	144.786	207.293	261.019	158.882	172.336	156.167	6	28812449	28891360	+	8257	-	10	13	38	36	15	18	0.0519683	0.0712015	0.238306	0.117537	0.0598094	0.0817883
ENSMUSG00000028232	Tmem68	transmembrane protein 68	protein_coding	4	416.984	385.321	355.936	386.273	313.58	376.816	6	21134398	21161281	+	8138	-	545	420	392	781	540	549	2.87369	2.33399	2.49426	2.58718	2.18462	2.53102
ENSMUSG00000010936	Vac14	Vac14 homolog (S. cerevisiae)	protein_coding	8	1051.73	1071.83	1115.27	918.309	1002.03	920.883	6	73263043	73286554	-	2872	-	28	71	121	65	53	51	0.418345	1.118	2.1816	0.610129	0.607564	0.666234
ENSMUSG00000031197	Vbp1	von Hippel-Lindau binding protein 1	protein_coding	X	1642.46	1246.19	1300.91	1504.28	1249.88	1290.65	6	10099613	10131832	-	8644	-	209	250	561	346	396	304	1.03751	1.30796	3.36064	1.07908	1.50828	1.31947
ENSMUSG00000056753	C330011M18Rik	RIKEN cDNA C330011M18 gene	lncRNA	8	48.6482	14.6324	19.5416	37.8985	39.0864	28.2109	6	35904611	35942547	+	11565	-	2050	1810	1240	2940	2440	2023	7.60622	7.07784	5.55201	6.85322	6.94616	6.56283
ENSMUSG00000074151	Nlrc5	NLR family, CARD domain containing 5	protein_coding	8	10.4246	14.6324	26.5207	38.6273	16.8782	19.1431	6	87267471	87295780	-	4384	-	63	58	25	109	83	80	0.616639	0.598309	0.295287	0.670269	0.623316	0.684637
ENSMUSG00000031445	Proz	protein Z, vitamin K-dependent plasma glycoprotein	protein_coding	8	10.4246	10.9743	1.39583	12.3899	6.21829	14.1054	6	80245348	80269481	-	4039	bHLH	761	889	816	1361	1082	963	8.08484	9.95396	10.4614	9.084	8.8197	8.94527
ENSMUSG00000031453	Rasa3	RAS p21 protein activator 3	protein_coding	8	164.477	325.571	505.289	196.052	233.63	203.521	6	91095319	91107276	+	4129	-	781	465	386	1078	892	647	8.11647	5.09303	4.84079	7.03829	7.11247	5.87896
ENSMUSG00000050549	Fam241a	family with sequence similarity 241, member A	protein_coding	3	92.6632	78.0396	83.7496	117.339	69.2896	75.5648	6	32597793	32617805	-	4027	-	17	12	12	29	17	19	0.181146	0.134762	0.154303	0.194137	0.138985	0.177016
ENSMUSG00000064125	Prr36	proline rich 36	protein_coding	8	84.5552	87.7946	206.582	145.763	120.813	130.979	6	90677499	90697154	+	8490	-	2416	1746	1380	3313	2577	2270	12.211	9.30046	8.41677	10.5198	9.99326	10.0313
ENSMUSG00000021930	Spryd7	SPRY domain containing 7	protein_coding	14	833.969	658.459	558.33	734.647	601.398	603.511	6	4076899	4086972	-	3730	-	1002	851	526	1404	915	943	11.5271	10.3178	7.30216	10.1473	8.07631	9.48515
ENSMUSG00000058905	Gm10051	predicted pseudogene 10051	processed_pseudogene	5	13.8995	60.9684	54.4372	24.7798	32.8681	24.1807	6	74615652	74621837	-	3401	-	559	470	273	854	704	650	7.05287	6.2497	4.15652	6.76931	6.81501	7.17047
ENSMUSG00000085282	Gm15663	predicted gene 15663	lncRNA	10	106.563	168.273	101.895	142.119	132.361	121.911	6	34663257	34687438	-	2293	-	741	503	406	1145	901	819	13.8668	9.92046	9.16845	13.4615	12.9366	13.4005
ENSMUSG00000082585	Gm15387	predicted gene 15387	processed_pseudogene	15	99.613	35.3617	65.6038	87.458	79.0612	76.5723	6	94280101	94305583	+	3559	THR-like	988	753	517	876	738	804	11.9121	9.5683	7.52206	6.63543	6.82698	8.47558
ENSMUSG00000059089	Fcgr4	Fc receptor, IgG, low affinity IV	protein_coding	1	31.2738	46.336	131.208	41.5426	45.3047	39.2937	6	123338379	123343399	+	1950	-	1518	1354	1052	2029	1613	1482	33.404	31.4016	27.9354	28.0505	27.2333	28.5138
ENSMUSG00000037280	Galnt6	polypeptide N-acetylgalactosaminyltransferase 6	protein_coding	15	34.7487	78.0396	133.999	32.7968	41.7514	28.2109	6	46993917	47016037	-	3402	-	695	762	706	1041	1020	847	8.7662	10.1295	10.7459	8.24915	9.87112	9.34093
ENSMUSG00000078861	Zfp931	zinc finger protein 931	protein_coding	2	187.643	153.64	150.749	113.695	95.0511	124.934	6	126156118	126169676	+	1737	-	1211	996	743	1648	1248	1208	29.9161	25.9315	22.1495	25.577	23.6546	26.0921
ENSMUSG00000079502	Cfap77	cilia and flagella associated protein 77	protein_coding	2	22.0075	9.75495	19.5416	18.9492	9.7716	18.1356	6	62809905	62812418	-	1011	-	1	1	5	2	3	1	0.0424434	0.0447318	0.25609	0.05333	0.0976946	0.0371099
ENSMUSG00000028796	Phc2	polyhomeotic 2	protein_coding	4	2566.77	3055.74	4053.48	2991.06	3079.83	3094.13	6	73631570	73824959	+	7530	-	101	200	400	286	196	200	0.575556	1.20117	2.75067	1.02392	0.856962	0.996497
ENSMUSG00000067369	Trmt2b	TRM2 tRNA methyltransferase 2B	protein_coding	X	676.441	537.742	582.059	618.037	554.316	647.842	6	58561965	58625482	-	12041	-	448	251	187	470	381	256	1.59653	0.942712	0.80418	1.05227	1.04175	0.797661
ENSMUSG00000021500	Ddx46	DEAD box helicase 46	protein_coding	13	1168.71	998.663	1218.56	1082.29	1146.83	999.47	6	91924240	91925479	-	1240	-	1	0	0	1	2	0	0.034605	0	0	0.0217406	0.0531017	0
ENSMUSG00000022722	Arl6	ADP-ribosylation factor-like 6	protein_coding	16	567.562	437.753	379.665	492.68	421.067	580.338	6	35418357	35420983	-	1639	-	4	4	20	17	8	4	0.104723	0.110369	0.631866	0.279617	0.160698	0.0915635
ENSMUSG00000025408	Ddit3	DNA-damage inducible transcript 3	protein_coding	10	1066.79	1838.81	2548.78	1873.06	1968.53	1936.47	6	143626528	143652806	-	9541	-	1043	840	685	1403	1071	1098	4.69085	3.98156	3.71767	3.96421	3.69569	4.31767
ENSMUSG00000027770	Dhx36	DEAH (Asp-Glu-Ala-His) box polypeptide 36	protein_coding	3	981.072	714.55	699.309	801.698	712.439	723.407	6	137594907	137599320	-	1839	-	653	884	757	1113	966	863	15.2368	21.7389	21.3151	16.3157	17.294	17.6064
ENSMUSG00000035142	Nubpl	nucleotide binding protein-like	protein_coding	12	164.477	129.253	76.7704	152.323	169.671	138.032	6	115067900	115078219	-	1584	-	6	1	5	7	5	2	0.162539	0.0285504	0.163452	0.119134	0.103924	0.0473714
ENSMUSG00000038252	Ncapd2	non-SMC condensin I complex, subunit D2	protein_coding	6	306.947	299.965	392.227	371.697	308.25	389.914	6	142368339	142418835	-	2657	-	3	6	9	6	11	13	0.0484496	0.102124	0.175398	0.0608769	0.136302	0.183566
ENSMUSG00000079104	Prps1l3	phosphoribosyl pyrophosphate synthetase 1-like 3	protein_coding	12	511.964	341.423	407.581	469.358	462.819	397.975	6	130209176	130253736	-	4560	-	908	1205	1221	1621	1418	1245	8.54441	11.9506	13.8652	9.58321	10.2379	10.2434
ENSMUSG00000028073	Pear1	platelet endothelial aggregation receptor 1	protein_coding	3	85.7135	285.332	496.914	180.747	171.447	153.145	6	123020908	123033744	-	1719	-	339	319	338	515	449	414	8.46223	8.39233	10.1816	8.07652	8.59946	9.03578
ENSMUSG00000020949	Fkbp3	FK506 binding protein 3	protein_coding	12	531.655	430.437	258.228	486.121	492.133	425.178	6	36144813	36149198	-	3327	-	2278	3197	2269	3478	3064	2899	29.3807	43.4568	35.3147	28.1819	30.3205	32.6916
ENSMUSG00000120135	ENSMUSG00000120135	novel transcript	lncRNA	7	0	1.21937	32.104	2.18645	0.888328	3.02259	5	39766009	39775234	-	4479	-	135	76	72	176	174	110	1.29334	0.767362	0.832388	1.05931	1.27899	0.92141
ENSMUSG00000022665	Ccdc80	coiled-coil domain containing 80	protein_coding	16	23.1658	68.2847	23.729	18.9492	30.2031	13.0979	6	102353802	102363068	+	2005	-	0	2	11	5	0	0	0	0.0451111	0.284088	0.0672278	0	0
ENSMUSG00000021892	Sh3bp5	SH3-domain binding protein 5 (BTK-associated)	protein_coding	14	208.492	321.913	746.767	379.714	382.869	326.44	6	31990616	31996459	+	5844	Fork_head	11	38	30	36	33	22	0.0807688	0.294064	0.265819	0.166068	0.185911	0.141239
ENSMUSG00000040713	Creg1	cellular repressor of E1A-stimulated genes 1	protein_coding	1	10274	8868.47	6006.24	7513.37	7454.85	7942.36	6	3900996	3938423	-	8487	zf-C2H2	32	15	1	59	47	35	0.161792	0.0799291	0.00610127	0.187409	0.182324	0.154723
ENSMUSG00000086629	2810403D21Rik	RIKEN cDNA 2810403D21 gene	lncRNA	X	44.015	37.8004	44.6664	58.3053	49.7463	41.3088	6	6041218	6217173	-	3798	-	139	85	46	133	90	105	1.57044	1.01212	0.627158	0.944038	0.780168	1.03723
ENSMUSG00000024830	Rps6kb2	ribosomal protein S6 kinase, polypeptide 2	protein_coding	19	310.422	291.429	427.123	309.018	394.417	367.749	6	131616433	131643177	+	4624	-	58	160	88	129	99	76	0.538234	1.56484	0.98546	0.752081	0.704884	0.616647
ENSMUSG00000049327	Kmt5a	lysine methyltransferase 5A	protein_coding	5	668.333	760.886	820.746	778.376	811.043	779.829	6	47071903	47079086	-	2755	-	1672	1243	973	2256	1567	1691	26.0421	20.4041	18.288	22.0755	18.7261	23.0284
ENSMUSG00000027995	Tlr2	toll-like receptor 2	protein_coding	3	851.343	677.969	534.601	810.444	817.261	787.889	6	153612924	153618646	-	2421	-	623	590	438	938	676	657	11.0422	11.0211	9.36814	10.4448	9.1929	10.1815
ENSMUSG00000022629	Kif21a	kinesin family member 21A	protein_coding	15	1326.24	840.145	537.393	1083.75	1052.67	850.356	6	101122069	101130637	+	2033	-	125	170	187	218	194	155	2.63836	3.78163	4.76298	2.89076	3.1417	2.86046
ENSMUSG00000116875	Morf4l1-ps1	mortality factor 4 like 1, pseudogene 1	processed_pseudogene	16	756.363	546.277	569.497	644.274	692.896	656.91	6	3549041	3574853	-	3462	-	360	316	255	530	353	374	4.46207	4.12789	3.81406	4.12707	3.35698	4.05308
ENSMUSG00000032231	Anxa2	annexin A2	protein_coding	9	571.037	1034.02	2127.24	881.868	951.399	901.74	6	111345217	111447030	+	6960	-	908	879	799	1260	1128	914	5.59806	5.71146	5.94445	4.88039	5.33581	4.92695
ENSMUSG00000020132	Rab21	RAB21, member RAS oncogene family	protein_coding	10	2184.54	1874.17	1765.72	1930.64	1737.57	1936.47	6	74557905	74578548	+	2132	-	1418	1022	932	2064	1407	1281	28.5397	21.6786	22.6362	26.0985	21.7274	22.5426
ENSMUSG00000103649	Gm37768	predicted gene, 37768	lncRNA	1	161.002	204.854	153.541	192.408	177.666	165.235	6	84791865	84793916	-	1849	-	42	12	14	52	44	28	0.974705	0.293503	0.392072	0.758157	0.783459	0.568149
ENSMUSG00000027684	Mecom	MDS1 and EVI1 complex locus	protein_coding	3	70.6557	87.7946	238.686	96.2038	87.9444	76.5723	6	95160984	95253900	+	8493	-	9	12	19	53	19	19	0.0454718	0.0638981	0.115842	0.168232	0.0736534	0.0839332
ENSMUSG00000052595	A1cf	APOBEC1 complementation factor	protein_coding	19	63.706	81.6977	62.8122	101.306	97.716	76.5723	6	13110914	13126026	+	5549	-	9	9	1	17	7	14	0.0695967	0.0733492	0.00933167	0.0825899	0.0415321	0.0946574
ENSMUSG00000022122	Ednrb	endothelin receptor type B	protein_coding	14	1708.48	3309.37	9259.91	3171.81	2923.49	3272.46	6	13616948	13727603	-	5095	-	142	267	362	269	263	202	1.19593	2.36993	3.67907	1.42332	1.69946	1.48747
ENSMUSG00000022125	Cln5	ceroid-lipofuscinosis, neuronal 5	protein_coding	14	1044.78	812.1	774.683	854.173	932.744	925.921	6	127662707	127689973	-	2265	-	80	64	60	161	78	75	1.51559	1.27785	1.37169	1.91624	1.13378	1.24232
ENSMUSG00000019997	Ccn2	cellular communication network factor 2	protein_coding	10	428.567	1431.54	1962.53	700.393	661.804	771.768	6	4259543	4267459	-	4891	-	73	72	148	200	136	130	0.640451	0.665737	1.56689	1.10236	0.915465	0.99721
ENSMUSG00000050335	Lgals3	lectin, galactose binding, soluble 3	protein_coding	14	1079.53	2092.44	1947.18	1091.04	1227.67	955.139	6	61769442	61794335	-	4002	-	720	540	400	1008	677	599	7.71998	6.10217	5.17556	6.7901	5.56945	5.61553
ENSMUSG00000037740	Mrps26	mitochondrial ribosomal protein S26	protein_coding	2	860.61	1466.9	1395.83	1171.21	1164.6	1138.51	6	133503962	133504375	+	414	-	12	50	39	34	37	24	1.24377	5.46182	4.87796	2.21397	2.9424	2.17496
ENSMUSG00000047714	Ppp1r2	protein phosphatase 1, regulatory inhibitor subunit 2	protein_coding	16	3328.93	3033.79	2770.71	3201.69	2879.07	2957.1	6	105409814	105466166	+	4104	-	92	138	73	195	149	121	0.961925	1.52069	0.921064	1.28091	1.19531	1.10616
ENSMUSG00000022884	Eif4a2	eukaryotic translation initiation factor 4A2	protein_coding	16	10591.4	7104.04	4821.18	7437.57	6554.97	6419.99	6	73965535	73966182	-	648	-	86	29	47	120	89	76	5.69488	2.02391	3.75575	4.99228	4.52184	4.40027
ENSMUSG00000036270	Edc4	enhancer of mRNA decapping 4	protein_coding	8	1085.32	975.495	1021.74	871.665	1061.55	924.913	6	170846489	170857330	+	1256	-	27	38	94	57	51	39	0.922433	1.36824	3.87536	1.22343	1.33684	1.16497
ENSMUSG00000038872	Zfhx3	zinc finger homeobox 3	protein_coding	8	130.887	296.307	367.102	243.425	230.077	230.725	6	100589694	100627257	-	3871	-	30	64	96	45	47	28	0.332552	0.747695	1.28417	0.313388	0.399738	0.271379
ENSMUSG00000039714	Cplx3	complexin 3	protein_coding	9	15.0578	20.7293	30.7082	22.5933	22.2082	18.1356	6	177709488	177720269	-	2299	zf-C2H2	162	126	108	156	107	124	3.02369	2.47856	2.43253	1.82927	1.53231	2.0236
ENSMUSG00000041482	Piezo2	piezo-type mechanosensitive ion channel component 2	protein_coding	18	27.799	129.253	196.811	72.8817	112.818	85.6401	6	28816961	28945078	-	2624	-	19	8	14	26	11	18	0.310707	0.137878	0.276273	0.267118	0.138016	0.257365
ENSMUSG00000021290	Atp5mpl	ATP synthase membrane subunit 6.8PL	protein_coding	12	938.215	891.359	843.079	787.122	700.002	840.281	6	128548495	128646674	+	7064	-	2216	2506	2904	4104	3467	3071	13.4611	16.0435	21.2873	15.6621	16.1586	16.3106
ENSMUSG00000001415	Smg5	SMG5 nonsense mediated mRNA decay factor	protein_coding	3	898.833	1390.08	1352.56	1386.94	1430.21	1327.93	6	133123088	133177733	-	4648	-	584	441	417	848	624	643	5.39148	4.29082	4.64562	4.91839	4.41997	5.19022
ENSMUSG00000025175	Fn3k	fructosamine 3 kinase	protein_coding	11	355.595	297.526	337.79	279.866	278.047	286.139	6	55782840	55829069	+	7295	-	1009	819	873	1485	1291	992	5.93508	5.07723	6.19674	5.48775	5.82642	5.10185
ENSMUSG00000028901	Gmeb1	glucocorticoid modulatory element binding protein 1	protein_coding	4	156.369	193.88	206.582	161.797	220.305	167.25	6	59433312	59459754	-	2098	-	490	359	272	676	474	576	10.0219	7.7385	6.71332	8.68629	7.43829	10.3005
ENSMUSG00000056673	Kdm5d	lysine (K)-specific demethylase 5D	protein_coding	Y	33.5904	169.492	15.3541	136.289	129.696	32.241	6	127126643	127132157	+	1713	TF_bZIP	921	1508	1826	2570	2216	1922	23.0708	39.8118	55.1973	40.4454	42.5905	42.0956
ENSMUSG00000053347	Zfp943	zinc finger prtoein 943	protein_coding	17	301.155	214.609	219.145	244.154	214.975	257.928	6	62375434	62414425	-	10217	-	847	586	501	1100	802	718	3.5573	2.59383	2.53915	2.90243	2.58435	2.63659
ENSMUSG00000046727	Cystm1	cysteine-rich transmembrane module containing 1	protein_coding	18	1408.48	1170.59	1116.66	1209.11	1088.2	1103.25	6	52144520	52359527	+	4954	-	142	106	55	209	191	137	1.22997	0.967649	0.574885	1.13732	1.26934	1.03754
ENSMUSG00000037720	Tmem33	transmembrane protein 33	protein_coding	5	1679.52	1118.16	1210.18	1447.43	1305.84	1425.66	6	125144970	125168664	-	6267	-	265	246	281	510	347	387	1.81446	1.77518	2.32178	2.19383	1.82293	2.31682
ENSMUSG00000031939	Taf1d	TATA-box binding protein associated factor, RNA polymerase I, D	protein_coding	9	83.3969	84.1364	66.9997	80.8987	71.9545	63.4744	6	57277198	57286668	+	1720	-	442	280	292	644	521	395	11.0269	7.36203	8.7908	10.0937	9.97263	8.61608
ENSMUSG00000110740	Gm48853	predicted gene, 48853	lncRNA	9	2.31658	6.09684	0	5.83053	0.888328	5.03765	5	87655197	87731613	-	6781	-	74	234	356	248	193	152	0.468273	1.56059	2.71851	0.985941	0.937053	0.84099
ENSMUSG00000020801	Med31	mediator complex subunit 31	protein_coding	11	261.774	260.945	189.832	216.459	240.737	204.529	6	65109198	65120781	-	7849	-	459	353	185	667	554	422	2.50934	2.03389	1.22048	2.29089	2.32378	2.01715
ENSMUSG00000020396	Nefh	neurofilament, heavy polypeptide	protein_coding	11	215.442	251.19	143.77	216.459	252.285	255.913	6	73208554	73209649	+	1096	-	0	1	23	3	1	3	0	0.0412627	1.08665	0.073791	0.0300393	0.102696
ENSMUSG00000040586	Ofd1	OFD1, centriole and centriolar satellite protein	protein_coding	X	531.655	553.593	520.643	464.985	516.118	654.895	6	44913765	44948440	+	4293	-	20	56	17	26	34	13	0.199908	0.589922	0.205051	0.16327	0.260747	0.113612
[truncated: 23,650 more rows]

## Sheet: Male P33T
Gene ID	Gene Symbol	Gene Name	Gene Biotype	Chromosome	P33T1 Rep 1	P33T1 Rep 2	P33T1 Rep 3	P33T1 Rep 4	P33T1 Rep 5	#P33T	gene_start	gene_end	gene_strand	gene_length	tf_family	P33T_M1_count	P33T_M2_count	P33T_M4_count	P33T_M5_count	P33T_M6_count	P33T_M1_fpkm	P33T_M2_fpkm	P33T_M4_fpkm	P33T_M5_fpkm	P33T_M6_fpkm
[truncated: 18,963 more rows]

[truncated: 2 more sheets: Male P33T_WT, Legend]
