# Supplementary material for: MODY PDX1P33T: a mouse model reveals phenotypic divergence from human disease
Source: Front Endocrinol (Lausanne). 2025 Oct 22;16:1680893. doi: 10.3389/fendo.2025.1680893 (PMC12585948; doi:10.3389/fendo.2025.1680893)
Supplement: Supplementary file 7 [file Table2.xlsx]

## Sheet: Male WT
Accessions	Protein Name	Gene	#Stripped Seqs Identified	Protein Coverage (%)	WT Rep 1	WT Rep 2	WT Rep 3	WT Rep 4	WT Rep 5	WT Rep 6	#WT
A0AUP1	Coiled-coil domain-containing protein 112	Ccdc112	10	100	205.098	172.062	162.045	226.561	217.217	173.244	6
A1A5B6	TBC1 domain family member 25	Tbc1d25	4	100	101.3	69.6617	65.8432	96.5689	74.2378	124.497	6
A1IGU4	Rho guanine nucleotide exchange factor 37	Arhgef37	5	100	48.6138	54.3311	62.7807	49.2044	65.2229	54.3748	6
A1L314	Macrophage-expressed gene 1 protein	Mpeg1	8	100	455.9	334.327	276.694	119.43	122.676	317.031	6
A2A432	Cullin-4B	Cul4b	33	100	1624.83	1567.13	1571.83	1457.04	1540.51	1312.42	6
A2A4P0	ATP-dependent RNA helicase DHX8	Dhx8	28	100	247.42	252.986	256.11	239.669	248.653	252.37	6
A2A559	Post-GPI attachment to proteins factor 3	Pgap3	1	100	827.704	599.66	673.641	586.48	511.106	779.963	6
A2A5R2	Brefeldin A-inhibited guanine nucleotide-exchange protein 2	Arfgef2	66	100	1667.76	1636.94	1768.7	1624.79	1613.78	1777.34	6
A2A5Z6	E3 ubiquitin-protein ligase SMURF2	Smurf2	6	91.7	98.4482	120.119	111.373	113.637	84.831	64.9159	6
A2A690	Protein TANC2	Tanc2	23	100	60.7989	62.245	57.6244	60.405	58.1876	69.0105	6
A2A6A1	G patch domain-containing protein 8	Gpatch8	21	100	120.91	121.047	131.734	126.674	120.485	105.772	6
A2A6Q5	Cell division cycle protein 27 homolog	Cdc27	11	100	235.236	251.398	239.513	205.275	173.842	232.355	6
A2A791	Zinc finger MYM-type protein 4	Zmym4	21	100	231.761	209.234	257.419	237.62	276.888	230.871	6
A2A7S8	Uncharacterized protein KIAA1522	Kiaa1522	7	100	103.164	100.173	85.5128	65.747	70.522	94.5104	6
A2A863	Integrin beta-4	Itgb4	8	100	55.9707	84.7003	67.9539	117.918	105.822	88.8005	6
A2A8L1	Chromodomain-helicase-DNA-binding protein 5	Chd5	9	100	184.964	165.934	168.827	199.059	178.802	173.107	6
A2A8L5	Receptor-type tyrosine-protein phosphatase F	Ptprf	73	100	3030.4	2895.5	2957.28	2045.44	2075.26	2892.77	6
A2A8U2	Transmembrane protein 201	Tmem201	6	100	308.279	362.41	334.343	409.542	400.877	271.711	6
A2A8Z1	Oxysterol-binding protein-related protein 9	Osbpl9	15	100	396.042	342.903	386.922	368.814	358.739	372.915	6
A2A9C3	KICSTOR complex protein SZT2	Szt2	23	100	202.304	203.712	202.27	224.755	219.173	243.668	6
A2A9F4	Keratinocyte differentiation factor 1	Kdf1	7	100	337.808	300.119	317.134	323.989	379.42	309.717	6
A2AAE1	Transmembrane protein KIAA1109	Kiaa1109	32	100	135.403	119.03	127.437	107.348	112.208	119.207	6
A2AB59	Rho GTPase-activating protein 27	Arhgap27	8	83.3	122.915	90.8039	100.595	98.7763	83.0846	100.784	6
A2ABV5	Mediator of RNA polymerase II transcription subunit 14	Med14	22	100	405.094	349.463	375.607	348.218	330.695	382.035	6
A2ACP1	Tetratricopeptide repeat protein 39A	Ttc39a	14	100	676.856	677.128	751.455	728.366	682.622	700.936	6
A2ADA5	tRNA pseudouridine synthase-like 1	Pusl1	3	100	97.0853	89.8334	105.946	110.894	125.452	97.3882	6
A2ADY9	Protein DDI1 homolog 2	Ddi2	16	100	1400.12	1336.67	1398.18	1288.38	1439.26	1170.45	6
A2AF47	Dedicator of cytokinesis protein 11	Dock11	50	100	576.021	523.905	560.069	541.811	544.096	591.282	6
A2AFS3	UPF0577 protein KIAA1324	Kiaa1324	22	100	2059.27	1995.67	2009.17	1936.75	2160.11	2105.81	6
A2AG50	MAP7 domain-containing protein 2	Map7d2	22	100	309.215	306.696	286.661	318.785	307.133	289.802	6
A2AGA4	Rhomboid-related protein 2	Rhbdl2	5	100	242.65	228.964	256.948	203.312	276.623	274.27	6
A2AGH6	Mediator of RNA polymerase II transcription subunit 12	Med12	24	100	132.453	129.588	126.279	98.6975	97.6163	120.611	6
A2AGT5	Cytoskeleton-associated protein 5	Ckap5	92	100	1928.27	1908.88	1816.57	1755	1782.47	1932.12	6
A2AH22	Activating molecule in BECN1-regulated autophagy protein 1	Ambra1	3	100	82.795	90.666	79.4578	89.1922	86.4058	96.8935	6
A2AHC3	Calmodulin-regulated spectrin-associated protein 1	Camsap1	31	100	689.862	691.653	728.256	718.916	723.209	738.946	6
A2AI08	Taperin	Tprn	5	91.7	118.226	107.85	114.214	76.0697	154.17	116.564	6
A2AIG8	1-aminocyclopropane-1-carboxylate synthase-like protein 1	Accs	8	100	394.069	313.917	360.078	338.074	361.399	341.046	6
A2AIL4	NADH dehydrogenase (ubiquinone) complex I, assembly factor 6	Ndufaf6	9	100	422.354	397.91	411.663	438.387	512.304	481.155	6
A2AIV2	Protein virilizer homolog	Virma	35	100	497.201	499.211	504.784	528.97	478.23	498.462	6
A2AIW0	Endosome-associated-trafficking regulator 1	Entr1	7	91.7	277.783	#NUM!	293.4	362.786	494.361	276.213	5
A2AJ15	Endoplasmic reticulum mannosyl-oligosaccharide 1,2-alpha-mannosidase	Man1b1	23	100	341.527	333.569	324.983	360.808	398.845	345.345	6
A2AJ76	Hemicentin-2	Hmcn2	13	100	1221.4	887.594	1184.42	1659.84	1251.31	1237.7	6
A2AJ88	Patatin-like phospholipase domain-containing protein 7	Pnpla7	6	100	132.033	125.062	103.727	147.921	141.09	148.326	6
A2AJA9	Apical junction component 1 homolog	Ajm1	7	83.3	118.56	104.21	140.663	83.6226	179.43	#NUM!	5
A2AJI0	MAP7 domain-containing protein 1	Map7d1	20	100	1165.08	1160.83	1150.91	1135.16	1069.82	1004.52	6
A2AJK6	Chromodomain-helicase-DNA-binding protein 7	Chd7	12	83.3	330.328	271.041	289.07	329.454	#NUM!	300.589	5
A2AJL3	FGGY carbohydrate kinase domain-containing protein	Fggy	10	100	185.075	182.324	227.446	214.562	207.979	223.789	6
A2AJQ3	Probable C-mannosyltransferase DPY19L4	Dpy19l4	6	91.7	157.132	173.066	158.598	187.775	179.491	179.09	6
A2AJT4	Arginine/serine-rich protein PNISR	Pnisr	9	100	92.1958	81.8894	100.386	73.6213	90.947	94.052	6
A2AKB9	DDB1- and CUL4-associated factor 10	Dcaf10	6	100	1142.17	1329.56	1382.45	1207.05	1477.37	1257.86	6
A2AKG8	Focadhesin	Focad	35	100	413.507	382.254	377.656	385.327	406.87	366.489	6
A2AKX3	Probable helicase senataxin	Setx	13	100	258.087	211.656	281.299	307.251	237.336	321.104	6
A2ALS5	Rap1 GTPase-activating protein 1	Rap1gap	21	100	794.637	819.414	763.053	678.19	656.188	660.062	6
A2ALU4	Protein Shroom2	Shroom2	41	100	356.625	351.997	374.509	395.272	436.393	400.168	6
A2ALW5	DnaJ homolog subfamily C member 25	Dnajc25	7	100	80.5832	70.452	74.0883	97.3601	91.8277	90.4198	6
A2AM29	Protein AF-9	Mllt3	6	100	202.778	207.73	217.066	154.52	168.231	214.203	6
A2AN08	E3 ubiquitin-protein ligase UBR4	Ubr4	150	100	2008.22	2061.43	1948.12	1787.12	1851.37	1885.64	6
A2APV2	Formin-like protein 2	Fmnl2	27	100	216.518	226.601	220.136	176.308	169.781	201.956	6
A2APY7	Arginine-hydroxylase NDUFAF5, mitochondrial	Ndufaf5	10	100	291.393	280.112	268.698	315.588	332.783	276.227	6
A2AQ07	Tubulin beta-1 chain	Tubb1	5	100	245.466	244.102	316.367	446.987	537.91	478.722	6
A2AQ19	RNA polymerase-associated protein RTF1 homolog	Rtf1	12	100	482.011	451.154	466.839	517.469	490.007	436.043	6
A2AQ25	Sickle tail protein	Skt	60	100	635.535	633.134	616.131	625.24	659.792	588.764	6
A2AQW0	Mitogen-activated protein kinase kinase kinase 15	Map3k15	42	100	993.382	963.314	958.07	780.564	910.586	895.399	6
A2AR02	Peptidyl-prolyl cis-trans isomerase G	Ppig	10	100	355.687	368.398	389.324	399.358	440.65	289.66	6
A2ARP1	Inositol hexakisphosphate and diphosphoinositol-pentakisphosphate kinase 1	Ppip5k1	23	100	549.996	444.365	482.801	486.792	492.698	479.193	6
A2AS55	Ankyrin repeat domain-containing protein 16	Ankrd16	5	91.7	88.3135	99.3068	93.0939	108.355	#NUM!	70.4591	5
A2ASS6	Titin	Ttn	113	100	866.691	702.808	706.533	854.026	936.992	896.289	6
A2ASZ8	Calcium-binding mitochondrial carrier protein SCaMC-2	Slc25a25	19	100	673.387	587.002	685.487	863.376	867.717	798.939	6
A2AT37	Regulator of nonsense transcripts 2	Upf2	34	100	326.548	311.434	275.33	282.827	271.687	297.664	6
A2ATU0	Probable 2-oxoglutarate dehydrogenase E1 component DHKTD1, mitochondrial	Dhtkd1	18	100	330.712	318.877	321.273	423.903	442.875	368.202	6
A2AWA9	Rab GTPase-activating protein 1	Rabgap1	30	100	587.91	574.821	579.696	597.808	563.179	571.505	6
A2AWL7	MAX gene-associated protein	Mga	20	91.7	109.731	110.697	118.88	106.764	93.7431	118.047	6
A2AWP8	Rho guanine nucleotide exchange factor 10-like protein	Arhgef10l	4	66.7	57.1372	61.5758	59.3122	65.1861	#NUM!	53.1107	5
A2BDX3	Adenylyltransferase and sulfurtransferase MOCS3	Mocs3	9	100	3004.98	2876.67	2589.82	2505.46	2435.81	2877.07	6
A2BE28	Ribosomal biogenesis protein LAS1L	Las1l	20	100	552.389	595.723	564.217	573.195	627.138	561.218	6
A2BH40	AT-rich interactive domain-containing protein 1A	Arid1a	45	100	487.232	519.446	486.084	466.296	447.814	477.105	6
A2CE44	Zinc finger X-linked protein ZXDB	Zxdb	8	83.3	57.2054	51.1639	57.2912	55.9269	50.0816	40.0747	6
A2CG49	Kalirin	Kalrn	15	100	67.0587	42.4163	47.4735	56.829	48.749	20.4719	6
A2CG63	AT-rich interactive domain-containing protein 4B	Arid4b	19	100	106.046	107.477	106.872	108.01	109.501	108.341	6
A2RSJ4	UHRF1-binding protein 1-like	Uhrf1bp1l	20	100	216.619	172.093	178.362	186.277	187.074	172.709	6
A2RSQ0	DENN domain-containing protein 5B	Dennd5b	10	100	166.263	142.412	137.023	147.063	129.639	143.264	6
A2RSX7	tRNA wybutosine-synthesizing protein 5	Tyw5	8	100	244.624	246.745	258.818	264.311	298.904	235.332	6
A2RSY1	KAT8 regulatory NSL complex subunit 3	Kansl3	7	100	63.974	70.7711	67.5075	66.3314	101.777	70.0717	6
A2RSY6	TRMT1-like protein	Trmt1l	21	100	426.082	409.686	441.429	424.293	383.473	355.431	6
A2RT62	F-box/LRR-repeat protein 16	Fbxl16	10	100	243.979	196.688	264.842	165.335	151.973	292.11	6
A2RT67	DENN domain-containing protein 3	Dennd3	19	100	235.479	219.478	221.684	247.133	235.476	254.25	6
A2RTL5	Arginine/serine-rich coiled-coil protein 2	Rsrc2	7	100	362.832	377.345	372.197	414.672	400.602	427.574	6
A3KFM7	Chromodomain-helicase-DNA-binding protein 6	Chd6	13	100	2016.67	1781.62	1942.24	2019.28	1811.79	1606.44	6
A3KGB4	TBC1 domain family member 8B	Tbc1d8b	28	100	907.569	937.032	967.749	1010.11	988.43	912.635	6
A3KGF9	Coiled-coil domain-containing protein 9B	Ccdc9b	10	100	93.0607	89.1355	101.875	87.1005	87.2264	106.018	6
A3KGS3	Ral GTPase-activating protein subunit alpha-2	Ralgapa2	31	100	261.205	216.957	245.165	283.876	251.701	242.585	6
A3KGV1	Outer dense fiber protein 2	Odf2	16	100	333.225	317.158	307.302	293.758	369.547	327.558	6
A3KMP2	Tetratricopeptide repeat protein 38	Ttc38	22	100	1019.89	973.849	1048.35	1178.33	1087.3	1603.85	6
A4FUP9	Glycosyltransferase 1 domain-containing protein 1	Glt1d1	4	100	54.0703	48.7432	49.3951	53.4368	60.8364	50.835	6
A4Q9F0	Tubulin polyglutamylase TTLL7	Ttll7	2	91.7	32.8727	32.0895	31.3073	#NUM!	21.6722	19.9257	5
A6H5Y3	Methionine synthase	Mtr	13	100	112.3	111.442	121.004	137.726	120.557	113.349	6
A6H5Z3	Exocyst complex component 6B	Exoc6b	32	100	1109.01	1133.59	1155.72	1205.68	1187.61	1123.9	6
A6H611	Mitochondrial intermediate peptidase	Mipep	17	100	514.53	466.702	513.524	533.951	559.453	583.273	6
A6H619	PHD and RING finger domain-containing protein 1	Phrf1	10	100	120.722	119.132	127.876	130.36	125.002	112.645	6
A6H630	Damage-control phosphatase ARMT1	Armt1	16	100	231.623	206.993	218.189	215.515	207.977	218.818	6
A6H687	SAC3 domain-containing protein 1	Sac3d1	2	100	58.5103	63.5371	60.3995	53.1988	32.0851	41.4861	6
A6H6A9	Rab GTPase-activating protein 1-like	Rabgap1l	6	100	73.968	59.683	70.1894	46.7121	85.8312	61.053	6
A6H8H2	DENN domain-containing protein 4C	Dennd4c	58	100	1825.35	1725.21	1830.06	1604.81	1565.76	1583.78	6
A6X919	Probable C-mannosyltransferase DPY19L1	Dpy19l1	3	83.3	181.773	134.137	#NUM!	172.723	198.151	162.018	5
A6X935	Inter alpha-trypsin inhibitor, heavy chain 4	Itih4	6	100	2393.14	1908.84	2712.55	3932.6	4487.81	3004.24	6
A7E1Z1	Transmembrane protein 215	Tmem215	4	100	181.901	176.97	186.275	149.582	109.919	145.881	6
A8C756	Thyroid adenoma-associated protein homolog	Thada	24	100	326.189	337.599	347.034	362.878	343.718	350.617	6
A8Y5H7	SEC14-like protein 1	Sec14l1	24	100	3182.82	2997.43	3028.75	2873.47	2830.27	3289.93	6
A9JSM3	Transmembrane protein 238	Tmem238	1	83.3	325.395	329.475	#NUM!	346.808	342.074	409.386	5
B0V2N1	Receptor-type tyrosine-protein phosphatase S	Ptprs	10	100	82.5974	76.1941	99.325	107.897	93.9069	108.555	6
B1AQJ2	Ubiquitin carboxyl-terminal hydrolase 36	Usp36	11	100	67.1193	61.1449	54.3736	64.2241	60.7504	78.5949	6
B1AR13	CDGSH iron-sulfur domain-containing protein 3, mitochondrial	Cisd3	3	100	148.902	112.37	131.795	183.583	144.835	151.118	6
B1ARW8	Uncharacterized protein C1orf122 homolog		3	100	597.338	643.123	602.992	501.119	592.708	564.812	6
B1AUE5	Peroxisome biogenesis factor 10	Pex10	5	100	249.299	228.814	230.802	257.49	255.734	234.584	6
B1AUH1	Receptor-type tyrosine-protein phosphatase U	Ptpru	12	100	158.762	172.961	175.809	125.768	169.505	132.033	6
B1AVH7	TBC1 domain family member 2A	Tbc1d2	8	100	125.788	134.231	102.672	159.011	111.832	128.369	6
B1AVY7	Kinesin-like protein KIF16B	Kif16b	15	100	599.793	520.168	504.871	397.118	439.129	535.826	6
B1AVZ0	Uracil phosphoribosyltransferase homolog	Uprt	13	100	1115.33	1146.74	1165.84	1250.54	1189.61	1071.38	6
B1AXH1	NHS-like protein 2	Nhsl2	7	100	168.479	109.317	206.275	140.793	190.84	191.505	6
B1AXP6	Mitochondrial import receptor subunit TOM5 homolog	Tomm5	5	100	506.633	481.215	488.337	686.534	720.078	670.333	6
B1AY10	Transcriptional repressor NF-X1	Nfx1	17	100	296.733	328.918	344.724	281.261	363.558	334.073	6
B1AY13	Ubiquitin carboxyl-terminal hydrolase 24	Usp24	58	100	445.115	449.492	458.42	441.87	428.729	435.087	6
B1AZ99	OTU domain-containing protein 3	Otud3	6	100	117.005	135.426	111.835	122.88	125.438	121.43	6
B1AZA5	Transmembrane protein 245	Tmem245	9	100	570.611	488.227	483.747	608.666	567.266	603.546	6
B1AZI6	THO complex subunit 2	Thoc2	42	100	893.607	876.259	881.105	955.916	910.066	917.037	6
B1AZP2	Disks large-associated protein 4	Dlgap4	10	100	285.471	277.963	261.637	300.247	288.221	290.909	6
B2B9E1	Triple QxxK/R motif-containing protein	Triqk	1	100	5021.08	5929.2	5684.25	6250.41	5506.21	5914.73	6
B2KF05	Bromodomain and PHD finger-containing protein 3	Brpf3	5	91.7	70.2397	69.8285	61.4727	#NUM!	71.2015	60.5309	5
B2RQC6	CAD protein	Cad	87	100	6791.78	6212.47	6790.83	5829.45	6393.18	5962.9	6
B2RQR8	Endothelin-converting enzyme 2	Ece2	9	100	75.585	86.7095	74.9676	77.0809	92.5372	82.1858	6
B2RR83	3'-5' RNA helicase YTHDC2	Ythdc2	22	100	272.536	287.13	279.49	291.882	271.199	302.944	6
B2RRD7	Peregrin	Brpf1	7	100	128.902	101.875	99.6673	87.5116	84.9532	110.395	6
B2RRE7	OTU domain-containing protein 4	Otud4	24	100	901.852	914.084	861.948	830.343	855.751	895.69	6
B2RS91	RNA polymerase I-specific transcription initiation factor RRN3	Rrn3	6	91.7	63.2804	51.9937	62.5471	43.8567	47.0241	62.4307	6
B2RSH2	Guanine nucleotide-binding protein G(i) subunit alpha-1	Gnai1	5	100	533.757	547.646	458.548	733.533	658.402	588.811	6
B2RUJ5	Amyloid-beta A4 precursor protein-binding family A member 1	Apba1	9	100	105.492	89.5544	90.5174	90.6665	87.1371	89.7191	6
B2RUR8	OTU domain-containing protein 7B	Otud7b	9	100	153.938	155.092	158.282	174.485	187.075	159.47	6
B2RWS6	Histone acetyltransferase p300	Ep300	13	100	143.48	128.924	120.862	121.565	125.507	115.4	6
B2RX14	Terminal uridylyltransferase 4	Tut4	23	100	218.236	220.425	232.87	192.464	185.978	216.392	6
B2RX88	Centrosome and spindle pole associated protein 1	Cspp1	8	91.7	53.1269	50.5565	47.1886	49.4152	#NUM!	41.141	5
B2RXC1	Trafficking protein particle complex subunit 11	Trappc11	29	100	266.799	258.678	271.147	276.673	290.207	276.378	6
B2RXR6	Serine/threonine-protein phosphatase 6 regulatory ankyrin repeat subunit B	Ankrd44	33	100	506.513	494.679	497.57	504.902	481.908	498.912	6
B2RXS4	Plexin-B2	Plxnb2	54	100	1538.14	1563.31	1534.84	1736.73	1764.52	1531.87	6
B2RY04	Dedicator of cytokinesis protein 5	Dock5	13	100	85.4761	85.8292	71.0812	67.1955	111.003	99.5462	6
B2RY56	RNA-binding protein 25	Rbm25	32	100	1064.21	1107.56	1123.31	1103.58	1088.14	1033.96	6
B7ZMP1	Xaa-Pro aminopeptidase 3	Xpnpep3	13	100	464.443	443.372	449.199	535.506	594.591	487.04	6
B8ZXI1	Queuine tRNA-ribosyltransferase accessory subunit 2	Qtrt2	8	100	380.135	350.606	321.854	418.856	357.001	363.471	6
B9EJ80	PDZ domain-containing protein 8	Pdzd8	27	100	489.886	460.329	470.423	497.539	497.267	502.646	6
B9EJ86	Oxysterol-binding protein-related protein 8	Osbpl8	25	100	705.864	697.737	679.407	715.374	703.422	649.441	6
B9EJA2	Cortactin-binding protein 2	Cttnbp2	32	100	208.974	213.179	192.909	191.466	186.267	182.44	6
B9EJR8	Dynein assembly factor 5, axonemal	Dnaaf5	20	100	189.161	169.431	185.142	181.704	165.892	198.038	6
B9EKI3	TATA element modulatory factor	Tmf1	39	100	641.913	609.06	616.992	590.05	585.376	628.256	6
C0HK79	Adipocyte-related X-chromosome expressed sequence 1	Arxes1	6	100	2674.74	2232.42	2292.27	3003.48	3380.1	2485.25	6
C0HKD8	Microfibrillar-associated protein 1A	Mfap1a	14	100	729.3	778.221	811.745	771.167	676.719	716.92	6
C0HKE1	Histone H2A type 1-B	H2ac4	1	58.3	547.517	518.158	384.692	633.349	#NUM!	354.867	5
C0HKG5	Ribonuclease T2-A	Rnaset2a	3	100	915.569	1122.12	989.494	472.847	416.994	916.761	6
Col6A3_WT	Col6A3_WT	Col6A3_WT	51	100	153.881	243.899	186.287	234.568	228.636	177.637	6
D3YVE8	Solute carrier family 35 member G2	Slc35g2	9	100	2050.11	1938.57	2030.43	2493.11	2162.08	1973.52	6
D3YX43	V-set and immunoglobulin domain-containing protein 10	Vsig10	5	100	223.299	253.627	235.785	272.382	296.285	260.895	6
D3YXG0	Hemicentin-1	Hmcn1	8	75	37.7753	64.9545	#NUM!	36.1039	95.3337	38.4712	5
D3YXK2	Scaffold attachment factor B1	Safb	25	100	1742.68	1815.97	1910.27	1742.79	1661.79	1610.97	6
D3YZG8	Probable bifunctional methylenetetrahydrofolate dehydrogenase/cyclohydrolase 2	Mthfd2l	5	100	154.984	163.787	149.04	165.123	172.334	182.28	6
D3YZI9	PiggyBac transposable element-derived protein 5	Pgbd5	3	83.3	155.318	158.14	197.938	138.102	145.704	211.938	6
D3YZP9	Coiled-coil domain-containing protein 6	Ccdc6	22	100	1750.96	1564.48	1688.08	1710.91	1641.36	1571.93	6
D3Z2R5	Selenoprotein N	Selenon	5	100	237.674	277.401	265.802	277.285	345.17	339.241	6
D3Z4R1	Probable ATP-dependent DNA helicase HFM1	Hfm1	3	75	#NUM!	1182.08	1017.23	1089.51	1344.27	1292.92	5
D3Z4S3	Putative peptidyl-tRNA hydrolase PTRHD1	Ptrhd1	5	100	879.531	837.888	858.942	928.986	1000.38	772.469	6
D3Z690	Izumo sperm-egg fusion protein 4	Izumo4	4	100	350.184	342.091	343.451	325.203	327.685	356.352	6
D3Z6P0	Protein disulfide-isomerase A2	Pdia2	28	100	2623.48	1356.57	2664.2	2429.48	2056.62	890.332	6
D3Z7P3	Glutaminase kidney isoform, mitochondrial	Gls	27	100	2811.69	2714.45	2677.95	2597.99	2628.51	2581.9	6
D3Z7Q2	Small integral membrane protein 20	Smim20	2	100	1470.34	1690.88	1571.76	863.442	1303.65	1229.29	6
E1U8D0	Protein SOGA1	Soga1	27	100	179.388	193.222	200.585	143.395	137.673	165.222	6
E9PV24	Fibrinogen alpha chain	Fga	4	100	339.863	258.936	418.321	598.958	636.163	517.831	6
E9PVA8	eIF-2-alpha kinase activator GCN1	Gcn1	121	100	2366.2	2364.52	2379.08	2241.99	2372	2243.07	6
E9PVB5	Tetratricopeptide repeat protein 17	Ttc17	10	100	74.4817	70.8243	76.2397	61.9769	63.7459	80.2874	6
E9PX95	ATP-binding cassette sub-family A member 17	Abca17	5	83.3	19.2628	37.1138	47.2677	46.4286	#NUM!	33.5669	5
E9PXF8	Myotubularin-related protein 13	Sbf2	6	91.7	100.443	103.86	148.951	#NUM!	119.553	93.1069	5
E9PY46	Intraflagellar transport protein 140 homolog	Ift140	26	100	359.353	339.017	325.309	322.827	329.133	343.612	6
E9PYH6	Histone-lysine N-methyltransferase SETD1A	Setd1a	20	100	343.492	385.174	351.661	340.368	313.181	315.028	6
E9PYK3	Protein mono-ADP-ribosyltransferase PARP4	Parp4	46	100	635.652	647.56	649.465	605.885	594.139	647.027	6
E9PYL2	Proline-rich protein 12	Prr12	11	100	191.699	199.014	208.078	170.694	127.596	183.793	6
E9PZJ8	Activating signal cointegrator 1 complex subunit 3	Ascc3	76	100	3947.69	3908.95	4107.19	4146.63	4109.76	3844.51	6
E9PZM4	Chromodomain-helicase-DNA-binding protein 2	Chd2	30	100	459.064	411.483	401.522	465.602	470.667	446.472	6
E9Q1P8	Interferon regulatory factor 2-binding protein 2	Irf2bp2	14	100	807.022	819.983	840.114	535.699	523.771	685.038	6
E9Q286	Little elongation complex subunit 1	Ice1	8	91.7	85.2682	84.9099	85.8775	79.1503	#NUM!	115.99	5
E9Q309	Centrosome-associated protein 350	Cep350	21	100	130.476	128.7	145.134	142.477	169.292	142.593	6
E9Q394	A-kinase anchor protein 13	Akap13	70	100	1293.41	1284.79	1271.67	901.386	896.092	974.558	6
E9Q3C1	C2 domain-containing protein 2	C2cd2	7	100	103.65	88.1005	105.503	127.923	127.493	105.511	6
E9Q3L2	Phosphatidylinositol 4-kinase alpha	Pi4ka	62	100	1497.26	1475.5	1479.27	1365.23	1379.52	1441.17	6
E9Q401	Ryanodine receptor 2	Ryr2	13	100	323.319	262.985	295.794	231.888	149.62	148.804	6
E9Q414	Apolipoprotein B-100	Apob	18	100	5256.03	4497.8	6094.73	10217.6	10797	7241.76	6
E9Q4F7	Ankyrin repeat domain-containing protein 11	Ankrd11	17	91.7	#NUM!	75.7997	60.4341	67.8152	67.8973	101.978	5
E9Q4N7	AT-rich interactive domain-containing protein 1B	Arid1b	31	100	842.639	849.431	893.802	756.881	782.857	739.511	6
E9Q4P1	WD repeat and FYVE domain-containing protein 1	Wdfy1	14	100	657.475	608.484	651.215	716.433	650.072	735.375	6
E9Q555	E3 ubiquitin-protein ligase RNF213	Rnf213	86	100	365.059	361.822	341.404	333.292	301.03	339.196	6
E9Q557	Desmoplakin	Dsp	117	100	1905.92	1847.65	1956.83	1661.5	1937.59	1711.26	6
E9Q5C9	Nucleolar and coiled-body phosphoprotein 1	Nolc1	17	100	957.691	1066.72	990.682	1048.67	1006.06	974.049	6
E9Q5F9	Histone-lysine N-methyltransferase SETD2	Setd2	14	100	132.471	138.955	126.885	115.484	117.743	110.438	6
E9Q5K9	YTH domain-containing protein 1	Ythdc1	10	100	210.647	241.915	222.992	264.037	226.113	262.257	6
E9Q634	Unconventional myosin-Ie	Myo1e	19	100	245.739	259.036	267.79	301.664	304.279	263.064	6
E9Q6J5	Biorientation of chromosomes in cell division protein 1-like 1	Bod1l	46	100	126.05	138.509	126.752	107.045	120.475	135.119	6
E9Q6P5	Tetratricopeptide repeat protein 7B	Ttc7b	16	100	230.532	255.975	257.589	275.34	282.14	268.84	6
E9Q735	Ubiquitin conjugation factor E4 A	Ube4a	17	100	320.316	307.784	342.419	332.779	378.11	326.558	6
E9Q784	Zinc finger CCCH domain-containing protein 13	Zc3h13	26	100	310.039	288.664	281.389	305.014	285.544	296.374	6
E9Q7D5	Rho guanine nucleotide exchange factor 5	Arhgef5	21	100	281.222	277.828	326.555	299.557	368.176	337.187	6
E9Q7E2	AT-rich interactive domain-containing protein 2	Arid2	20	100	96.6105	97.265	106.904	93.6299	93.2504	100.794	6
E9Q7G0	Nuclear mitotic apparatus protein 1	Numa1	114	100	3080.45	3103.21	3179.4	3171.83	3034.98	3151.89	6
E9Q7X6	Protein HEG homolog 1	Heg1	4	100	87.6846	74.2122	63.2518	45.5234	63.881	66.5228	6
E9Q8D0	DnaJ homolog subfamily C member 21	Dnajc21	11	100	428.197	403.143	413.394	376.167	375.732	463.233	6
E9Q8I9	Protein furry homolog	Fry	41	100	420.111	379.007	417.659	437.348	383.257	410.708	6
E9Q8T7	Dynein heavy chain 1, axonemal	Dnah1	18	83.3	164.838	86.2427	149.39	129.349	#NUM!	159.167	5
E9Q9D5	Rab-like protein 2A	Rabl2	7	100	61.794	65.7214	61.7233	63.1965	72.3084	60.6918	6
E9QAM5	Helicase with zinc finger domain 2	Helz2	13	100	50.713	51.3346	53.8444	62.1178	68.0897	44.0399	6
E9QAT4	Protein transport protein Sec16A	Sec16a	73	100	3011.21	3000.16	2961.36	3136.61	3265.37	2803.92	6
F6VAN0	Cyclic AMP-dependent transcription factor ATF-6 alpha	Atf6	16	100	201.867	214.113	189.21	221.354	241.388	258.159	6
F6ZDS4	Nucleoprotein TPR	Tpr	110	100	2021.93	1968.65	2011.79	2151.24	2079.15	2078.32	6
F7BJB9	MORC family CW-type zinc finger protein 3	Morc3	17	100	111.802	106.027	108.31	107.47	114.642	117.365	6
F7BWT7	Tetraspanin-15	Tspan15	5	100	226.234	223.3	218.56	236.513	292.183	247.406	6
F8VPQ2	AT-rich interactive domain-containing protein 4A	Arid4a	10	100	222.962	194.321	195.356	186.221	181.858	191.458	6
F8VPU2	FERM, ARHGEF and pleckstrin domain-containing protein 1	Farp1	28	100	1579.11	1518.85	1612.35	1301.14	1260.27	1411.48	6
F8VPZ5	DNA excision repair protein ERCC-6	Ercc6	9	100	71.6279	87.3253	86.7674	57.383	62.0447	103.883	6
F8VQB6	Unconventional myosin-X	Myo10	33	100	365.453	358.02	370.673	280.13	257.178	316.7	6
G3X9J0	Signal-induced proliferation-associated 1-like protein 3	Sipa1l3	43	100	1594.96	1507.02	1472.6	1673.21	1651.52	1564.13	6
G3X9K3	Brefeldin A-inhibited guanine nucleotide-exchange protein 1	Arfgef1	51	100	1488.46	1479.39	1490.13	1442.48	1430.74	1349.51	6
G3X9R7	RING finger protein 148	Rnf148	1	83.3	1575.84	1413.69	1572.57	2100.28	2240.08	747.944	6
G3XA57	Rab11 family-interacting protein 2	Rab11fip2	11	100	225.013	245.47	216.521	229.274	252.868	304.077	6
G5E829	Plasma membrane calcium-transporting ATPase 1	Atp2b1	27	100	4327.45	3939.39	4106.17	4198.13	4060.16	3873.42	6
G5E861	Sodium channel and clathrin linker 1	Sclt1	11	100	282.815	334.599	369.551	351.832	306.447	298.96	6
G5E870	E3 ubiquitin-protein ligase TRIP12	Trip12	49	100	717.427	757.317	710.182	603.658	579.351	664.772	6
G5E872	Aminopeptidase RNPEPL1	Rnpepl1	6	100	260.16	250.809	258.937	249.418	274.446	251.706	6
G5E897	Protein O-glucosyltransferase 3	Poglut3	15	100	220.979	219.669	215.272	209.844	217.806	245.897	6
G5E8B9	Zinc finger and BTB domain-containing protein 11	Zbtb11	6	100	131.804	159.025	146.611	142.568	132.677	141.414	6
G5E8F4	Fucose-1-phosphate guanylyltransferase	Fpgt	11	100	421.182	415.192	430.28	489.501	425.681	457.099	6
G5E8K5	Ankyrin-3	Ank3	60	100	1092.22	1114.99	1188.27	1220.29	1218.58	1129.36	6
G5E8P0	Gamma-tubulin complex component 6	Tubgcp6	11	100	72.9863	58.306	68.2178	79.8006	84.0008	71.6369	6
G5E8P1	Bromodomain-containing protein 1	Brd1	6	100	148.985	162.903	153.995	211.49	176.795	184.423	6
G5E8Q8	Adhesion G protein-coupled receptor F5	Adgrf5	4	91.7	25.0966	20.4564	23.0397	19.6459	14.2748	17.5266	6
GFP	Green fluorescent protein	GFP	1	91.7	771.179	427.658	405.689	400.721	279.254	221.272	6
O08529	Calpain-2 catalytic subunit	Capn2	32	100	1832.85	1932.41	1890.35	1737.54	1866.74	1719.25	6
O08532	Voltage-dependent calcium channel subunit alpha-2/delta-1	Cacna2d1	32	100	1696.78	1750.69	1641.61	1377.44	1404.3	1403.23	6
O08539	Myc box-dependent-interacting protein 1	Bin1	18	100	536.796	531.483	538.959	514.031	501.58	526.623	6
O08543	Ephrin-A5	Efna5	3	91.7	145.194	123.463	132.577	198.866	142.112	163.519	6
O08547	Vesicle-trafficking protein SEC22b	Sec22b	15	100	8374.12	7908.23	8870.18	9878.87	10351.3	9203.54	6
O08550	Histone-lysine N-methyltransferase 2B	Kmt2b	10	100	94.3903	95.1662	101.111	92.7748	78.3773	95.8712	6
O08553	Dihydropyrimidinase-related protein 2	Dpysl2	26	100	22151.7	22277.6	22562.7	23826.1	25470.7	22397.8	6
O08573	Galectin-9	Lgals9	3	100	100.683	84.7818	93.8448	134.999	88.3948	79.5631	6
O08576	RUN domain-containing protein 3A	Rundc3a	13	100	413.9	421.521	413.254	362.799	399.662	426.188	6
O08579	Emerin	Emd	11	100	1312.62	1383.88	1285.82	1244.62	1271.74	1387.15	6
O08580	Steroid hormone receptor ERR1	Esrra	6	100	69.5529	74.7899	61.6206	91.2192	93.2203	98.4083	6
O08582	GTP-binding protein 1	Gtpbp1	20	100	795.49	806.881	816.639	720.702	764.342	703.031	6
O08583	THO complex subunit 4	Alyref	6	100	3338.26	3465.14	3562.38	3153.86	3568.26	2898.56	6
O08585	Clathrin light chain A	Clta	10	100	2330.79	2237.71	2430.8	2615.83	2589.61	2393.76	6
O08586	Phosphatidylinositol 3,4,5-trisphosphate 3-phosphatase and dual-specificity protein phosphatase PTEN	Pten	9	100	289.81	320.688	324.798	300.543	279.138	361.721	6
O08599	Syntaxin-binding protein 1	Stxbp1	29	100	8876.33	8650.11	8946.5	8795.45	9204.89	8293.49	6
O08600	Endonuclease G, mitochondrial	Endog	7	100	240.132	258.38	249.748	251.09	248.822	321.381	6
O08601	Microsomal triglyceride transfer protein large subunit	Mttp	36	100	1254.52	1237.45	1281.17	1245.32	1441.34	1294.83	6
O08605	MAP kinase-interacting serine/threonine-protein kinase 1	Mknk1	5	100	116.629	113.672	115.236	112.387	107.912	141.505	6
O08609	Max-like protein X	Mlx	8	100	275.49	253.834	255.181	211.159	170.887	235.905	6
O08638	Myosin-11	Myh11	94	100	740.355	1196.08	689.15	1759.38	1304.66	1150.74	6
O08648	Mitogen-activated protein kinase kinase kinase 4	Map3k4	21	100	585.351	585.432	581.439	662.999	603.492	613.367	6
O08663	Methionine aminopeptidase 2	Metap2	18	100	3756.87	3298.29	3499.25	2599.1	2585.32	2716.13	6
O08664	B-cell CLL/lymphoma 7 protein family member C	Bcl7c	2	100	194.253	204.154	206.597	183.655	158.973	227.26	6
O08688	Calpain-5	Capn5	14	100	393.965	359.978	390.281	360.345	298.716	441.385	6
O08709	Peroxiredoxin-6	Prdx6	19	100	34605.5	35855.6	37715.9	39284.6	39815.7	38328	6
O08710	Thyroglobulin	Tg	5	100	285.292	194.313	262.085	437.371	387.627	348.833	6
O08712	Tumor necrosis factor receptor superfamily member 11B	Tnfrsf11b	7	100	199.955	141.529	201.157	309.043	342.608	286.407	6
O08715	A-kinase anchor protein 1, mitochondrial	Akap1	4	100	184.091	215.015	182.94	197.912	141.783	268.898	6
O08734	Bcl-2 homologous antagonist/killer	Bak1	5	100	171.191	180.223	172.58	183.024	168.985	166.366	6
O08738	Caspase-6	Casp6	8	100	195.348	174.125	184.056	185.297	168.567	164.209	6
O08739	AMP deaminase 3	Ampd3	4	91.7	90.2116	72.3414	49.9692	72.6788	#NUM!	57.8725	5
O08740	DNA-directed RNA polymerase II subunit RPB11	Polr2j	1	100	274.765	284.863	267.008	225.425	236.388	260.733	6
O08749	Dihydrolipoyl dehydrogenase, mitochondrial	Dld	18	100	10509	9989.49	10710.1	11910.9	12524	11058.9	6
O08756	3-hydroxyacyl-CoA dehydrogenase type-2	Hsd17b10	12	100	4222.59	4101.17	4219.61	5302.42	5007.81	5028.44	6
O08759	Ubiquitin-protein ligase E3A	Ube3a	35	100	810.779	759.805	821.729	813.268	833.477	797.45	6
O08760	N-glycosylase/DNA lyase	Ogg1	7	100	145.098	112.092	111.277	135.1	110.807	122.778	6
O08784	Treacle protein	Tcof1	36	100	618.835	680.395	690.345	699.472	678.884	654.237	6
O08785	Circadian locomoter output cycles protein kaput	Clock	9	100	98.9294	98.24	93.4297	82.0657	76.7354	119.634	6
O08788	Dynactin subunit 1	Dctn1	66	100	3374.44	3211.35	3330.78	3345.99	3356.89	3236.6	6
O08789	Max-binding protein MNT	Mnt	5	100	132.523	101.598	137.23	97.9535	91.0828	122.22	6
O08795	Glucosidase 2 subunit beta	Prkcsh	18	100	19885.6	19199.4	20547.9	22361.6	24189.8	20263.1	6
O08807	Peroxiredoxin-4	Prdx4	11	100	1747.38	1618.07	1673.81	1784.14	1950.57	1787.35	6
O08808	Protein diaphanous homolog 1	Diaph1	45	100	1467.15	1390.41	1441.34	1302.32	1251.14	1266.27	6
O08810	116 kDa U5 small nuclear ribonucleoprotein component	Eftud2	43	100	3363.17	3350.11	3349.02	3414.1	3322.48	3191.81	6
O08811	General transcription and DNA repair factor IIH helicase subunit XPD	Ercc2	8	100	269.84	256.527	247.836	243.737	220.837	282.068	6
O08832	Polypeptide N-acetylgalactosaminyltransferase 4	Galnt4	12	100	267.828	234.624	211.996	296.523	267.457	340.203	6
O08848	60 kDa SS-A/Ro ribonucleoprotein	RO60	20	100	1173.99	1191.39	1163.75	1065.58	1188.32	1096.62	6
O08856	RNA polymerase II elongation factor ELL	Ell	10	100	67.9448	59.7443	64.97	60.5011	65.9597	85.6347	6
O08912	Polypeptide N-acetylgalactosaminyltransferase 1	Galnt1	22	100	1809.47	1693.66	1774	2249.29	2476.99	1843.46	6
O08914	Fatty-acid amide hydrolase 1	Faah	15	100	1781.46	1791.63	1754.23	2060.64	2102.2	1900.14	6
O08915	AH receptor-interacting protein	Aip	12	100	1831.62	1659.22	1757.76	1530.78	1396.89	2001.65	6
O08917	Flotillin-1	Flot1	18	100	194.281	209.064	199.253	195.528	191.33	181.102	6
O08919	Numb-like protein	Numbl	8	100	49.6101	53.2069	49.4293	46.1557	40.0705	48.3743	6
O08970	Tuftelin	Tuft1	9	100	95.0309	92.7707	99.7894	75.4771	73.9591	102.264	6
O08983	Hermansky-Pudlak syndrome 1 protein homolog	Hps1	5	100	126.212	141.9	122.624	99.2848	131.411	122.774	6
O08992	Syntenin-1	Sdcbp	8	100	100.124	104.109	96.6997	100.581	97.4482	112.978	6
O08997	Copper transport protein ATOX1	Atox1	4	100	5195.13	5419.27	5327.63	4396.14	4458.45	4964.16	6
O08999	Latent-transforming growth factor beta-binding protein 2	Ltbp2	6	100	291.861	145.031	302.791	364.46	398.45	339.162	6
O09000	Nuclear receptor coactivator 3	Ncoa3	11	100	113.642	126.368	114.753	94.7316	90.3238	107.257	6
O09005	Sphingolipid delta(4)-desaturase DES1	Degs1	6	100	2343.45	2246.04	2059.33	1866.42	2008.79	2585.3	6
O09012	Peroxisomal targeting signal 1 receptor	Pex5	23	100	309.614	287.745	288.257	258.448	258.533	279.756	6
O09044	Synaptosomal-associated protein 23	Snap23	11	100	1148.33	1087.33	1077.22	1075.86	1021.44	1102.96	6
O09061	Proteasome subunit beta type-1	Psmb1	14	100	9473.09	9477.38	9799.45	9408.21	10099.7	10757.3	6
O09106	Histone deacetylase 1	Hdac1	20	100	522.582	576.747	511.19	497.903	488.262	408.048	6
O09110	Dual specificity mitogen-activated protein kinase kinase 3	Map2k3	10	100	137.476	119.529	137.653	133.957	128.447	128.11	6
O09111	NADH dehydrogenase [ubiquinone] 1 beta subcomplex subunit 11, mitochondrial	Ndufb11	9	100	3186.41	3648.31	3249.44	3824.59	3695.14	3752.84	6
O09114	Prostaglandin-H2 D-isomerase	Ptgds	1	75	205.887	#NUM!	183.488	367.282	312.034	353.791	5
O09117	Synaptophysin-like protein 1	Sypl1	3	100	772.484	633.502	700.789	787.155	838.926	701.246	6
O09126	Semaphorin-4D	Sema4d	7	100	62.1046	58.1395	64.24	58.8222	45.5817	49.6172	6
O09130	NFATC2-interacting protein	Nfatc2ip	3	100	205.28	342.969	237.231	215.586	235.557	199.2	6
O09131	Glutathione S-transferase omega-1	Gsto1	14	100	1207.83	1036.79	1067.94	1070.68	1180.35	1868.78	6
O09159	Lysosomal alpha-mannosidase	Man2b1	35	100	6310.69	5871.93	6523.63	5663.17	5744.23	5940.05	6
O09167	60S ribosomal protein L21	Rpl21	8	100	3621.5	3376.27	3231.69	3459.74	2744.49	2856.31	6
O09172	Glutamate--cysteine ligase regulatory subunit	Gclm	7	100	939.076	921.472	915.473	624.471	610.2	996.24	6
O09173	Homogentisate 1,2-dioxygenase	Hgd	3	75	186.239	157.401	215.987	313.475	269.541	253.224	6
O09174	Alpha-methylacyl-CoA racemase	Amacr	12	100	408.684	387.094	388.66	413.215	367.003	430.978	6
O35054	Claudin-4	Cldn4	3	100	617.474	614.937	627.541	909.571	789.176	484.399	6
O35071	Kinesin-like protein KIF1C	Kif1c	16	100	398.106	378.316	400.048	391.91	446.031	358.288	6
O35075	Vacuolar protein sorting-associated protein 26C	Vps26c	4	100	880.541	834.56	858.756	791.403	781.566	810.381	6
O35083	1-acyl-sn-glycerol-3-phosphate acyltransferase alpha	Agpat1	5	100	919.709	931.541	848.125	1052.87	929.051	1066.25	6
O35099	Mitogen-activated protein kinase kinase kinase 5	Map3k5	25	100	362.091	341.122	332.149	317.783	337.6	333.716	6
O35103	Osteomodulin	Omd	2	100	733.676	540.721	738.919	1063.68	1112.42	1110.56	6
O35114	Lysosome membrane protein 2	Scarb2	18	100	1327.06	1287.88	1315	1036.99	920.777	1221.4	6
O35126	Atrophin-1	Atn1	4	91.7	285.581	224.118	295.205	265.045	#NUM!	248.423	5
O35127	Protein C10	Grcc10	4	100	492.271	518.608	503.658	347.479	322.632	484.776	6
O35129	Prohibitin-2	Phb2	20	100	4128.86	4155.14	4045.15	5054.18	5021.59	4984.48	6
O35130	Ribosomal RNA small subunit methyltransferase NEP1	Emg1	6	100	270.213	280.072	244.859	238.891	291.209	266.722	6
O35134	DNA-directed RNA polymerase I subunit RPA1	Polr1a	11	100	111.309	115.123	114.7	113.81	99.6601	106.793	6
O35136	Neural cell adhesion molecule 2	Ncam2	5	91.7	72.0266	73.8915	69.8842	89.0173	91.2704	92.7016	6
O35143	ATPase inhibitor, mitochondrial	ATP5IF1	7	100	3304.52	4191.1	3700.55	4791.8	4575.66	4882.16	6
O35144	Telomeric repeat-binding factor 2	Terf2	25	100	716.403	669.295	743.092	724.83	777.929	644.305	6
O35153	BET1-like protein	Bet1l	6	100	1052.66	942.11	1024.24	1203.18	1225.22	1012.8	6
O35166	Golgi SNAP receptor complex member 2	Gosr2	8	100	3632.69	3627.75	3626.58	3931.68	4260	3592.16	6
O35206	Collagen alpha-1(XV) chain	Col15a1	8	100	130.335	140.916	141.909	167.6	144.953	103.445	6
O35207	Cyclin-dependent kinase 2-associated protein 1	Cdk2ap1	2	100	239.599	160.018	227.291	204.663	214.632	170.433	6
O35215	D-dopachrome decarboxylase	Ddt	7	100	6754.58	7112.57	6855.17	6171.67	7414.35	6884.41	6
O35218	Cleavage and polyadenylation specificity factor subunit 2	Cpsf2	30	100	734.328	746.826	777.983	865.914	860.575	768.871	6
O35219	Potassium voltage-gated channel subfamily H member 2	Kcnh2	10	100	178.045	203.845	206.249	202.13	177.073	233.168	6
O35226	26S proteasome non-ATPase regulatory subunit 4	Psmd4	17	100	5332.83	5593	5136.27	5259.15	5466.83	4891.47	6
O35231	Kinesin-like protein KIFC3	Kifc3	17	100	302.576	311.368	307.095	277.949	257.532	293.642	6
O35239	Tyrosine-protein phosphatase non-receptor type 9	Ptpn9	22	100	279.03	265.996	272.829	299.924	292.559	281.768	6
O35242	Protein FAN	Nsmaf	10	100	178.315	147.429	177.312	163.515	168.443	175.956	6
O35245	Polycystin-2	Pkd2	15	100	294.49	310.48	299.917	344.161	384.273	278.022	6
O35250	Exocyst complex component 7	Exoc7	35	100	1126.16	1095.6	1175.29	1119.63	1113.09	1061.29	6
O35286	Pre-mRNA-splicing factor ATP-dependent RNA helicase DHX15	Dhx15	38	100	2783.05	2759.3	2729.86	2970.23	2920.12	2846.33	6
O35295	Transcriptional activator protein Pur-beta	Purb	10	100	1057.44	1018.61	1030.31	1070.48	962.746	959.915	6
O35309	N-myc-interactor	Nmi	13	100	1143.98	1147.6	1185.46	1109.25	1261.74	1255.28	6
O35316	Sodium- and chloride-dependent taurine transporter	Slc6a6	6	100	138.385	114.478	111.098	164.075	177.039	141.774	6
O35317	Pre-B-cell leukemia transcription factor 3	Pbx3	4	100	145.517	151.94	134.518	102.507	106.171	122.183	6
O35326	Serine/arginine-rich splicing factor 5	Srsf5	7	100	4289.9	4380.83	4311.88	3371.46	3719.38	3518.85	6
O35343	Importin subunit alpha-3	Kpna4	7	100	372.626	354.388	363.289	376.649	369.349	353.906	6
O35344	Importin subunit alpha-4	Kpna3	22	100	2625.15	2725.86	2819.85	2810.29	2571.95	2303.53	6
O35345	Importin subunit alpha-7	Kpna6	14	100	868.313	959.96	847.958	977.662	826.94	838.525	6
O35350	Calpain-1 catalytic subunit	Capn1	35	100	1134.57	1138.62	1156.86	1144.19	1129.4	1156.03	6
O35375	Neuropilin-2	Nrp2	6	100	102.467	74.8701	97.0217	156.607	76.0236	105.355	6
O35379	Multidrug resistance-associated protein 1	Abcc1	29	100	410.403	374.714	387.222	508.152	473.584	439.369	6
O35381	Acidic leucine-rich nuclear phosphoprotein 32 family member A	Anp32a	11	100	5257.88	5306.6	5036.35	5643.65	5385.14	6344.54	6
O35382	Exocyst complex component 4	Exoc4	47	100	1420.57	1401.57	1444.47	1534.6	1487.35	1466.56	6
O35386	Phytanoyl-CoA dioxygenase, peroxisomal	Phyh	6	100	141.317	117.575	128.946	107.251	120.116	155.272	6
O35387	HCLS1-associated protein X-1	Hax1	16	100	380.049	375.934	313.082	386.752	379.412	435.362	6
O35400	Sulfotransferase 2B1	Sult2b1	10	100	204.096	211.615	240.077	219.937	213.961	184.547	6
O35405	5'-3' exonuclease PLD3	Pld3	11	100	2744.89	2550.38	2581.78	1726.65	1751.65	2727.53	6
O35417	Proenkephalin-B	Pdyn	6	100	3011.21	2984.94	2490.62	2637.06	3823.33	2818.18	6
O35427	DNA-directed RNA polymerase III subunit RPC9	Crcp	3	100	114.679	118.075	118.021	112.342	81.8307	145.887	6
O35435	Dihydroorotate dehydrogenase (quinone), mitochondrial	Dhodh	19	100	1924.15	1862.62	1908.42	2311.62	2385.59	2153.71	6
O35450	FK506-binding protein-like	Fkbpl	7	100	203.113	185.735	202.976	203.458	169.555	149.019	6
O35451	Cyclic AMP-dependent transcription factor ATF-6 beta	Atf6b	3	83.3	175.73	168.656	145.654	148.586	137.799	169.919	6
O35454	Chloride transport protein 6	Clcn6	4	100	73.3099	69.8227	45.0922	96.9354	78.9504	101.81	6
O35459	Delta(3,5)-Delta(2,4)-dienoyl-CoA isomerase, mitochondrial	Ech1	10	100	515.242	541.048	492.823	518.049	529.863	537.909	6
O35465	Peptidyl-prolyl cis-trans isomerase FKBP8	Fkbp8	9	100	1467.46	1356.14	1361.99	1025.26	1111.81	1488.64	6
O35474	EGF-like repeat and discoidin I-like domain-containing protein 3	Edil3	6	100	81.0424	78.7744	85.3986	104.466	72.9597	90.8836	6
O35490	Betaine--homocysteine S-methyltransferase 1	Bhmt	9	100	306.401	221.911	299.509	344.528	391.891	350.24	6
O35492	Dual specificity protein kinase CLK3	Clk3	11	100	152.097	151.253	124.778	182.977	184.549	116.418	6
O35493	Dual specificity protein kinase CLK4	Clk4	2	100	71.6505	68.742	91.878	117.389	128.043	89.6939	6
O35495	Cyclin-dependent kinase 14	Cdk14	7	100	123.69	125.453	117.595	85.9608	132.227	115.592	6
O35526	Syntaxin-1A	Stx1a	13	100	618.62	553.639	590.764	714.737	603.349	563.216	6
O35551	Rab GTPase-binding effector protein 1	Rabep1	44	100	1046.51	954.856	1019.54	941.945	987.777	940.562	6
O35566	CD151 antigen	Cd151	5	100	214.592	172.997	189.288	224.283	188.655	250.323	6
O35593	26S proteasome non-ATPase regulatory subunit 14	Psmd14	17	100	3978.2	3946.35	3956.43	4106.5	3974.35	4146.92	6
O35594	Intraflagellar transport protein 81 homolog	Ift81	22	100	770.433	731.558	784.439	724.702	749.051	690.007	6
O35598	Disintegrin and metalloproteinase domain-containing protein 10	Adam10	18	100	298.217	314.813	286.496	262.664	284.784	306.136	6
O35604	NPC intracellular cholesterol transporter 1	Npc1	10	100	402.412	330.147	369.376	346.881	238.718	384.431	6
O35608	Angiopoietin-2	Angpt2	4	91.7	122.238	126.605	125.813	#NUM!	129.006	93.0269	5
O35609	Secretory carrier-associated membrane protein 3	Scamp3	10	100	2156.63	2048.54	1983.14	2226.59	2459.65	2150.8	6
O35613	Death domain-associated protein 6	Daxx	4	100	186.034	188.874	196.363	211.136	211.901	152.051	6
O35621	Phosphomannomutase 1	Pmm1	6	100	100.066	100.951	133.338	116.22	128.71	115.71	6
O35623	BET1 homolog	Bet1	2	100	1716.46	1688.59	1824.73	1693.76	2063.45	1495.97	6
O35632	Hyaluronidase-2	Hyal2	1	91.7	33.4817	24.7173	22.8254	#NUM!	18.5227	37.589	5
O35638	Cohesin subunit SA-2	Stag2	32	100	488.229	492.012	529.979	498.987	462.672	481.391	6
O35639	Annexin A3	Anxa3	14	100	1114.62	1015.9	1112.01	862.085	864.105	411.491	6
O35643	AP-1 complex subunit beta-1	Ap1b1	28	100	3738.51	3437.14	3702.45	3680.7	3620.26	3618.29	6
O35648	Centrin-3	Cetn3	7	100	170.55	204.409	220.738	221.966	262.324	216.606	6
O35654	DNA polymerase delta subunit 2	Pold2	7	100	144.035	172.266	142.698	142.81	176.291	126.175	6
O35657	Sialidase-1	Neu1	8	100	2028.33	2068.98	2266.46	1622.81	1883.9	1897.37	6
O35658	Complement component 1 Q subcomponent-binding protein, mitochondrial	C1qbp	9	100	1319.73	1577.1	1390.8	1600.31	1615.82	1674.21	6
O35659	Glucagon-like peptide 1 receptor	Glp1r	6	100	2387.4	2459.27	2345.69	1922.72	1684.6	1924.1	6
O35660	Glutathione S-transferase Mu 6	Gstm6	1	75	90.2112	72.9497	98.4879	85.8319	#NUM!	101.407	5
O35664	Interferon alpha/beta receptor 2	Ifnar2	5	91.7	273.234	301.375	304.05	291.034	249.954	320.345	6
O35668	Huntingtin-associated protein 1	Hap1	21	100	561.138	500.572	512.217	422.285	439.099	579.343	6
O35671	Integrin beta-1-binding protein 1	Itgb1bp1	3	100	99.0505	87.7306	90.7729	116.573	111.558	88.5914	6
O35678	Monoglyceride lipase	Mgll	10	100	147.582	104.85	133.783	249.49	262.648	150.854	6
O35680	28S ribosomal protein S12, mitochondrial	Mrps12	2	100	153.14	167.238	148.703	240.046	233.613	220.142	6
O35682	Myeloid-associated differentiation marker	Myadm	2	100	143.405	166.761	183.773	226.136	159.284	164.044	6
O35683	NADH dehydrogenase [ubiquinone] 1 alpha subcomplex subunit 1	Ndufa1	1	100	835.982	1050.26	858.202	938.885	1231.24	1211.8	6
O35684	Neuroserpin	Serpini1	13	100	886.707	863.776	805.381	959.874	1087.77	1192.95	6
O35685	Nuclear migration protein nudC	Nudc	25	100	4671.7	4625.8	4682.59	4110.64	4469.09	4422.98	6
O35691	Pinin	Pnn	28	100	1080.23	1186.41	1152.37	1205.18	1069.96	1101.4	6
O35701	Matrilin-3	Matn3	2	100	114.451	100.175	144.033	190.323	179.906	121.888	6
O35704	Serine palmitoyltransferase 1	Sptlc1	10	100	3024.62	2951.28	2813.68	2635.95	2830.2	2519.33	6
O35710	Nocturnin	Noct	2	91.7	203.81	268.661	195.62	268.278	338.662	220.512	6
O35730	E3 ubiquitin-protein ligase RING1	Ring1	8	100	187.275	175.713	157.225	131.838	144.627	181.684	6
O35737	Heterogeneous nuclear ribonucleoprotein H	Hnrnph1	21	100	4993.05	5182.49	5457.05	5383.7	5953.21	4169.02	6
O35841	Apoptosis inhibitor 5	Api5	23	100	5028.25	5137.81	5175.82	5292.06	5037.03	4995.58	6
O35855	Branched-chain-amino-acid aminotransferase, mitochondrial	Bcat2	16	100	851.159	744.916	830.826	986.287	1055.91	794.687	6
O35857	Mitochondrial import inner membrane translocase subunit TIM44	Timm44	21	100	2172.52	2307.14	2301.13	2623.42	2620.49	2475.74	6
O35864	COP9 signalosome complex subunit 5	Cops5	17	100	1559.06	1576.45	1681.11	1518.6	1762.37	1623.28	6
O35874	Neutral amino acid transporter A	Slc1a4	8	100	102.061	104.343	97.1165	137.498	138.738	186.294	6
O35887	Calumenin	Calu	17	100	1530.71	1624.21	1591.98	1646.24	1615.39	1468.2	6
O35900	U6 snRNA-associated Sm-like protein LSm2	Lsm2	8	100	1884.37	2208.05	1971.38	2039.61	2249.68	1804.72	6
O35912	Epithelial membrane protein 3	Emp3	1	100	120.113	155.101	137.59	136.84	102.374	98.7034	6
O35927	Catenin delta-2	Ctnnd2	30	100	544.967	496.597	481.53	478.385	530.004	490.494	6
O35943	Frataxin, mitochondrial	Fxn	7	100	2509.24	2525.34	2611.11	2895.8	3060.97	2201.78	6
O35954	Membrane-associated phosphatidylinositol transfer protein 1	Pitpnm1	22	100	519.21	508.405	502.694	572.062	611.227	569.707	6
O35955	Proteasome subunit beta type-10	Psmb10	9	100	468.916	450.181	386.343	406.336	410.242	508.326	6
O35963	Ras-related protein Rab-33B	Rab33b	8	100	1945.79	1715.94	1764.48	2148.53	2075.61	1839.29	6
O35969	Guanidinoacetate N-methyltransferase	Gamt	5	100	418.726	278.949	401.552	446.846	411.017	334.69	6
O35972	39S ribosomal protein L23, mitochondrial	Mrpl23	6	100	781.644	668.067	714.451	733.586	762.516	703.429	6
O35973	Period circadian protein homolog 1	Per1	2	91.7	54.4179	112.422	57.8497	#NUM!	92.9602	78.5735	5
O35984	Pre-B-cell leukemia transcription factor 2	Pbx2	3	100	104.332	99.6432	93.0213	77.7907	88.1188	94.6988	6
O35988	Syndecan-4	Sdc4	6	100	335.268	285.554	310.779	457.884	508.05	397.907	6
O54692	Centromere/kinetochore protein zw10 homolog	Zw10	33	100	2158.59	2051.44	2165.86	2307.97	2434.85	2262.26	6
O54714	E3 SUMO-protein ligase PIAS3	Pias3	2	91.7	139.016	96.5201	122.444	99.3282	#NUM!	123.801	5
O54724	Caveolae-associated protein 1	Cavin1	13	100	499.743	643.27	481.783	885.505	735.319	265.951	6
O54734	Dolichyl-diphosphooligosaccharide--protein glycosyltransferase 48 kDa subunit	Ddost	20	100	13971	13417.2	13162.2	15342.9	15694.9	12461.8	6
O54754	Aldehyde oxidase 1	Aox1	12	100	102.491	96.6088	105.676	72.0198	89.9375	80.1303	6
O54774	AP-3 complex subunit delta-1	Ap3d1	52	100	1751.02	1813.32	1786.06	1803.96	1824.07	1879.17	6
O54781	SRSF protein kinase 2	Srpk2	24	100	1217.14	1141.79	1109.73	894.328	909.486	953.61	6
O54782	Epididymis-specific alpha-mannosidase	Man2b2	29	100	2873.57	2870.91	2841.2	1653.37	1583.84	2116.61	6
O54784	Death-associated protein kinase 3	Dapk3	11	100	276.828	226.541	248.911	264.399	314.611	299.061	6
O54785	LIM domain kinase 2	Limk2	6	100	283.214	259.69	234.646	226.47	248.068	255.671	6
O54786	DNA fragmentation factor subunit alpha	Dffa	9	100	411.022	425.819	405.357	351.795	398.183	379.445	6
O54788	DNA fragmentation factor subunit beta	Dffb	3	83.3	75.585	87.5365	95.6227	96.2303	160.883	101.057	6
O54790	Transcription factor MafG	Mafg	4	100	215.62	183.272	227.507	180.922	253.677	200.376	6
O54804	Choline kinase alpha	Chka	8	100	421.124	433.247	449.389	303.587	424.638	345.84	6
O54818	Tumor protein D53	Tpd52l1	9	100	351.827	313.373	368.581	387.995	434.134	421.839	6
O54825	Bystin	Bysl	13	100	155.569	158.217	146.121	132.995	153.13	167.953	6
O54829	Regulator of G-protein signaling 7	Rgs7	13	100	193.098	191.856	182.639	190.367	190.307	185.603	6
O54833	Casein kinase II subunit alpha'	Csnk2a2	17	100	1745.27	1778.86	1787.88	1729.72	1623.98	1662.01	6
O54834	Rho GTPase-activating protein 6	Arhgap6	11	100	226.631	210.175	184.446	240.377	253.136	236.979	6
O54836	Zinc finger matrin-type protein 3	Zmat3	2	100	104.916	102.797	56.8693	107.783	107.742	111.904	6
O54851	Gap junction delta-2 protein	Gjd2	4	100	345.962	373.654	316.776	297.045	310.472	471.265	6
O54865	Guanylate cyclase soluble subunit beta-1	Gucy1b1	8	100	143.069	151.047	140.322	227.57	218.339	192.806	6
O54879	High mobility group protein B3	Hmgb3	5	100	518.77	502.354	456.043	510.557	438.794	483.619	6
O54890	Integrin beta-3	Itgb3	5	100	117.467	118.113	105.437	121.802	97.7213	187.42	6
O54901	OX-2 membrane glycoprotein	Cd200	6	100	1137.31	1101.51	1110.67	1421.18	1400.93	1547.08	6
O54907	Tumor necrosis factor ligand superfamily member 12	Tnfsf12	3	100	149.045	109.962	121.367	131.301	126.058	104.037	6
O54916	RalBP1-associated Eps domain-containing protein 1	Reps1	28	100	666.454	615.459	645.868	583.935	640.839	655.861	6
O54929	WD repeat and SOCS box-containing protein 2	Wsb2	1	83.3	116.127	97.1572	126.333	#NUM!	80.0524	74.5526	5
O54931	A-kinase anchor protein 2	Akap2	9	100	92.0273	81.3269	91.2585	144.136	123.276	88.1602	6
O54941	SWI/SNF-related matrix-associated actin-dependent regulator of chromatin subfamily E member 1	Smarce1	12	100	1942.88	2008.62	1994.81	1898.94	1935.21	1830.27	6
O54946	DnaJ homolog subfamily B member 6	Dnajb6	13	100	703.945	631.318	622.358	569.673	605.687	646.175	6
O54949	Serine/threonine-protein kinase NLK	Nlk	3	91.7	85.3015	87.8639	101.69	#NUM!	80.8473	65.4788	5
O54950	5'-AMP-activated protein kinase subunit gamma-1	Prkag1	19	100	821.115	789.196	849.572	886.167	939.816	870.089	6
O54962	Barrier-to-autointegration factor	Banf1	7	100	4686.85	4924.12	4673.05	5612.37	5594.72	5287.15	6
O54965	E3 ubiquitin-protein ligase RNF13	Rnf13	5	100	560.607	512.416	556.246	315.249	310.682	318.356	6
O54967	Activated CDC42 kinase 1	Tnk2	7	91.7	#NUM!	96.6275	124.503	136.914	177.6	120.071	5
O54983	Ketimine reductase mu-crystallin	Crym	2	83.3	125.07	133.284	101.534	142.073	#NUM!	180.93	5
O54984	ATPase GET3	Get3	14	100	4047.33	4090.43	4377.35	4280.36	4421.83	4288.28	6
O54988	STE20-like serine/threonine-protein kinase	Slk	54	100	812.844	842.041	817.826	797.275	749.658	740.958	6
O54990	Prominin-1	Prom1	15	100	514.848	541.75	624.017	415.409	580.973	544.962	6
O55003	BCL2/adenovirus E1B 19 kDa protein-interacting protein 3	Bnip3	5	100	374.412	331.798	343.702	421.246	414.556	370.049	6
O55013	Trafficking protein particle complex subunit 3	Trappc3	8	100	436.96	387.085	408.669	450.249	429.505	388.83	6
O55022	Membrane-associated progesterone receptor component 1	Pgrmc1	12	100	11730.6	11471.7	10674.7	13337.2	14595.1	15280.3	6
O55023	Inositol monophosphatase 1	Impa1	14	100	6492.63	6162.43	6803.6	6432.65	7012.14	6044.83	6
O55026	Ectonucleoside triphosphate diphosphohydrolase 2	Entpd2	8	100	373.272	432.34	317.26	625.337	678.562	989.478	6
O55028	[3-methyl-2-oxobutanoate dehydrogenase [lipoamide]] kinase, mitochondrial	Bckdk	12	100	852.27	742.979	698.633	859.572	927.931	959.935	6
O55029	Coatomer subunit beta'	Copb2	57	100	13208.2	12864.7	13683.9	14282.3	15360.5	13639	6
O55033	Cytoplasmic protein NCK2	Nck2	19	100	766.973	768.245	769.681	775.359	748.904	694.627	6
O55042	Alpha-synuclein	Snca	2	100	143.805	163.907	147.072	131.686	154.022	156.952	6
O55047	Serine/threonine-protein kinase tousled-like 2	Tlk2	9	91.7	88.7604	73.4477	92.1452	38.4719	101.448	79.4438	6
O55057	Retinal rod rhodopsin-sensitive cGMP 3',5'-cyclic phosphodiesterase subunit delta	Pde6d	4	100	955.169	1071.2	1037.44	840.036	956.427	793.608	6
O55060	Thiopurine S-methyltransferase	Tpmt	6	100	3698.98	3644.18	4089.92	4410.01	3859.39	4821.56	6
O55091	Protein IMPACT	Impact	14	100	853.4	886.616	824.23	700.48	701.678	1002.96	6
O55098	Serine/threonine-protein kinase 10	Stk10	7	100	47.5511	31.9647	44.9706	66.862	46.6746	47.6569	6
O55100	Synaptogyrin-1	Syngr1	1	100	3035.73	2713.36	2979.52	2814.03	2714.64	2674.42	6
O55101	Synaptogyrin-2	Syngr2	1	100	545.278	420.889	548.832	709.002	749.361	522.034	6
O55102	Biogenesis of lysosome-related organelles complex 1 subunit 1	Bloc1s1	6	100	207.641	180.832	183.98	185.548	137.514	150.144	6
O55106	Striatin	Strn	29	100	647.703	669.146	639.377	604.579	639.184	620.275	6
O55111	Desmoglein-2	Dsg2	30	100	514.995	474.753	496.441	555.726	530.928	455.294	6
O55125	Protein NipSnap homolog 1	Nipsnap1	15	100	2895.65	2933.91	2728.76	3396.2	3927.39	3275.37	6
O55126	Protein NipSnap homolog 2	Nipsnap2	14	100	3897.59	3852.5	3872.26	4863.16	4833.27	4432.05	6
O55128	Histone deacetylase complex subunit SAP18	Sap18	11	100	701.36	786.098	856.402	865.877	954.659	763.903	6
O55131	Septin-7	Septin7	22	100	2667.86	2714.79	2773.55	2871.2	3023.7	2659.06	6
O55134	Protocadherin-12	Pcdh12	6	100	1105.11	850.929	1095.02	1633.9	1656.44	1388.1	6
O55135	Eukaryotic translation initiation factor 6	Eif6	9	100	731.527	735.105	703.843	634.584	769.416	751.589	6
O55137	Acyl-coenzyme A thioesterase 1	Acot1	12	100	93.854	107.984	101.84	55.645	117.881	105.697	6
O55142	60S ribosomal protein L35a	Rpl35a	9	100	2609.05	2250.21	2666.31	2468.42	2450.63	2449.34	6
O55143	Sarcoplasmic/endoplasmic reticulum calcium ATPase 2	Atp2a2	29	100	18254.1	17469.3	18346.5	20982.5	20618.9	19400.8	6
O55176	E3 ubiquitin-protein ligase Praja-1	Pja1	13	100	414.748	381.425	378.224	245.473	209.034	418.447	6
O55186	CD59A glycoprotein	Cd59a	1	83.3	81.2878	#NUM!	82.5443	94.1108	120.504	76.3044	5
O55187	E3 SUMO-protein ligase CBX4	Cbx4	7	75	78.7712	76.8939	70.5858	#NUM!	83.1647	74.2453	5
O55201	Transcription elongation factor SPT5	Supt5h	40	100	1135.91	1148.13	1126.65	1171.95	1141.59	1148.89	6
O55222	Integrin-linked protein kinase	Ilk	16	100	795.794	785.617	764.328	1081.74	1242.37	1105.53	6
O55229	Choline/ethanolamine kinase	Chkb	12	100	741.114	815.599	709.033	759.775	802.554	727.373	6
O55233	Cerberus	Cer1	2	83.3	484.691	436.471	350.773	526.766	405.128	595.501	6
O55234	Proteasome subunit beta type-5	Psmb5	13	100	3087.29	2912.99	3201.42	3268.38	3683.39	3323.89	6
O55236	mRNA-capping enzyme	Rngtt	14	100	145.888	130.867	148.621	145.199	150.11	162.557	6
O55242	Sigma non-opioid intracellular receptor 1	Sigmar1	3	100	787.642	735.681	880.248	987.213	1088.46	677.53	6
O70131	Ninjurin-1	Ninj1	1	100	309.334	221.802	242.878	545.163	322.396	541.973	6
O70133	ATP-dependent RNA helicase A	Dhx9	53	100	5405.61	5307.12	5180.39	5946.15	5845.38	5519.92	6
O70145	Neutrophil cytosol factor 2	Ncf2	2	83.3	59.6746	33.944	35.7378	37.9808	70.8161	37.821	6
O70146	Dual specificity testis-specific protein kinase 1	Tesk1	3	100	189.663	190.404	199.935	226.818	220.384	280.672	6
O70152	Dolichol-phosphate mannosyltransferase subunit 1	Dpm1	13	100	4109.83	4173.37	4084.99	4005.65	4869.79	5215.64	6
O70161	Phosphatidylinositol 4-phosphate 5-kinase type-1 gamma	Pip5k1c	10	100	148.53	156.859	174.615	68.5722	94.9237	112.212	6
O70172	Phosphatidylinositol 5-phosphate 4-kinase type-2 alpha	Pip4k2a	10	100	192.687	151.764	170.712	185.003	168.017	209.518	6
O70194	Eukaryotic translation initiation factor 3 subunit D	Eif3d	21	100	4218.54	4430.23	4451.57	4339.64	4773.94	4270.69	6
O70209	PDZ and LIM domain protein 3	Pdlim3	1	91.7	48.1945	#NUM!	36.8138	52.2027	57.4679	37.4554	5
O70228	Probable phospholipid-transporting ATPase IIA	Atp9a	22	100	1476.54	1395.5	1462.3	1537.96	1668.38	1357.16	6
O70230	Zinc finger protein 143	Znf143	3	100	116.715	97.0559	105.307	85.1872	94.6911	96.8649	6
O70250	Phosphoglycerate mutase 2	Pgam2	9	100	56.5843	79.2865	70.1844	101.167	128.505	72.4723	6
O70251	Elongation factor 1-beta	Eef1b	12	100	10733.3	10296.2	10772.5	10249.6	10449.1	9669.3	6
O70252	Heme oxygenase 2	Hmox2	15	100	4154.64	4002.96	4170.9	4519.5	4607.49	4917.96	6
O70263	E3 ubiquitin-protein ligase LNX	Lnx1	2	100	96.2792	76.8577	78.3548	60.5615	73.6316	91.6683	6
O70274	Protein tyrosine phosphatase type IVA 2	Ptp4a2	6	100	534.624	577.881	547.939	447.224	404.367	476.853	6
O70279	Splicing factor ESS-2 homolog	Ess2	4	83.3	108.814	#NUM!	121.851	117.201	158.519	126.691	5
O70281	Protein-tyrosine sulfotransferase 1	Tpst1	9	100	133.256	137.502	116.582	149.399	142.503	142.938	6
O70293	G protein-coupled receptor kinase 6	Grk6	7	100	106.618	95.6057	99.8425	104.621	111.254	99.763	6
O70305	Ataxin-2	Atxn2	26	100	922.451	870.654	891.595	932.114	900.431	829.048	6
O70309	Integrin beta-5	Itgb5	7	100	120.674	120.609	127.196	162.327	146.685	124.698	6
O70310	Glycylpeptide N-tetradecanoyltransferase 1	Nmt1	13	100	2675.18	2641.6	2652.7	2253.85	1960.43	2625.69	6
O70311	Glycylpeptide N-tetradecanoyltransferase 2	Nmt2	17	100	549.347	528.718	589.691	495.022	502.885	435.969	6
O70318	Band 4.1-like protein 2	Epb41l2	22	100	222.388	246.566	183.754	256.589	223.974	256.434	6
O70325	Phospholipid hydroperoxide glutathione peroxidase	Gpx4	9	100	1642.18	1612.63	1687.51	1781.07	1735.3	1702.56	6
O70338	Ribonuclease H1	Rnaseh1	3	100	144.738	113.34	136.73	138.628	108.983	137.407	6
O70340	Neuronal pentraxin-2	Nptx2	3	83.3	130.56	322.681	216.845	76.6939	186.754	146.064	6
O70348	Decapping and exoribonuclease protein	Dxo	4	91.7	122.041	139.159	98.2552	138.991	129.522	185.614	6
O70362	Phosphatidylinositol-glycan-specific phospholipase D	Gpld1	14	100	625.44	609.102	614.113	649.997	619.951	684.659	6
O70370	Cathepsin S	Ctss	7	100	869.202	655.028	626.26	376.681	592.1	510.99	6
O70378	ER membrane protein complex subunit 8	Emc8	8	100	784.676	761.558	771.325	896.956	804.333	839.245	6
O70400	PDZ and LIM domain protein 1	Pdlim1	7	83.3	263.893	263.31	262.554	260.376	299.943	#NUM!	5
O70401	Tetraspanin-6	Tspan6	5	100	343.241	313.916	340.214	306.686	355.795	357.176	6
O70404	Vesicle-associated membrane protein 8	Vamp8	5	100	2458.02	2320.94	2294.79	2473.63	2351.41	2531.03	6
O70405	Serine/threonine-protein kinase ULK1	Ulk1	6	100	81.1423	74.9051	85.0327	79.0963	83.037	86.6787	6
O70422	General transcription factor IIH subunit 4	Gtf2h4	6	91.7	116.344	96.0087	93.7568	104.788	#NUM!	117.759	5
O70423	Membrane primary amine oxidase	Aoc3	14	100	138.518	169.275	107.481	287.159	222.467	194.245	6
O70435	Proteasome subunit alpha type-3	Psma3	15	100	3941.57	3912.85	4068.22	3771.59	4432.11	4118.87	6
O70439	Syntaxin-7	Stx7	10	100	7484.25	7385.31	7954.96	7649.27	8167.43	8377.52	6
O70443	Guanine nucleotide-binding protein G(z) subunit alpha	Gnaz	14	100	3178.63	2472.06	2783.39	3402.59	3575	3565.12	6
O70456	14-3-3 protein sigma	Sfn	8	100	251.175	181.417	174.009	112.388	123.215	136.193	6
O70472	Transmembrane protein 131	Tmem131	10	100	77.2569	73.1369	88.7017	83.1719	71.237	83.6389	6
O70475	UDP-glucose 6-dehydrogenase	Ugdh	21	100	1207.16	993.069	1031.89	855.723	1038.38	1728.77	6
O70477	Homeobox protein PKNOX1	Pknox1	4	100	122.536	138.345	147.108	137.625	129.404	139.957	6
O70480	Vesicle-associated membrane protein 4	Vamp4	5	100	1696.81	1500.62	1438.04	1643.58	1458.75	1559.99	6
O70481	E3 ubiquitin-protein ligase UBR1	Ubr1	27	100	159.334	143.05	140.178	128.585	124.944	146.378	6
O70492	Sorting nexin-3	Snx3	10	100	651.706	651.83	696.894	559.646	470.505	586.801	6
O70493	Sorting nexin-12	Snx12	9	100	1675.66	1613.79	1633.66	1393.03	1551.98	1310.38	6
O70494	Transcription factor Sp3	Sp3	6	100	167.714	185.154	163.876	210.051	158.593	185.484	6
O70496	H(+)/Cl(-) exchange transporter 7	Clcn7	8	100	193.816	146.815	186.869	186.479	177.594	177.812	6
O70503	Very-long-chain 3-oxoacyl-CoA reductase	Hsd17b12	11	100	6921.86	6553.88	6880.22	7872.95	8495.86	7973.48	6
O70507	Potassium/sodium hyperpolarization-activated cyclic nucleotide-gated channel 4	Hcn4	7	100	63.9879	59.546	60.9268	65.0085	40.9275	42.1251	6
O70546	Lysine-specific demethylase 6A	Kdm6a	13	100	188.717	179.49	163.322	136.372	143.254	179.491	6
O70551	SRSF protein kinase 1	Srpk1	13	100	362.466	362.425	379.184	348.545	298.212	349.723	6
O70566	Protein diaphanous homolog 2	Diaph2	27	100	182.878	172.902	174.618	165.808	164.599	189.666	6
O70570	Polymeric immunoglobulin receptor	Pigr	7	100	269.788	257.878	278.99	348.42	337.904	453.178	6
O70571	[Pyruvate dehydrogenase (acetyl-transferring)] kinase isozyme 4, mitochondrial	Pdk4	2	83.3	127.128	132.582	100.062	57.158	76.5447	112.74	6
O70572	Sphingomyelin phosphodiesterase 2	Smpd2	14	100	1314.45	1272.62	1176.9	1318.2	1324.58	1333.69	6
O70579	Peroxisomal membrane protein PMP34	Slc25a17	4	100	188.339	205.764	175.714	172.995	199.942	196.608	6
O70583	E3 ubiquitin-protein ligase Midline-1	Mid1	4	100	573.335	536.01	647.685	669.408	663.574	569.557	6
O70585	Dystrobrevin beta	Dtnb	12	100	186.903	193.84	173.301	188.47	192.305	224.253	6
O70589	Peripheral plasma membrane protein CASK	Cask	26	100	490.04	483.444	498.606	502.722	456.217	490.624	6
O70591	Prefoldin subunit 2	Pfdn2	8	100	4016.67	3999.15	3898.09	3809.4	3828.42	3895.13	6
O70622	Reticulon-2	Rtn2	3	100	43.5972	57.8142	43.6218	43.7033	42.5741	49.9434	6
O70624	Myocilin	Myoc	4	100	218.823	206.026	281.863	350.615	415.984	404.188	6
O88196	E3 ubiquitin-protein ligase TTC3	Ttc3	16	100	101.898	103.422	94.8459	78.4632	84.3885	102.287	6
O88200	C-type lectin domain family 11 member A	Clec11a	1	100	256.37	123.36	269.766	326.717	336.723	317.104	6
O88207	Collagen alpha-1(V) chain	Col5a1	6	100	188.88	139.698	214.909	297.326	304.264	215.569	6
O88271	Craniofacial development protein 1	Cfdp1	11	100	497.702	499.006	475.302	493.211	515.265	546.076	6
O88286	Protein Wiz	Wiz	18	100	171.952	191.051	190.478	188.694	217.01	165.9	6
O88291	DBIRD complex subunit ZNF326	Znf326	18	100	1191.49	1207.36	1157.9	1128.3	1057.61	951.823	6
O88307	Sortilin-related receptor	Sorl1	34	100	383.727	346.436	371.234	268.352	294.374	328.057	6
O88327	Alpha-catulin	Ctnnal1	8	100	68.5557	70.1809	81.1561	65.2754	75.9997	74.5153	6
O88342	WD repeat-containing protein 1	Wdr1	29	100	3981.12	4085.66	4076.02	4205.48	4487.03	3926.36	6
O88351	Inhibitor of nuclear factor kappa-B kinase subunit beta	Ikbkb	19	100	241.979	216.026	242.886	259.356	259.155	228.563	6
O88379	Bromodomain adjacent to zinc finger domain protein 1A	Baz1a	6	91.7	120.243	109.899	100.004	88.5939	120.854	79.9263	6
O88384	Vesicle transport through interaction with t-SNAREs homolog 1B	Vti1b	10	100	1472.15	1636.94	1547.86	1515.1	1574.16	1641.55	6
O88393	Transforming growth factor beta receptor type 3	Tgfbr3	8	91.7	265.365	210.49	310.018	318.965	381.089	294.748	6
O88396	GrpE protein homolog 2, mitochondrial	Grpel2	3	100	352.291	263.827	245.408	536.481	562.994	480.374	6
O88413	Tubby-related protein 3	Tulp3	8	100	181.229	179.296	170.134	168.302	171.983	193.633	6
O88428	Bifunctional 3'-phosphoadenosine 5'-phosphosulfate synthase 2	Papss2	36	100	6816.6	6956.08	7064.53	4486.54	4463.13	4769.73	6
O88441	Metaxin-2	Mtx2	11	100	497.122	553.645	574.674	596.501	651.7	557.592	6
O88447	Kinesin light chain 1	Klc1	16	100	546.991	595.698	593.669	678.508	612.688	599.671	6
O88448	Kinesin light chain 2	Klc2	21	100	1399.88	1464.49	1433.2	1478.3	1455.69	1465.08	6
O88455	7-dehydrocholesterol reductase	Dhcr7	3	100	1343.1	1212.07	1230.49	1607.66	1572.75	1807.21	6
O88456	Calpain small subunit 1	Capns1	12	100	745.725	823.925	768.58	706.754	744.852	724.452	6
O88485	Cytoplasmic dynein 1 intermediate chain 1	Dync1i1	11	100	177.895	177.658	180.845	199.534	190.039	228.176	6
O88487	Cytoplasmic dynein 1 intermediate chain 2	Dync1i2	18	100	2015.2	1996.75	2074	2012.69	2167.15	1826.58	6
O88491	Histone-lysine N-methyltransferase, H3 lysine-36 specific	Nsd1	12	100	110.689	114.813	107.33	80.8344	123.313	120.173	6
O88502	High affinity cAMP-specific and IBMX-insensitive 3',5'-cyclic phosphodiesterase 8A	Pde8a	30	100	425.61	411.896	430.243	396.776	381.079	382.787	6
O88507	Ciliary neurotrophic factor receptor subunit alpha	Cntfr	9	100	329.037	354.637	298.161	320.206	255.234	269.116	6
O88508	DNA (cytosine-5)-methyltransferase 3A	Dnmt3a	19	100	137.554	132.1	168.061	138.534	138.526	153.325	6
O88512	AP-1 complex subunit gamma-like 2	Ap1g2	14	100	178.915	192.846	224.931	199.657	200.932	184.741	6
O88520	Leucine-rich repeat protein SHOC-2	Shoc2	13	100	553.457	525.608	513.903	470.58	456.084	497.996	6
O88522	NF-kappa-B essential modulator	Ikbkg	12	100	468.869	483.298	456.372	432.838	432.934	469.483	6
O88531	Palmitoyl-protein thioesterase 1	Ppt1	8	100	5145.49	4655.84	4731.34	3349.89	3375.91	4814.6	6
O88532	Zinc finger RNA-binding protein	Zfr	36	100	1157.46	1171.95	1176.42	1042.15	1023.55	1143.87	6
O88533	Aromatic-L-amino-acid decarboxylase	Ddc	24	100	15117.5	14375	15286.4	15450.7	16281.5	14649.6	6
O88543	COP9 signalosome complex subunit 3	Cops3	21	100	2249.47	2082.85	2222.63	2181.87	2210.3	2277.58	6
O88544	COP9 signalosome complex subunit 4	Cops4	25	100	3724.06	3666.02	3762.04	3823.36	3725.13	3618.3	6
O88545	COP9 signalosome complex subunit 6	Cops6	11	100	2577.05	2539.95	2612.59	2765.01	2755.95	2474.14	6
O88554	Poly [ADP-ribose] polymerase 2	Parp2	8	83.3	56.5901	48.069	63.7787	62.4408	#NUM!	74.8871	5
O88559	Menin	Men1	7	100	142.404	138.699	140.538	154.175	138.241	178.795	6
O88569	Heterogeneous nuclear ribonucleoproteins A2/B1	Hnrnpa2b1	25	100	23553.9	25666.1	25114.4	25787.2	27518.8	21909.4	6
O88572	Low-density lipoprotein receptor-related protein 6	Lrp6	10	100	91.8465	65.9514	72.3403	77.5199	37.9408	73.2883	6
O88587	Catechol O-methyltransferase	Comt	12	100	2810.72	2758.19	3024.82	2939.77	2904.97	3004.47	6
O88597	Beclin-1	Becn1	20	100	908.229	881.618	938.337	904.75	894.397	835.088	6
O88622	Poly(ADP-ribose) glycohydrolase	Parg	19	100	362.215	333.214	334.582	327.353	339.631	313.75	6
O88630	Golgi SNAP receptor complex member 1	Gosr1	13	100	1344.82	1184.75	1256.17	1445.04	1310.11	1291.8	6
O88643	Serine/threonine-protein kinase PAK 1	Pak1	13	100	267.362	323.49	274.405	240.023	221.444	225.586	6
O88653	Ragulator complex protein LAMTOR3	Lamtor3	6	100	2155.73	2154.7	2167.12	2098.32	2129.65	2440.77	6
O88662	Epithelial membrane protein 2	Emp2	1	100	137.543	164.147	88.1218	237.343	174.995	127.02	6
O88665	Bromodomain-containing protein 7	Brd7	15	100	285.365	272.346	302.219	273.748	261.102	270.559	6
O88668	Protein CREG1	Creg1	9	100	3100.76	3335.26	3289.64	2260.8	2391.48	3590.38	6
O88673	Diacylglycerol kinase alpha	Dgka	5	66.7	37.6224	57.1483	66.0146	#NUM!	55.0115	61.9081	5
O88685	26S proteasome regulatory subunit 6A	Psmc3	29	100	6437.19	6476.56	6467.9	6547.48	6935.56	6425.75	6
O88696	ATP-dependent Clp protease proteolytic subunit, mitochondrial	Clpp	10	100	5366.38	4997.06	5070.38	6243.95	6241.8	5425.9	6
O88697	Serine/threonine-protein kinase 16	Stk16	11	100	201.776	236.081	228.456	203.868	413.203	327.648	6
O88708	Origin recognition complex subunit 4	Orc4	7	100	141.607	140.559	106.111	90.4142	98.4661	93.8909	6
O88712	C-terminal-binding protein 1	Ctbp1	16	100	955.514	1009.78	1009.38	979.648	1076.47	940.465	6
O88735	Ensconsin	Map7	28	100	1172.16	1118.62	1207.42	1084.75	1236.57	1090.4	6
O88736	3-keto-steroid reductase	Hsd17b7	7	100	278.384	299.75	271.841	387.372	350.3	391.027	6
O88737	Protein bassoon	Bsn	56	100	1120.67	1100.52	1087.75	1206.11	1142.35	1156	6
O88738	Baculoviral IAP repeat-containing protein 6	Birc6	73	100	1969.2	1984.63	1882.05	1479.65	1470.19	1831.51	6
O88741	Ganglioside-induced differentiation-associated protein 1	Gdap1	12	100	4565.52	4480.2	4795.13	6043.22	5663.15	5111.55	6
O88746	Target of Myb protein 1	Tom1	22	100	3250.14	3446.58	3427.07	3222.15	3222.16	3281.27	6
O88783	Coagulation factor V	F5	24	100	854.476	670.928	725.101	1459.4	1761.34	1547.46	6
O88792	Junctional adhesion molecule A	F11r	6	100	1115.37	1142.99	1070.18	1344.61	1420.25	1455.68	6
O88796	Ribonuclease P protein subunit p30	Rpp30	9	100	392.885	426.045	420.096	425.514	473.085	419.563	6
O88803	Leukocyte cell-derived chemotaxin-2	Lect2	2	100	152.785	114.21	173.329	150.766	176.415	250.194	6
O88809	Neuronal migration protein doublecortin	Dcx	9	100	291.41	265.45	270.423	282.863	339.439	256.349	6
O88811	Signal transducing adapter molecule 2	Stam2	21	100	1808	1779.08	1838.39	1789.73	1676.68	1781.18	6
O88824	Protein JTB	Jtb	2	100	692.725	740.186	751.589	961.144	1032.86	383.617	6
O88829	Lactosylceramide alpha-2,3-sialyltransferase	St3gal5	6	100	213.517	194.978	208.055	210.818	172.641	191.128	6
O88838	SPRY domain-containing SOCS box protein 2	Spsb2	1	100	219.49	164.508	161.69	269.747	237.38	217.412	6
O88839	Disintegrin and metalloproteinase domain-containing protein 15	Adam15	6	91.7	1229.75	751.411	1140.28	1357.37	1294.61	1470.67	6
O88843	Death domain-containing protein CRADD	Cradd	4	100	318.352	315.568	325.515	303.021	274.635	366.922	6
O88844	Isocitrate dehydrogenase [NADP] cytoplasmic	Idh1	25	100	4347.77	4191.2	4491.99	3876.42	4044.39	3958.44	6
O88845	A-kinase anchor protein 10, mitochondrial	Akap10	17	100	191.453	170.779	195.597	202.625	198.426	203.186	6
O88848	ADP-ribosylation factor-like protein 6	Arl6	10	100	550.129	571.111	588.18	519.923	576.921	638.01	6
O88851	Putative hydrolase RBBP9	Rbbp9	8	100	1142.84	1230.21	1172.37	1256.3	1219.41	1122.11	6
O88852	Testis-specific Y-encoded-like protein 1	Tspyl1	4	100	212.867	203.852	206.335	207.429	179.264	279.894	6
O88856	Protein-tyrosine sulfotransferase 2	Tpst2	11	100	243.804	209.228	237.747	263.828	309.585	224.745	6
O88874	Cyclin-K	Ccnk	14	100	292.943	340.902	323.076	284.138	305.52	294.071	6
O88879	Apoptotic protease-activating factor 1	Apaf1	5	91.7	39.1557	20.6837	36.9103	#NUM!	39.709	39.4465	5
O88888	Amyloid-beta A4 precursor protein-binding family A member 3	Apba3	4	100	180.802	161.768	114.063	94.0173	154.478	154.131	6
O88895	Histone deacetylase 3	Hdac3	11	100	149.531	147.012	151.822	138.854	142.44	127.251	6
O88907	E3 SUMO-protein ligase PIAS1	Pias1	3	100	81.601	82.886	105.504	66.8639	69.4197	71.7993	6
O88910	MAGUK p55 subfamily member 3	Mpp3	7	91.7	123.381	124.985	100.303	108.571	#NUM!	108.319	5
O88935	Synapsin-1	Syn1	25	100	1970.6	1981.05	1926.29	1846.94	1999.63	1819.34	6
O88939	Zinc finger and BTB domain-containing protein 7A	Zbtb7a	8	100	181.544	177.109	160.419	154.884	145.428	138.102	6
O88942	Nuclear factor of activated T-cells, cytoplasmic 1	Nfatc1	2	83.3	62.4104	66.513	40.8744	54.2682	#NUM!	57.0446	5
O88947	Coagulation factor X	F10	3	100	649.972	492.126	663.858	1126.91	1165.51	816.333	6
O88952	Protein lin-7 homolog C	Lin7c	10	100	555.79	518.035	564.275	558.698	565.934	492.583	6
O88958	Glucosamine-6-phosphate isomerase 1	Gnpda1	14	100	1642.88	1730.64	1815.56	1582.38	1607.44	1553.49	6
O88967	ATP-dependent zinc metalloprotease YME1L1	Yme1l1	27	100	2071.68	2095.57	2161.73	1738.26	1743.24	1963.38	6
O88968	Transcobalamin-2	Tcn2	16	100	2025.76	1785.59	1951.73	1780.6	1911.59	2172.99	6
O88974	Histone-lysine N-methyltransferase SETDB1	Setdb1	10	100	123.285	118.098	105.936	87.1134	81.755	95.5219	6
O88983	Syntaxin-8	Stx8	9	100	1403.7	1329.62	1303.92	1200.13	1177.96	1369.17	6
O88986	2-amino-3-ketobutyrate coenzyme A ligase, mitochondrial	Gcat	12	100	985.399	902.127	945.892	1086.98	1051.42	1001.16	6
O88995	NF-kappa-B inhibitor-like protein 1	Nfkbil1	3	83.3	105.288	107.417	96.0262	114.971	#NUM!	93.5685	5
O88998	Noelin	Olfm1	8	100	192.148	176.634	182.131	207.425	191.508	230.432	6
O89001	Carboxypeptidase D	Cpd	47	100	2492.28	2355.84	2474.34	2314.64	2291.82	2176.16	6
O89016	ATP-binding cassette sub-family D member 4	Abcd4	7	100	76.2791	79.8628	90.0253	86.5404	89.2781	75.7934	6
O89017	Legumain	Lgmn	7	100	348.764	344.623	384.535	204.738	187.924	209.728	6
O89020	Afamin	Afm	4	100	1239.54	1317.17	1760.38	2363.68	2380.92	847.27	6
O89023	Tripeptidyl-peptidase 1	Tpp1	9	100	2542.68	2432.9	2369.69	2159.53	1937.69	2888.94	6
O89026	Roundabout homolog 1	Robo1	18	100	238.214	203.823	208.199	167.554	170.358	199.726	6
O89032	SH3 and PX domain-containing protein 2A	Sh3pxd2a	27	100	455.792	418.348	506.724	528.733	440.425	498.836	6
O89050	Muskelin	Mkln1	10	100	161.855	152.225	148.477	106.411	100.429	153.355	6
O89051	Integral membrane protein 2B	Itm2b	12	100	1654.27	1640.89	1592.09	1866.3	1941.28	2625.71	6
O89053	Coronin-1A	Coro1a	10	100	320.32	242.109	256.422	286.718	245.22	313.741	6
O89079	Coatomer subunit epsilon	Cope	20	100	9827.72	9123.61	10394.8	10862.3	11591.1	10110.7	6
O89084	cAMP-specific 3',5'-cyclic phosphodiesterase 4A	Pde4a	5	91.7	47.226	#NUM!	52.4631	68.8745	78.1392	55.7466	5
O89086	RNA-binding protein 3	Rbm3	7	100	1429.2	1542.83	1569.47	1069.92	1113.63	1398.14	6
O89090	Transcription factor Sp1	Sp1	3	100	29.4179	32.7655	29.3042	17.158	22.4433	26.708	6
O89106	Bis(5'-adenosyl)-triphosphatase	Fhit	11	100	931.372	926.715	896.853	1055.21	1118.57	988.046	6
O89110	Caspase-8	Casp8	9	100	329.351	372.48	366.477	311.381	305.099	320.111	6
O89112	Glutathione S-transferase LANCL1	Lancl1	8	100	851.495	810.848	822.12	660.548	766.579	702.8	6
O89116	Vesicle transport through interaction with t-SNAREs homolog 1A	Vti1a	10	100	622.669	666.651	706.458	673.404	652.659	629.395	6
P00158	Cytochrome b	Mt-Cyb	2	100	735.073	1576.93	853.653	880.199	1627.56	1242.85	6
P00329	Alcohol dehydrogenase 1	Adh1	17	100	6266.55	5672.55	6378.59	5689.82	5998.54	5333.54	6
P00375	Dihydrofolate reductase	Dhfr	7	100	839.735	793.312	738.963	796.404	709.844	902.086	6
P00397	Cytochrome c oxidase subunit 1	Mtco1	2	100	4393.96	3110.4	3917.73	5006.89	4392.73	3448.75	6
P00405	Cytochrome c oxidase subunit 2	Mtco2	7	100	6431.79	6506.83	6559.37	7204.55	8044.51	7653.97	6
P00416	Cytochrome c oxidase subunit 3	mt-Co3	1	100	85.8571	160.049	148.987	204.509	148.885	141.931	6
P00493	Hypoxanthine-guanine phosphoribosyltransferase	Hprt1	13	100	8876.13	9112.96	9120.22	8194.34	8426.2	9284.89	6
P00520	Tyrosine-protein kinase ABL1	Abl1	6	100	61.5423	60.0537	59.6994	58.3864	68.385	65.2395	6
P00683	Ribonuclease pancreatic	Rnase1	2	75	37.7249	17.6578	22.7478	40.4687	34.8889	#NUM!	5
P00688	Pancreatic alpha-amylase	Amy2	28	100	5552.24	2201.54	6720.14	7339.24	5826.47	1289.33	6
P00848	ATP synthase subunit a	Mtatp6	2	100	409.78	480.889	658.295	641.063	488.467	237.196	6
P00920	Carbonic anhydrase 2	Ca2	9	100	237.548	223.639	260.837	493.94	559.663	444.464	6
P01027	Complement C3	C3	26	100	16085.4	12040.3	18770.5	26624.4	27903.3	24328.5	6
P01029	Complement C4-B	C4b	10	100	4095.64	3450.23	4527.01	6244.58	5820.9	6113.69	6
P01325	Insulin-1	Ins1	5	100	48377	46063.9	51257	48553.5	36221.1	40241.3	6
P01326	Insulin-2	Ins2	6	100	21996.7	19812.7	22403.6	19665.6	17275.9	18739.1	6
P01633	Ig kappa chain V19-17	Igk-V19-17	3	91.7	98.824	79.2017	102.05	85.0651	117.259	148.455	6
P01831	Thy-1 membrane glycoprotein	Thy1	4	100	92.4785	121.609	104.396	160.421	172.098	186.293	6
P01878	Ig alpha chain C region		5	100	111.135	113.925	100.078	204.015	327.866	248.429	6
P01887	Beta-2-microglobulin	B2m	4	100	638.638	825.926	744.027	1303.14	1016.83	1624.41	6
P01898	H-2 class I histocompatibility antigen, Q10 alpha chain	H2-Q10	2	91.7	54.695	59.4826	38.6749	101.73	98.3805	60.9548	6
P01899	H-2 class I histocompatibility antigen, D-B alpha chain	H2-D1	17	100	584.442	625.63	581.005	830.987	791.078	1096.78	6
P01901	H-2 class I histocompatibility antigen, K-B alpha chain	H2-K1	12	100	752.046	776.213	768.142	1112.26	1004.85	1057.93	6
P01902	H-2 class I histocompatibility antigen, K-D alpha chain	H2-K1	3	100	173.768	174.12	209.807	265.659	167.3	201.514	6
P01942	Hemoglobin subunit alpha	Hba	10	100	19704.5	19255.9	23864	43386.3	47835.6	40315.8	6
P02088	Hemoglobin subunit beta-1	Hbb-b1	8	100	7980.13	8495.25	10083.6	16977.3	21027.2	14423.6	6
P02104	Hemoglobin subunit epsilon-Y2	Hbb-y	3	100	4275.73	4648.15	4578.91	4016.35	6019.02	4767.07	6
P02301	Histone H3.3C	H3-5	3	100	1708.34	1657.1	1715.44	2263.21	2327.64	1918.06	6
P02468	Laminin subunit gamma-1	Lamc1	31	100	789.959	789.01	753.256	890.497	764.591	851.38	6
P02469	Laminin subunit beta-1	Lamb1	15	100	413.155	382.25	359.734	352.169	328.446	312.208	6
P02535	Keratin, type I cytoskeletal 10	Krt10	12	100	2017.36	1756.98	3226.35	1282.51	5132.82	1812.82	6
P02769	Serum albumin	ALB	66	100	142145	98856	144835	188107	170595	168648	6
P03888	NADH-ubiquinone oxidoreductase chain 1	Mtnd1	4	100	769.195	777.004	769.247	898.988	838.631	883.998	6
P03893	NADH-ubiquinone oxidoreductase chain 2	Mtnd2	4	100	372.109	373.175	339.918	441.766	435.603	330.222	6
P03899	NADH-ubiquinone oxidoreductase chain 3	Mtnd3	1	100	3595.54	3294.86	3713.41	4618.53	4071.57	3985.67	6
P03911	NADH-ubiquinone oxidoreductase chain 4	Mtnd4	8	100	356.309	328.928	304.134	381.432	379.584	439.151	6
P03921	NADH-ubiquinone oxidoreductase chain 5	Mtnd5	8	100	626.537	624.194	601.124	760.194	657.292	506.266	6
P03930	ATP synthase protein 8	Mtatp8	2	100	23802.6	24159.4	23102.3	26823.4	27443.8	23050.8	6
P03958	Adenosine deaminase	Ada	12	100	567.592	607.659	620.521	586.805	519.211	501.409	6
P03975	IgE-binding protein	Iap	9	100	416.612	231.996	242.711	199.935	299.438	213.645	6
P03995	Glial fibrillary acidic protein	Gfap	14	91.7	#NUM!	67.2949	41.1519	71.3669	48.2934	82.4498	5
P04104	Keratin, type II cytoskeletal 1	Krt1	5	100	480.607	688.754	849.58	934.315	7177.95	912.695	6
P04117	Fatty acid-binding protein, adipocyte	Fabp4	6	100	230.633	231.911	234.064	209.78	210.878	57.8329	6
P04186	Complement factor B	Cfb	7	100	316.698	241.933	375.845	409.592	426.633	376.852	6
P04223	H-2 class I histocompatibility antigen, K-K alpha chain	H2-K1	2	75	73.0065	86.9637	#NUM!	143.762	70.7537	193.779	5
P04370	Myelin basic protein	Mbp	3	100	88.3598	127.729	120.811	99.3616	140.462	107.995	6
P04441	H-2 class II histocompatibility antigen gamma chain	Cd74	8	100	214.51	198.947	153.438	220.877	218.214	288.926	6
P04627	Serine/threonine-protein kinase A-Raf	Araf	10	100	390.758	353.528	359.202	368.061	355.828	388.74	6
P04919	Band 3 anion transport protein	Slc4a1	6	83.3	40.5348	62.4268	21.8765	75.4942	106.879	60.9356	6
P04925	Major prion protein	Prnp	8	100	5743.25	5880.76	6253.11	5596.17	6320.19	4869.8	6
P05063	Fructose-bisphosphate aldolase C	Aldoc	12	100	391.915	426.694	444.106	467.036	488.99	573.736	6
P05064	Fructose-bisphosphate aldolase A	Aldoa	26	100	17143.3	17205.7	17635.3	19649.1	18892	22901.3	6
P05132	cAMP-dependent protein kinase catalytic subunit alpha	Prkaca	19	100	814.483	865.173	808.903	776.301	800.154	784.473	6
P05201	Aspartate aminotransferase, cytoplasmic	Got1	23	100	5422.04	5647.44	5690.28	5906.12	5894.73	5636.5	6
P05202	Aspartate aminotransferase, mitochondrial	Got2	26	100	21214.6	21537.5	20928.2	27295.4	26561.9	24315.2	6
P05208	Chymotrypsin-like elastase family member 2A	Cela2a	5	100	1093.73	470.665	1402.81	2002.87	1621.94	232.143	6
P05480	Neuronal proto-oncogene tyrosine-protein kinase Src	Src	11	100	980.713	940.724	959.561	1079.2	1123.2	1008.57	6
P05784	Keratin, type I cytoskeletal 18	Krt18	31	100	21728.2	20650.5	21002.2	22703	24289.5	22500	6
P06151	L-lactate dehydrogenase A chain	Ldha	12	100	1342.28	1345.26	1286.37	1458.34	1402.47	1361.84	6
P06339	H-2 class I histocompatibility antigen, D-37 alpha chain	H2-T23	5	100	140.786	160.879	165.018	183.733	137.142	168.225	6
P06537	Glucocorticoid receptor	Nr3c1	18	100	736.327	804.029	743.26	677.535	648.037	729.06	6
P06684	Complement C5	C5	11	100	429.484	338.932	429.187	687.276	711.606	655.432	6
P06745	Glucose-6-phosphate isomerase	Gpi	29	100	11149.4	11120.7	11414.4	11132.1	11651.6	11795.6	6
P06797	Cathepsin L1	Ctsl	10	100	2524.13	2341.48	2684.22	2367.42	2352.81	3045.02	6
P06800	Receptor-type tyrosine-protein phosphatase C	Ptprc	11	100	87.1088	77.9317	71.2963	64.9345	73.1565	58.8545	6
P06801	NADP-dependent malic enzyme	Me1	26	100	2739.78	2885.27	2602.92	2724.37	2657.01	2965.4	6
P06802	Ectonucleotide pyrophosphatase/phosphodiesterase family member 1	Enpp1	7	100	100.781	72.8719	103.186	146.975	174.875	142.839	6
P06837	Neuromodulin	Gap43	12	100	86.7627	104.584	78.7753	104.501	91.4799	86.4578	6
P07091	Protein S100-A4	S100a4	3	100	81.0201	68.5834	47.0348	64.0748	76.7467	90.4267	6
P07141	Macrophage colony-stimulating factor 1	Csf1	6	100	106.857	140.897	107.343	280.116	193.445	207.217	6
P07146	Anionic trypsin-2	Prss2	5	100	2421.31	910.62	2892.64	3055.47	2265.69	435.999	6
P07214	SPARC	Sparc	3	100	159.386	135.664	152.638	197.752	199.633	153.183	6
P07309	Transthyretin	Ttr	7	100	25196.4	23677	23547	28377.3	23480.8	35836.2	6
P07310	Creatine kinase M-type	Ckm	7	100	83.7027	55.1712	91.999	146.11	118.015	146.188	6
P07356	Annexin A2	Anxa2	22	100	1234.83	1368.2	1117.99	1456.6	1329.72	861.298	6
P07724	Serum albumin	Alb	14	100	5397.58	4185.59	4544.2	6552.62	7759.02	5097.58	6
P07742	Ribonucleoside-diphosphate reductase large subunit	Rrm1	20	100	330.258	337.18	340.62	380.87	378.035	436.468	6
P07901	Heat shock protein HSP 90-alpha	Hsp90aa1	28	100	21903.9	21467.2	22247.8	21574.7	22775.2	23290.4	6
P08003	Protein disulfide-isomerase A4	Pdia4	39	100	16640.2	15830.7	16947.5	19695	20706.2	18415.9	6
P08030	Adenine phosphoribosyltransferase	Aprt	10	100	1709.75	1683.75	1640.84	1650.97	1566.78	1844	6
P08032	Spectrin alpha chain, erythrocytic 1	Spta1	17	100	151.858	131.012	135.423	137.643	148.49	152.879	6
P08071	Lactotransferrin	Ltf	6	100	664.565	399.825	1064.13	1650.82	1292.24	946.033	6
P08113	Endoplasmin	Hsp90b1	52	100	31524.4	30605.2	31667.9	34491.1	39433.4	32404.1	6
P08121	Collagen alpha-1(III) chain	Col3a1	6	100	634.249	467.809	777.563	882.011	897.877	869.367	6
P08207	Protein S100-A10	S100a10	2	100	314.188	485.465	425.342	670.256	441.416	216.079	6
P08226	Apolipoprotein E	Apoe	16	100	689.879	690.773	658.309	964.996	1012.02	885.97	6
P08228	Superoxide dismutase [Cu-Zn]	Sod1	12	100	31945.8	29651.6	32448.1	31754.2	30217.9	32022.2	6
P08249	Malate dehydrogenase, mitochondrial	Mdh2	22	100	15087	15354	16245	19467.9	19732.6	19123.2	6
P08553	Neurofilament medium polypeptide	Nefm	11	100	78.354	76.0124	56.4108	74.969	41.8425	97.0009	6
P08556	GTPase NRas	Nras	9	100	480.718	364.569	383.359	578.713	538.389	505.31	6
P08752	Guanine nucleotide-binding protein G(i) subunit alpha-2	Gnai2	19	100	20256.3	20319.2	20915.2	21341.6	21723.4	21311	6
P08775	DNA-directed RNA polymerase II subunit RPB1	Polr2a	63	100	996.632	1025.37	987.656	965.987	888.698	934.401	6
P08905	Lysozyme C-2	Lyz2	2	100	416.989	351.086	295.38	160.773	79.7186	354.08	6
P09055	Integrin beta-1	Itgb1	14	100	1329.39	1424.85	1376.96	1530.71	1513.53	1443.41	6
P09103	Protein disulfide-isomerase	P4hb	39	100	43613.2	39017.5	44730.2	48042	53558.8	43443.1	6
P09242	Alkaline phosphatase, tissue-nonspecific isozyme	Alpl	4	100	55.5726	64.467	69.3297	90.4632	85.4958	41.9613	6
P09405	Nucleolin	Ncl	30	100	8246.57	8571.65	8327.81	8038.83	7821.16	8682.45	6
P09411	Phosphoglycerate kinase 1	Pgk1	24	100	17870.1	17775.3	17910.7	18564.1	19757.3	17916.2	6
P09470	Angiotensin-converting enzyme	Ace	17	100	171.652	140.719	166.81	177.929	157.831	110.201	6
P09528	Ferritin heavy chain	Fth1	12	100	8210.67	8206.86	8825.8	6135.74	6727.83	6765.39	6
P09602	Non-histone chromosomal protein HMG-17	Hmgn2	5	100	6654.85	7075.66	6678.74	9261.81	6642.68	7802.17	6
P09671	Superoxide dismutase [Mn], mitochondrial	Sod2	12	100	25106.2	24459.5	25278.4	28905.4	28710.1	24362.1	6
P09803	Cadherin-1	Cdh1	26	100	1960.5	2002.03	1975.2	1719.03	1836.78	1672.14	6
P09813	Apolipoprotein A-II	Apoa2	2	100	218.304	234.767	193.507	220.131	271.84	262.134	6
P09925	Surfeit locus protein 1	Surf1	8	100	626.838	677.838	585.2	776.25	760.3	553.709	6
P09926	Surfeit locus protein 2	Surf2	5	100	234.977	223.782	274.55	212.361	193.903	321.797	6
P0C027	Diphosphoinositol polyphosphate phosphohydrolase 3-alpha	Nudt10	7	100	564.641	550.382	452.692	468.326	460.382	637.488	6
P0C090	Roquin-2	Rc3h2	11	100	105.933	90.3794	96.9478	77.4107	96.2213	77.4289	6
P0C0A3	Charged multivesicular body protein 6	Chmp6	5	100	427.697	403.462	395.441	410.928	437.366	382.446	6
P0C0S6	Histone H2A.Z	H2az1	4	100	4619.81	5174.86	5882.13	7356.16	5932.23	6148.65	6
P0C605	cGMP-dependent protein kinase 1	Prkg1	13	100	330.666	251.656	291.54	355.511	371.047	364.313	6
P0C7N9	Proteasome assembly chaperone 4	Psmg4	3	100	243.134	237.399	204.116	194.191	268.987	237.344	6
P0C7T6	Ataxin-1-like	Atxn1l	8	100	91.9128	83.1041	102.508	94.924	95.9769	73.2939	6
P0C872	Bifunctional peptidase and (3S)-lysyl hydroxylase Jmjd7	Jmjd7	5	100	115.94	118.754	127.051	116.985	158.046	116.069	6
P0C8B4	EKC/KEOPS complex subunit GON7	Gon7	1	100	75.5428	78.3521	82.6266	55.3077	78.1254	32.4633	6
P0C8K7	Small integral membrane protein 1	Smim1	2	100	960.826	824.356	877.205	1088.65	1036.91	996.106	6
P0C913	Overexpressed in colon carcinoma 1 protein homolog		3	100	87.9964	117.277	132.917	81.9161	105.445	99.8972	6
P0DJF2	Protein PET117 homolog, mitochondrial	Pet117	1	100	369.467	327.081	317.428	324.793	264.264	343.673	6
P0DN34	NADH dehydrogenase [ubiquinone] 1 beta subcomplex subunit 1	Ndufb1	4	100	1562.95	1845.84	1637.48	2266.56	2005.88	1715.09	6
P0DN89	Transmembrane protein 254	Tmem254a	1	100	162.812	112.543	165.027	118.12	147.457	127.35	6
P0DOV1	Interferon-activable protein 205-B	Mnda	1	83.3	63.8246	66.822	66.792	113.484	#NUM!	54.0434	5
P0DP26	Calmodulin-1	Calm1	11	100	27122.2	27174.3	29451.7	28987.1	26897.3	24222.9	6
P10107	Annexin A1	Anxa1	12	100	230.05	251.271	174.798	189.114	192.86	183.205	6
P10126	Elongation factor 1-alpha 1	Eef1a1	34	100	49557.1	50194.3	50107.1	53904.7	52365.4	57947.8	6
P10404	MLV-related proviral Env polyprotein		15	100	2820.6	2710.35	2302.44	1939.77	1845.29	1478.09	6
P10493	Nidogen-1	Nid1	14	100	178.123	156.935	167.583	183.72	149.723	156.344	6
P10518	Delta-aminolevulinic acid dehydratase	Alad	13	100	1892.13	1982.79	1994.83	2054.56	2151.37	1848.61	6
P10601	Pancreatic prohormone	Ppy	1	100	16345.3	13603.8	12276.6	24143.1	19119.4	20979.3	6
P10605	Cathepsin B	Ctsb	14	100	5255.2	5250.13	5319.17	4198.82	3966.59	4470.3	6
P10630	Eukaryotic initiation factor 4A-II	Eif4a2	26	100	9479.92	9969.46	10011	7546.99	8743.74	7955.8	6
P10637	Microtubule-associated protein tau	Mapt	16	100	1812.24	1626.12	1803.05	1805.3	1732.54	1808.68	6
P10639	Thioredoxin	Txn	6	100	13895.5	12924.3	13036	13972.7	14523.5	13681.7	6
P10649	Glutathione S-transferase Mu 1	Gstm1	16	100	13973.2	15031.2	13980.3	10694.4	10261.3	14843.9	6
P10711	Transcription elongation factor A protein 1	Tcea1	18	100	1792.88	1957.65	1967.75	2030.3	1955.43	2334.46	6
P10833	Ras-related protein R-Ras	Rras	8	100	177.633	190.821	151.849	239.683	272.292	192.641	6
P10852	4F2 cell-surface antigen heavy chain	Slc3a2	26	100	7529.05	7791.01	7801.38	7473.58	7115.15	7745.92	6
P10922	Histone H1.0	H1-0	6	100	18474.4	20809.1	19611.9	21205.2	22364.7	17842.6	6
P10923	Osteopontin	Spp1	9	100	624.259	704.484	491.276	2620.58	2961.64	3321.93	6
P11031	Activated RNA polymerase II transcriptional coactivator p15	Sub1	6	100	5371	6191.78	6181.06	5405.5	5730.64	5171.91	6
P11087	Collagen alpha-1(I) chain	Col1a1	22	100	1604.34	1488.63	1521.42	2192.33	2487.35	2226.17	6
P11103	Poly [ADP-ribose] polymerase 1	Parp1	35	100	1512.77	1562.88	1524.95	1679.54	1731.22	1560.76	6
P11152	Lipoprotein lipase	Lpl	18	100	2864.28	3311.48	3135.27	3982.89	3707.46	3743.19	6
P11214	Tissue-type plasminogen activator	Plat	5	91.7	63.6671	69.4221	57.0014	54.4306	55.5267	72.7792	6
P11276	Fibronectin	Fn1	36	100	2496.73	2544.36	2181.99	3703.26	5818.21	2218.12	6
P11352	Glutathione peroxidase 1	Gpx1	14	100	4478.73	4118.7	4487.22	4713.73	4518.72	4091.37	6
P11404	Fatty acid-binding protein, heart	Fabp3	8	100	851.393	753.199	812.389	866.71	791.636	688.119	6
P11438	Lysosome-associated membrane glycoprotein 1	Lamp1	7	100	6401.25	7214.4	6816.88	5786.04	6582.94	6697.51	6
P11499	Heat shock protein HSP 90-beta	Hsp90ab1	45	100	12658.6	12592.5	12852.9	11275.2	11435	14103.3	6
P11531	Dystrophin	Dmd	19	100	207.706	245.082	220.26	231.03	220.058	222.404	6
P11672	Neutrophil gelatinase-associated lipocalin	Lcn2	1	66.7	163.49	206.773	#NUM!	186.787	198.736	828.522	5
P11679	Keratin, type II cytoskeletal 8	Krt8	36	100	18277.2	15740.9	17229.4	17149.4	17353.2	17822.2	6
P11835	Integrin beta-2	Itgb2	11	100	121.708	110.934	98.8215	114.881	126.367	116.651	6
P11859	Angiotensinogen	Agt	7	100	521.897	517.002	522.646	722.974	569.682	648.468	6
P11862	Growth arrest-specific protein 2	Gas2	7	100	379.812	394.232	430.188	336.653	342.439	310.389	6
P11881	Inositol 1,4,5-trisphosphate receptor type 1	Itpr1	58	100	656.87	702.259	609.701	666.273	625.015	654.306	6
P11928	2'-5'-oligoadenylate synthase 1A	Oas1a	10	100	126.408	144.574	149.461	143.186	119.863	131.311	6
P11930	Nucleoside diphosphate-linked moiety X motif 19	Nudt19	9	100	252.542	244.071	250.919	230.958	234.556	254.332	6
P11983	T-complex protein 1 subunit alpha	Tcp1	30	100	4510.09	4595.04	4655.58	4406.13	4483.54	4624.71	6
P12023	Amyloid-beta A4 protein	App	15	100	457.077	448.916	425.33	545.783	524.152	722.854	6
P12265	Beta-glucuronidase	Gusb	21	100	1694.4	1625.17	1624.28	1408.09	1385.05	1507.26	6
P12367	cAMP-dependent protein kinase type II-alpha regulatory subunit	Prkar2a	9	100	713.907	644.403	704.214	813.958	741.202	707.231	6
P12382	ATP-dependent 6-phosphofructokinase, liver type	Pfkl	31	100	2282.54	2216.83	2312.23	2654.4	2380.16	2457.94	6
P12658	Calbindin	Calb1	17	100	3450.54	3445.25	3407.79	4208.51	3942.58	3622.56	6
P12787	Cytochrome c oxidase subunit 5A, mitochondrial	Cox5a	10	100	9862.09	10727.3	9920.54	11593.5	10800.6	10797.8	6
P12804	Fibroleukin	Fgl2	8	100	273.328	321.089	274.552	300.175	286.269	364.949	6
P12815	Programmed cell death protein 6	Pdcd6	8	100	2772.13	3008.46	2475.67	2814.04	2494.2	2846.96	6
P12849	cAMP-dependent protein kinase type I-beta regulatory subunit	Prkar1b	13	100	1133.56	592.187	1109.85	616.101	983.257	694.469	6
P12960	Contactin-1	Cntn1	36	100	1272.14	1094.93	1261.98	1437.24	1349.03	1620.19	6
P12961	Neuroendocrine protein 7B2	Scg5	9	100	8179.22	8125.32	8341.13	7311.77	7039.73	9332.64	6
P12968	Islet amyloid polypeptide	Iapp	8	100	12430.9	10384.4	9708.23	7900.55	7836.52	9579.19	6
P12970	60S ribosomal protein L7a	Rpl7a	12	100	9856.28	9933.4	9891.11	10122.8	9626.53	10126.8	6
P13020	Gelsolin	Gsn	36	100	7893.22	7731.34	7933.04	7241.03	7481.01	7790.45	6
P13346	Protein fosB	Fosb	5	100	180.115	193.417	210.641	224.831	211.398	167.627	6
P13439	Uridine 5'-monophosphate synthase	Umps	20	100	1883.52	1829.78	1879.56	1985.18	2087.92	2016.48	6
P13504	Interleukin-1 receptor type 1	Il1r1	20	100	1312.66	1259.24	1244.35	853.539	796.879	1127.07	6
P13595	Neural cell adhesion molecule 1	Ncam1	35	100	1057.74	1071.86	1076.75	821.167	728.336	1123.5	6
P13597	Intercellular adhesion molecule 1	Icam1	4	75	132.304	129.317	#NUM!	243.526	170.265	194.917	5
P13707	Glycerol-3-phosphate dehydrogenase [NAD(+)], cytoplasmic	Gpd1	20	100	2170.83	2169.74	2181.91	2203.68	2393.81	2102.98	6
P13808	Anion exchange protein 2	Slc4a2	10	100	96.2063	98.6832	93.8659	95.2175	104.414	127.118	6
P13864	DNA (cytosine-5)-methyltransferase 1	Dnmt1	29	100	428.046	459.555	434.52	342.774	320.324	494.42	6
P14069	Protein S100-A6	S100a6	3	100	625.778	670.174	581.373	977.365	766.168	1820.99	6
P14094	Sodium/potassium-transporting ATPase subunit beta-1	Atp1b1	14	100	12921.4	13482.1	12687.3	16803.9	15527	14834	6
P14115	60S ribosomal protein L27a	Rpl27a	5	100	3152.56	3118.49	3144.95	2996.52	2607.94	3040.86	6
P14131	40S ribosomal protein S16	Rps16	12	100	9465.17	8996.34	8583.41	9448.63	9438.93	8816.53	6
P14148	60S ribosomal protein L7	Rpl7	15	100	13588.5	13625.2	13230.4	12856.5	11651.4	13904.4	6
P14152	Malate dehydrogenase, cytoplasmic	Mdh1	16	100	61507.2	58218.8	61753	66403.5	70436.3	57404.8	6
P14206	40S ribosomal protein SA	Rpsa	15	100	13136.1	13183.7	13347.6	12571.8	13155.5	11989	6
P14211	Calreticulin	Calr	36	100	56462.3	53590.5	55321.1	63855	67572.6	56895.5	6
P14231	Sodium/potassium-transporting ATPase subunit beta-2	Atp1b2	4	100	1159.39	1162.11	1007.27	1868.76	1607.6	1529.47	6
P14246	Solute carrier family 2, facilitated glucose transporter member 2	Slc2a2	8	100	2169.59	2113.06	2388.06	1970.15	1860.51	1132.91	6
P14434	H-2 class II histocompatibility antigen, A-B alpha chain	H2-Aa	5	100	259.639	194.583	219.426	202.48	158.074	227.045	6
P14483	H-2 class II histocompatibility antigen, A beta chain	H2-Ab1	10	100	357.876	289.822	304.042	219.675	145.839	300.969	6
P14576	Signal recognition particle 54 kDa protein	Srp54	31	100	3736.75	3967.06	4024.62	3570	3430.09	3778.2	6
P14602	Heat shock protein beta-1	Hspb1	12	100	735.794	630.355	663.576	696.216	665.135	589.519	6
P14685	26S proteasome non-ATPase regulatory subunit 3	Psmd3	32	100	6810.31	6895.37	6762.1	7045.5	6892.07	7645.84	6
P14733	Lamin-B1	Lmnb1	42	100	6585.78	7328.94	7049.79	8162.62	8274.84	6961.91	6
P14824	Annexin A6	Anxa6	49	100	13364.8	13732.6	13262	15902.9	15635.7	15047	6
P14869	60S acidic ribosomal protein P0	Rplp0	14	100	12369.5	12865.4	14194.3	13891.1	16092.7	12669	6
P14873	Microtubule-associated protein 1B	Map1b	102	100	5669.65	6103.4	5754.39	5808.71	5879.27	6525.92	6
P14901	Heme oxygenase 1	Hmox1	10	100	813.902	744.537	610.987	1037.08	1111.39	837.907	6
P15066	Transcription factor jun-D	Jund	5	100	170.428	178.033	198.317	169.126	190.651	161.749	6
P15105	Glutamine synthetase	Glul	18	100	4136.02	4244.75	4154.52	3452.92	3485.99	4485.87	6
P15116	Cadherin-2	Cdh2	24	100	1964.1	1924.14	2041.51	1966.75	2045.05	2072.37	6
P15208	Insulin receptor	Insr	20	100	251.619	208.488	258.036	250.297	247.898	268.01	6
P15209	BDNF/NT-3 growth factors receptor	Ntrk2	2	75	177.204	151.567	168.888	95.9449	128.181	#NUM!	5
P15306	Thrombomodulin	Thbd	1	100	389.484	392.308	423.035	661.447	545.151	501.509	6
P15307	Proto-oncogene c-Rel	Rel	3	100	112.455	114.289	100.44	143.5	97.7108	152.348	6
P15327	Bisphosphoglycerate mutase	Bpgm	9	100	291.88	234.818	247.247	286.398	316.657	280.478	6
P15379	CD44 antigen	Cd44	7	100	1170.84	1169.05	1258.75	779.773	786.752	980.735	6
P15508	Spectrin beta chain, erythrocytic	Sptb	19	91.7	184.017	145.398	152.759	179.801	198.568	#NUM!	5
P15532	Nucleoside diphosphate kinase A	Nme1	7	100	7288.31	7291.93	7970.51	7444.26	8339.94	7969.05	6
P15535	Beta-1,4-galactosyltransferase 1	B4galt1	10	100	187.051	178.136	178.713	221.055	231.927	266.91	6
P15626	Glutathione S-transferase Mu 2	Gstm2	21	100	3152.83	2927.49	3590.6	2655.91	3493.77	2961.47	6
P15864	Histone H1.2	H1-2	4	100	532.933	578.824	655.007	904.452	771.64	723.956	6
P15920	V-type proton ATPase 116 kDa subunit a isoform 2	Atp6v0a2	16	100	931.779	870.209	895.137	964.264	1101.7	908.771	6
P15947	Kallikrein-1	Klk1	6	91.7	316.915	72.1002	379.243	344.414	255.238	#NUM!	5
P16014	Secretogranin-1	Chgb	46	100	10812.9	10857.4	10335.4	9625.44	9145.68	10102	6
P16015	Carbonic anhydrase 3	Ca3	2	100	118.236	78.6853	144.04	169.815	144.546	146.878	6
P16045	Galectin-1	Lgals1	6	100	486.004	489.411	470.998	347.781	269.152	327.062	6
P16054	Protein kinase C epsilon type	Prkce	18	100	346.841	308.456	302.785	337.393	292.451	336.941	6
P16092	Fibroblast growth factor receptor 1	Fgfr1	5	100	243.936	175.939	271.332	291.402	281.187	288.924	6
P16110	Galectin-3	Lgals3	8	100	1132.44	1062.26	819.097	298.501	252.212	689.393	6
P16125	L-lactate dehydrogenase B chain	Ldhb	12	100	478.659	441.599	519.302	608.346	595.677	689.436	6
P16254	Signal recognition particle 14 kDa protein	Srp14	6	100	1806.8	1919.7	2018	1885.95	2089.61	1519.16	6
P16301	Phosphatidylcholine-sterol acyltransferase	Lcat	3	100	369.873	271.565	340.012	580.84	726.199	478.73	6
P16330	2',3'-cyclic-nucleotide 3'-phosphodiesterase	Cnp	15	100	391.506	358.882	381.646	411.618	386.401	390.502	6
P16332	Methylmalonyl-CoA mutase, mitochondrial	Mmut	29	100	2005.65	1936.86	2020.84	2307.6	2515.62	2110.29	6
P16406	Glutamyl aminopeptidase	Enpep	32	100	957.154	912.751	946.045	636.738	690.769	843.565	6
P16460	Argininosuccinate synthase	Ass1	24	100	1088.72	1157.73	1053.7	1593.5	1525.95	1441.93	6
P16546	Spectrin alpha chain, non-erythrocytic 1	Sptan1	166	100	4747.99	4983.66	4900.39	4784.09	4798.74	4598.28	6
P16627	Heat shock 70 kDa protein 1-like	Hspa1l	5	100	6400.78	6782.36	6717.69	5413.95	7458.34	5957.9	6
P16675	Lysosomal protective protein	Ctsa	14	100	6936.68	7046.89	6942.68	6041.5	6560.79	6576.4	6
P16858	Glyceraldehyde-3-phosphate dehydrogenase	Gapdh	24	100	19465.3	21019.6	20697.6	20850.8	23339.5	21045.4	6
P16882	Growth hormone receptor	Ghr	8	100	387.605	347.5	394.996	316.759	364.716	373.379	6
P16951	Cyclic AMP-dependent transcription factor ATF-2	Atf2	10	100	158.933	155.72	145.057	160.645	121.903	160.642	6
P17012	Zinc finger X-chromosomal protein	Zfx	6	100	1036.22	987.05	955.632	809.58	966.787	831.571	6
P17047	Lysosome-associated membrane glycoprotein 2	Lamp2	12	100	16609.4	15471.2	15609.1	14045.6	13592	17134.9	6
P17095	High mobility group protein HMG-I/HMG-Y	Hmga1	3	100	2429.69	2834.41	2631.54	2959.19	2886.2	2545.68	6
P17141	Zinc finger protein 37	Zfp37	9	100	166.795	157.77	169.176	189.578	207.336	165.334	6
P17156	Heat shock-related 70 kDa protein 2	Hspa2	30	100	2713.57	2692.92	2645.74	2181.42	2054.08	2277.86	6
P17182	Alpha-enolase	Eno1	19	100	23399.4	24496.1	25285.6	23057.7	23761.5	25370.1	6
P17183	Gamma-enolase	Eno2	21	100	4195.46	4208.58	4185.72	4358.28	4409.84	4556.35	6
P17225	Polypyrimidine tract-binding protein 1	Ptbp1	16	100	4605.59	4905.23	4656.28	4986.3	5296.64	5163.04	6
P17426	AP-2 complex subunit alpha-1	Ap2a1	44	100	1613.48	1642.43	1564.01	1467.69	1589.4	1547.47	6
P17427	AP-2 complex subunit alpha-2	Ap2a2	32	100	1505.21	1496.16	1485.51	1515.82	1538.41	1514.66	6
P17439	Lysosomal acid glucosylceramidase	Gba	15	100	2580.39	2688.47	2612.74	2580.77	2538.69	2938.32	6
P17515	C-X-C motif chemokine 10	Cxcl10	1	100	262.337	276.32	275.355	455.102	351.098	282.065	6
P17563	Methanethiol oxidase	Selenbp1	18	100	164.215	193.695	158.12	153.871	157.76	160.738	6
P17665	Cytochrome c oxidase subunit 7C, mitochondrial	Cox7c	2	100	9092.45	9187.86	9673.14	10329.6	10079.3	9744.71	6
P17710	Hexokinase-1	Hk1	26	100	450.736	485.812	414.981	617.412	617.694	489.924	6
P17742	Peptidyl-prolyl cis-trans isomerase A	Ppia	12	100	39462	40726.6	42119.7	41877.4	40978	40330.1	6
P17751	Triosephosphate isomerase	Tpi1	16	100	14346.2	13415.5	14390.6	15037.3	15386.7	14843.4	6
P17809	Solute carrier family 2, facilitated glucose transporter member 1	Slc2a1	2	100	232.177	188.858	146.695	326.213	338.187	342.86	6
P17879	Heat shock 70 kDa protein 1B	Hspa1b	29	100	2888.82	2826.11	2949.78	4593.02	5475.7	5287.74	6
P17892	Pancreatic lipase-related protein 2	Pnliprp2	8	91.7	278.584	231.397	309.851	350.924	316.023	#NUM!	5
P17918	Proliferating cell nuclear antigen	Pcna	14	100	621.778	644.483	636.734	486.952	504.857	680.325	6
P18052	Receptor-type tyrosine-protein phosphatase alpha	Ptpra	11	100	227.118	229.959	256.902	207.971	221.136	272.749	6
P18155	Bifunctional methylenetetrahydrofolate dehydrogenase/cyclohydrolase, mitochondrial	Mthfd2	15	100	1788.74	1905.28	1710.91	1415.73	1422.78	1867.64	6
P18242	Cathepsin D	Ctsd	15	100	4368.76	4342.6	4198.24	3244.33	3238.78	4739.4	6
P18293	Atrial natriuretic peptide receptor 1	Npr1	3	83.3	350.363	257.548	331.521	181.415	269.29	320.335	6
P18572	Basigin	Bsg	10	100	709.639	681.731	664.814	718.918	541.838	1616.51	6
P18581	Cationic amino acid transporter 2	Slc7a2	12	100	3671.03	3715.24	3402.73	1981.58	1919.28	2990.08	6
P18653	Ribosomal protein S6 kinase alpha-1	Rps6ka1	8	100	145.237	138.63	172.433	162.348	189.373	156.043	6
P18654	Ribosomal protein S6 kinase alpha-3	Rps6ka3	39	100	1745.69	1710.76	1778.45	1915.93	1810.66	1678.29	6
P18760	Cofilin-1	Cfl1	15	100	8429.39	8753.3	8763.69	8454.99	9262.4	7620.8	6
P18826	Phosphorylase b kinase regulatory subunit alpha, skeletal muscle isoform	Phka1	14	100	234.61	214.114	199.065	166.08	199.473	187.263	6
P18872	Guanine nucleotide-binding protein G(o) subunit alpha	Gnao1	15	100	16043.6	15137.4	16379.6	17344.8	17846.8	16255.9	6
P19001	Keratin, type I cytoskeletal 19	Krt19	19	100	1851.71	1310.02	1899.82	775.344	616.397	663.73	6
P19096	Fatty acid synthase	Fasn	106	100	3924.24	3971.68	3883.72	4335.46	4272.33	4220	6
P19157	Glutathione S-transferase P 1	Gstp1	6	100	8250.95	9289.05	8541.02	6960.51	7314.7	9664.28	6
P19182	Interferon-related developmental regulator 1	Ifrd1	9	100	112.65	88.7228	124.486	159.108	145.922	141.31	6
P19221	Prothrombin	F2	7	100	1396.15	1565.8	1850.47	3123.03	6360.13	2511.74	6
P19253	60S ribosomal protein L13a	Rpl13a	8	100	7064.14	7160.21	7538.52	6295.63	7308.81	6826.51	6
P19258	Protein Mpv17	Mpv17	4	100	628.237	520.527	500.358	593.7	522.361	511.345	6
P19324	Serpin H1	Serpinh1	17	100	1794.18	2000.46	1525.91	1770.46	1712.34	1636.17	6
P19426	Negative elongation factor E	Nelfe	14	100	659.287	641.085	688.531	751.939	699.12	679.917	6
P19536	Cytochrome c oxidase subunit 5B, mitochondrial	Cox5b	6	100	8681.24	8517.54	8796.18	10088.4	11251.9	11658.6	6
P19783	Cytochrome c oxidase subunit 4 isoform 1, mitochondrial	Cox4i1	10	100	15163.1	14604.4	14894.4	17745.6	17943.9	17394	6
P20029	Endoplasmic reticulum chaperone BiP	Hspa5	45	100	67067.8	66857.3	71275.8	80514.9	91646.4	72629	6
P20033	Platelet-derived growth factor subunit A	Pdgfa	3	100	202.602	290.086	266.16	275.999	301.261	273.977	6
P20060	Beta-hexosaminidase subunit beta	Hexb	25	100	3195.92	3175.44	3255.84	2736.5	2819.75	3065.81	6
P20108	Thioredoxin-dependent peroxide reductase, mitochondrial	Prdx3	9	100	12112.9	12107.8	12842.9	12562.4	14131.7	13217.6	6
P20152	Vimentin	Vim	37	100	2941.64	4502.67	2880.93	3097.6	2301.28	2757.59	6
P20357	Microtubule-associated protein 2	Map2	61	100	1921.11	2076.21	1934.43	1802.1	1760.19	1756.97	6
P20444	Protein kinase C alpha type	Prkca	22	100	791.044	711.987	778.712	878.144	939.761	822.879	6
P20664	DNA primase small subunit	Prim1	4	91.7	94.5537	93.1981	82.0169	90.7358	92.3475	135.533	6
P20918	Plasminogen	Plg	4	100	757.826	603.987	803.486	1188.6	1225.83	949.26	6
P21107	Tropomyosin alpha-3 chain	Tpm3	16	100	4022.15	4699.83	5087.04	5013.75	5185.17	5159.6	6
P21126	Ubiquitin-like protein 4A	Ubl4a	8	100	838.971	813.752	791.63	721.502	679.636	802.465	6
P21271	Unconventional myosin-Vb	Myo5b	40	100	514.91	508.336	471.672	522.348	585.62	510.975	6
P21278	Guanine nucleotide-binding protein subunit alpha-11	Gna11	13	100	1432.88	1361.44	1531.12	1714.76	1630.08	1730.03	6
P21279	Guanine nucleotide-binding protein G(q) subunit alpha	Gnaq	21	100	4297.42	3949.6	4265.31	4626.31	4567.64	4351.24	6
P21300	Aldo-keto reductase family 1 member B7	Akr1b7	5	100	361.843	369.316	402.031	394.1	464.05	411.803	6
P21460	Cystatin-C	Cst3	8	100	8701.44	9302.56	8041.91	9461.68	9544.56	11280.5	6
P21550	Beta-enolase	Eno3	5	100	789.761	641.027	709.049	1157.29	1002.19	1159.39	6
P21570	Angiogenin	Ang	3	100	864.983	680.792	706.071	852.115	694.901	960.778	6
P21614	Vitamin D-binding protein	Gc	12	100	447.688	434.655	428.015	617.847	550.014	625.889	6
P21619	Lamin-B2	Lmnb2	40	100	8326.21	9140.65	8529.88	9400.58	9017.31	8646.71	6
P21661	Neuroendocrine convertase 2	Pcsk2	29	100	23548.5	23387.2	22947.6	22774.9	23326.6	22688.7	6
P21836	Acetylcholinesterase	Ache	3	100	86.1558	75.3758	115.451	160.425	150.017	133.43	6
P21956	Lactadherin	Mfge8	8	100	317.33	288.165	257.469	176.76	201.321	245.38	6
P21958	Antigen peptide transporter 1	Tap1	15	100	607.431	636.757	698.271	720.459	743.448	766.134	6
P21981	Protein-glutamine gamma-glutamyltransferase 2	Tgm2	10	100	246.779	350.597	226.19	240.873	207.395	225.173	6
P21995	Embigin	Emb	10	100	2146.44	2136.19	2375.72	1600.39	1831.71	2579.1	6
P22272	Interleukin-6 receptor subunit alpha	Il6ra	5	100	81.8162	63.9949	82.3973	71.6738	74.3363	88.25	6
P22315	Ferrochelatase, mitochondrial	Fech	20	100	2572.4	2461.98	2557.45	2826.09	2825.92	2689.48	6
P22361	Hepatocyte nuclear factor 1-alpha	Hnf1a	8	100	262.704	277.315	232.41	279.169	272.213	285.792	6
P22366	Myeloid differentiation primary response protein MyD88	Myd88	7	100	132.234	127.244	117.365	88.7899	122.446	95.2187	6
P22437	Prostaglandin G/H synthase 1	Ptgs1	5	100	117.764	110.646	95.9167	140.696	139.777	110.727	6
P22682	E3 ubiquitin-protein ligase CBL	Cbl	21	100	412.762	457.007	413.221	391.632	413.061	372.828	6
P22724	Protein Wnt-4	Wnt4	6	100	634.212	561.178	579.733	399.594	473.846	499.285	6
P22777	Plasminogen activator inhibitor 1	Serpine1	6	100	107.484	116.063	89.9526	58.7609	59.7035	69.2343	6
P22858	Parathyroid hormone-related protein	Pthlh	2	100	47.2518	27.6141	66.3715	70.6165	35.5412	39.3241	6
P22892	AP-1 complex subunit gamma-1	Ap1g1	31	100	1601.54	1494.49	1553.94	1626.63	1679.27	1612.69	6
P22907	Porphobilinogen deaminase	Hmbs	13	100	534.901	583.401	545.889	505.283	520.116	659.379	6
P23116	Eukaryotic translation initiation factor 3 subunit A	Eif3a	90	100	7562.19	7448	7210.44	7662.54	7644.39	7210.29	6
P23188	Furin	Furin	6	100	161.952	132.189	137.61	124.672	93.8118	137.765	6
P23198	Chromobox protein homolog 3	Cbx3	9	100	1041.59	1218.57	1271.1	1268.8	1117.92	1027.2	6
P23249	Putative helicase MOV-10	Mov10	32	100	857.462	814.747	805.009	917.641	808.862	903.211	6
P23475	X-ray repair cross-complementing protein 6	Xrcc6	29	100	1903.26	1929.68	1881.45	2128.42	2033.31	1945.89	6
P23492	Purine nucleoside phosphorylase	Pnp	15	100	1195.98	1194.55	1171.77	1133.45	1188.11	1308.64	6
P23506	Protein-L-isoaspartate(D-aspartate) O-methyltransferase	Pcmt1	11	100	1659.14	1707.65	1758.01	1830.92	1991.33	1966.8	6
P23591	GDP-L-fucose synthase	Tsta3	14	100	1824.79	1738.77	1832.71	1757.75	1903.95	1756.28	6
P23708	Nuclear transcription factor Y subunit alpha	Nfya	2	100	81.0128	61.4089	60.1799	99.461	60.3851	62.8311	6
P23780	Beta-galactosidase	Glb1	18	100	2913.27	2990.21	2987.42	2816.86	2839.7	3306.26	6
P23818	Glutamate receptor 1	Gria1	1	91.7	208.02	142.249	190.269	191.984	#NUM!	151.113	5
P23819	Glutamate receptor 2	Gria2	8	100	71.7897	57.1956	66.1046	66.7003	70.3932	70.5892	6
P23906	Interferon regulatory factor 2	Irf2	4	100	244.723	213.309	286.169	280.194	388.983	393.268	6
P23927	Alpha-crystallin B chain	Cryab	7	100	654.636	749.284	527.742	383.671	388.56	466.915	6
P23949	mRNA decay activator protein ZFP36L2	Zfp36l2	3	75	#NUM!	36.7933	50.216	48.4668	53.408	42.6263	5
P24270	Catalase	Cat	20	100	391.662	314.008	363.534	377.693	479.203	370.056	6
P24369	Peptidyl-prolyl cis-trans isomerase B	Ppib	11	100	17373.2	15857.4	17991.8	18323.7	19460.5	17514.4	6
P24452	Macrophage-capping protein	Capg	7	100	354.894	376.726	320.843	221.185	252.534	266.435	6
P24457	Cytochrome P450 2D11	Cyp2d11	1	100	190.228	219.961	231.609	279.156	265.796	260.438	6
P24472	Glutathione S-transferase A4	Gsta4	2	83.3	122.572	141.245	133.828	107.047	141.372	106.013	6
P24527	Leukotriene A-4 hydrolase	Lta4h	33	100	6208.58	6155.8	6230.1	6389.44	6667.58	6189.54	6
P24529	Tyrosine 3-monooxygenase	Th	17	100	261.379	204.077	258.651	167.528	244.751	244.042	6
P24547	Inosine-5'-monophosphate dehydrogenase 2	Impdh2	22	100	1226.14	1201.9	1184.3	1150.32	1090.37	1293.97	6
P24549	Retinal dehydrogenase 1	Aldh1a1	11	100	153.72	105.168	150.265	123.898	122.474	95.5614	6
P24638	Lysosomal acid phosphatase	Acp2	9	100	683.963	731.225	647.766	633.291	616.464	631.896	6
P24668	Cation-dependent mannose-6-phosphate receptor	M6pr	9	100	1270.45	1221.07	1234.67	1415.6	1327.77	1506.01	6
P24788	Cyclin-dependent kinase 11B	Cdk11b	23	100	582.546	658.104	649.032	591.729	625.825	633.794	6
P25206	DNA replication licensing factor MCM3	Mcm3	20	100	179.635	176.044	183.187	194.194	232.086	174.418	6
P25425	POU domain, class 2, transcription factor 1	Pou2f1	11	100	261.158	253.646	250.505	237.168	208.007	244.618	6
P25444	40S ribosomal protein S2	Rps2	15	100	14631	15306.7	15148.6	14971.8	15883.3	13668.9	6
P25446	Tumor necrosis factor receptor superfamily member 6	Fas	1	83.3	588.59	449.543	437.534	482.295	417.205	#NUM!	5
P25785	Metalloproteinase inhibitor 2	Timp2	1	100	748.233	613.219	698.214	843.954	833.7	1073.5	6
P25799	Nuclear factor NF-kappa-B p105 subunit	Nfkb1	31	100	83.5952	81.529	87.1947	93.0881	90.0947	91.3744	6
P25911	Tyrosine-protein kinase Lyn	Lyn	9	83.3	#NUM!	98.0264	93.8409	137.599	136.665	116.668	5
P25916	Polycomb complex protein BMI-1	Bmi1	5	100	72.2506	83.5067	87.7702	52.7257	71.2434	77.3496	6
P25976	Nucleolar transcription factor 1	Ubtf	29	100	2054.46	2133.51	2073.71	2117.64	2057.1	1910.86	6
P26039	Talin-1	Tln1	123	100	2272.38	2236.08	2141.24	2281.19	2346.76	2491.51	6
P26040	Ezrin	Ezr	26	100	2155.74	2219.15	2196.23	1984.43	1973.78	2094.12	6
P26041	Moesin	Msn	27	100	1449.37	1317.44	1346.49	1449.25	1263.57	1003.99	6
P26043	Radixin	Rdx	41	100	4943.89	4903.31	4984.08	4889.19	4748.3	4292.96	6
P26187	Methylated-DNA--protein-cysteine methyltransferase	Mgmt	5	100	278.721	298.509	305.076	349.566	328.296	394.817	6
P26231	Catenin alpha-1	Ctnna1	44	100	5256.08	5395.68	5516.21	4792.52	4893.23	4947.96	6
P26262	Plasma kallikrein	Klkb1	2	100	149.455	168.756	177.746	257.75	281.291	244.778	6
P26339	Chromogranin-A	Chga	33	100	59262.7	58703.5	56496.3	69708.9	61676.9	60031.4	6
P26350	Prothymosin alpha	Ptma	9	100	2128.66	2281.5	2190.89	1970.38	1961.68	1903.05	6
P26369	Splicing factor U2AF 65 kDa subunit	U2af2	13	100	7735.27	7548.44	7289.88	8269.18	8372.05	8822.55	6
P26443	Glutamate dehydrogenase 1, mitochondrial	Glud1	29	100	8576.16	8623.45	8765.48	11063.1	10646.2	9815.82	6
P26450	Phosphatidylinositol 3-kinase regulatory subunit alpha	Pik3r1	13	100	148.201	142.985	137.378	130.757	127.72	122.306	6
P26516	26S proteasome non-ATPase regulatory subunit 7	Psmd7	17	100	1481.86	1760.84	1628.73	1700.79	1879.86	1490.59	6
P26638	Serine--tRNA ligase, cytoplasmic	Sars1	34	100	8960.99	9302.75	9502.35	8535.03	8660.91	8997.31	6
P26645	Myristoylated alanine-rich C-kinase substrate	Marcks	13	100	1656.1	1740.08	1606.66	1739.29	1788.2	1780.38	6
P26883	Peptidyl-prolyl cis-trans isomerase FKBP1A	Fkbp1a	5	100	8863.41	7826.39	8980.09	8053.4	10407.3	7333.68	6
P27038	Activin receptor type-2A	Acvr2a	6	83.3	108.71	67.6974	104.69	108.823	#NUM!	98.3024	5
P27046	Alpha-mannosidase 2	Man2a1	41	100	1316.22	1374.35	1319.04	1664.1	1723.91	1576.24	6
P27546	Microtubule-associated protein 4	Map4	39	100	1842.08	1998.86	1905.07	1787.49	1726.88	2199.26	6
P27600	Guanine nucleotide-binding protein subunit alpha-12	Gna12	2	66.7	78.2512	85.306	99.8169	88.8006	#NUM!	95.7612	5
P27601	Guanine nucleotide-binding protein subunit alpha-13	Gna13	17	100	1749.19	1602.49	1754.36	2128.19	2047.83	1969.96	6
P27612	Phospholipase A-2-activating protein	Plaa	38	100	3634	3530.75	3657.62	3742.21	3756.41	3619.12	6
P27641	X-ray repair cross-complementing protein 5	Xrcc5	35	100	1388.84	1375.34	1457.79	1461.62	1476.61	1453.49	6
P27659	60S ribosomal protein L3	Rpl3	23	100	9117.77	9190.71	9241.55	9428.52	9372.22	7651.69	6
P27661	Histone H2AX	H2ax	2	100	8726.34	9738.85	9292.32	11444.2	11412.7	8007.39	6
P27699	cAMP-responsive element modulator	Crem	1	91.7	149.084	181.346	260.822	201.357	154.197	339.88	6
P27773	Protein disulfide-isomerase A3	Pdia3	42	100	64824.1	62072.1	64540.3	76312.1	76388.8	68245.2	6
P27808	Alpha-1,3-mannosyl-glycoprotein 2-beta-N-acetylglucosaminyltransferase	Mgat1	13	100	161.721	150.31	158.169	187.338	213.494	173.484	6
P27889	Hepatocyte nuclear factor 1-beta	Hnf1b	5	100	58.2343	83.7025	72.0079	57.3211	64.4656	61.0273	6
P28028	Serine/threonine-protein kinase B-raf	Braf	21	100	570.721	583.695	539.608	677.571	645.054	588.262	6
P28033	CCAAT/enhancer-binding protein beta	Cebpb	3	100	291.55	218.103	243.057	415.962	456.209	340.68	6
P28063	Proteasome subunit beta type-8	Psmb8	11	100	1815.55	1957.42	1739.45	1750.66	1732.71	2035.45	6
P28076	Proteasome subunit beta type-9	Psmb9	4	100	444.172	559.969	443.945	413.599	629.469	529.281	6
P28271	Cytoplasmic aconitate hydratase	Aco1	42	100	3228.52	3139.98	3321.86	3638.4	3399.33	3146.54	6
P28301	Protein-lysine 6-oxidase	Lox	2	100	1127.57	1000.75	916.135	1412.2	1600.68	1609.72	6
P28352	DNA-(apurinic or apyrimidinic site) lyase	Apex1	11	100	1288.47	1317.34	1256.22	1358.7	1332.31	1524.35	6
P28474	Alcohol dehydrogenase class-3	Adh5	15	100	7723.76	7737.4	8241.94	8538.32	7618.11	8762.14	6
P28481	Collagen alpha-1(II) chain	Col2a1	5	100	514.042	352.001	467.785	967.001	829.979	715.184	6
P28571	Sodium- and chloride-dependent glycine transporter 1	Slc6a9	1	100	171.892	149.388	165.814	157.957	124.607	202.234	6
P28574	Protein max	Max	7	100	145.154	162.511	134.424	93.7746	159.232	155.559	6
P28650	Adenylosuccinate synthetase isozyme 1	Adss1	14	100	311.726	269.31	296.423	270.709	299.276	319.121	6
P28651	Carbonic anhydrase-related protein	Ca8	7	100	424.026	426.944	453.448	338.421	349.827	338.899	6
P28652	Calcium/calmodulin-dependent protein kinase type II subunit beta	Camk2b	22	100	1975.66	1775.72	1730.6	1973.86	1709.31	2225.27	6
P28653	Biglycan	Bgn	7	100	212.287	257.619	207.71	194.07	303.402	198.054	6
P28656	Nucleosome assembly protein 1-like 1	Nap1l1	12	100	9647.45	9515.54	9264.94	8719.57	8569.42	9807.75	6
P28658	Ataxin-10	Atxn10	23	100	2176.23	2353.52	2296.64	1390.95	1423.6	2130.94	6
P28659	CUGBP Elav-like family member 1	Celf1	11	100	442.39	409.449	414.494	439.169	472.427	445.23	6
P28660	Nck-associated protein 1	Nckap1	37	100	2979.27	2931	3022.54	2906.05	2756.66	3087.84	6
P28661	Septin-4	Septin4	8	100	172.337	161.47	138.824	318.185	275.267	260.427	6
P28663	Beta-soluble NSF attachment protein	Napb	4	100	68.4256	77.4088	71.3548	86.2789	83.5024	88.1602	6
P28665	Murinoglobulin-1	Mug1	11	100	13865.1	12459.6	12864.9	22849.9	20557.7	17024	6
P28667	MARCKS-related protein	Marcksl1	1	100	206.856	258.489	186.472	241.069	269.948	183.842	6
P28700	Retinoic acid receptor RXR-alpha	Rxra	7	100	908.776	1076.5	980.523	1115.78	1067.03	1090.23	6
P28704	Retinoic acid receptor RXR-beta	Rxrb	5	100	90.658	77.4291	75.563	61.3601	71.5325	88.303	6
P28738	Kinesin heavy chain isoform 5C	Kif5c	34	100	358.489	363.262	361.225	390.694	388.088	336.172	6
P28740	Kinesin-like protein KIF2A	Kif2a	18	100	468.066	478.291	489.57	551.475	565.365	508.891	6
P28741	Kinesin-like protein KIF3A	Kif3a	23	100	544.964	586.262	526.081	544.948	586.441	615.002	6
P28798	Progranulin	Grn	4	100	253.882	299.515	208.155	277.831	219.659	396.351	6
P28828	Receptor-type tyrosine-protein phosphatase mu	Ptprm	19	100	264.442	251.972	278.838	248.809	228.791	261.932	6
P28843	Dipeptidyl peptidase 4	Dpp4	28	100	3181.43	2707.27	3142.81	2614.14	2703.71	2692.81	6
P28867	Protein kinase C delta type	Prkcd	9	100	157.103	145.716	178.446	181	205.592	189.4	6
P29037	TATA-box-binding protein	Tbp	3	100	96.8911	60.2754	126.267	111.424	132.575	74.3048	6
P29341	Polyadenylate-binding protein 1	Pabpc1	33	100	10398.5	10154.9	9991.87	10112	9953.85	8650.3	6
P29351	Tyrosine-protein phosphatase non-receptor type 6	Ptpn6	29	100	1824.4	1803.68	1788.95	1686.91	1707.69	1632.37	6
P29387	Guanine nucleotide-binding protein subunit beta-4	Gnb4	5	100	7095.71	6331.8	5530.37	8903.11	4729.6	5588.05	6
P29391	Ferritin light chain 1	Ftl1	12	100	4317.94	4258.22	4730.79	2653.5	3034.05	3668.45	6
P29416	Beta-hexosaminidase subunit alpha	Hexa	16	100	2497.59	2445.59	2433.72	2028.11	1885.9	2491.4	6
P29594	Caspase-2	Casp2	5	100	113.939	132.471	111.421	120.238	124.134	144.315	6
P29595	NEDD8	Nedd8	3	100	976.106	1303.56	1533.3	1375.03	1724.37	1198.75	6
P29699	Alpha-2-HS-glycoprotein	Ahsg	3	100	4238.6	2600.03	4091.1	5429.41	4667.04	4039.4	6
P29758	Ornithine aminotransferase, mitochondrial	Oat	15	100	183.603	179.526	171.551	220.064	170.957	251.47	6
P29788	Vitronectin	Vtn	2	100	5999.47	3961.69	5621.18	8254.39	10526	8213.49	6
P30051	Transcriptional enhancer factor TEF-1	Tead1	5	100	132.645	132.864	162.603	154.662	142.546	144.024	6
P30115	Glutathione S-transferase A3	Gsta3	5	100	820.414	588.277	965.206	1017.69	857.819	756.008	6
P30275	Creatine kinase U-type, mitochondrial	Ckmt1	16	100	1953.97	1702.5	2035.76	2344.24	2132.77	2251.74	6
P30280	G1/S-specific cyclin-D2	Ccnd2	5	100	277.564	284.109	226.674	125.676	124.434	288.547	6
P30285	Cyclin-dependent kinase 4	Cdk4	12	100	784.002	743.163	795.118	528.857	496.956	743.634	6
P30415	NK-tumor recognition protein	Nktr	12	100	356.936	411.739	384.239	331.932	336.055	395.147	6
P30416	Peptidyl-prolyl cis-trans isomerase FKBP4	Fkbp4	38	100	9515.73	9410.33	9615.26	8550.29	8581.63	8655.57	6
P30677	Guanine nucleotide-binding protein subunit alpha-14	Gna14	2	91.7	53.531	41.8067	#NUM!	61.8281	26.8219	37.2133	5
P30678	Guanine nucleotide-binding protein subunit alpha-15	Gna15	1	91.7	#NUM!	442.301	552.188	675.1	670.539	684.861	5
P30681	High mobility group protein B2	Hmgb2	6	100	2074.37	1838.27	1868.14	1997.11	1897.82	1809.41	6
P30935	Somatostatin receptor type 3	Sstr3	1	100	508.377	516.715	597.28	347.314	362.763	380.065	6
P30999	Catenin delta-1	Ctnnd1	45	100	3565.29	3553.38	3486.02	3773.63	3453.71	3641.46	6
P31001	Desmin	Des	19	100	225.603	265.142	221.193	375.6	334.41	312.514	6
P31230	Aminoacyl tRNA synthase complex-interacting multifunctional protein 1	Aimp1	16	100	3381.88	3344.91	3370.64	3450.32	3658.32	3731.18	6
P31266	Recombining binding protein suppressor of hairless	Rbpj	5	100	233.009	216.91	205.657	186.134	185.619	235.199	6
P31324	cAMP-dependent protein kinase type II-beta regulatory subunit	Prkar2b	19	100	2074.28	2260.88	2167.14	2255.24	2271.93	1973.72	6
P31428	Dipeptidase 1	Dpep1	4	91.7	82.5617	62.1251	65.6647	130.004	145.266	#NUM!	5
P31750	RAC-alpha serine/threonine-protein kinase	Akt1	19	100	238.916	243.44	267.391	232.548	211.514	236.655	6
P31786	Acyl-CoA-binding protein	Dbi	3	100	5595.45	5219.08	5073.47	5496.6	5121.02	5233.63	6
P31809	Carcinoembryonic antigen-related cell adhesion molecule 1	Ceacam1	3	91.7	140.485	108.404	141.35	101.815	97.1578	#NUM!	5
P31938	Dual specificity mitogen-activated protein kinase kinase 1	Map2k1	12	100	1731.86	1777.2	1613.09	1671.29	1601.18	1749.17	6
P31996	Macrosialin	Cd68	1	100	288.822	338.78	291.687	285.961	258.247	738.893	6
P32020	Non-specific lipid-transfer protein	Scp2	19	100	3117.36	2921.02	3014.42	2680.34	2681.15	3045.42	6
P32037	Solute carrier family 2, facilitated glucose transporter member 3	Slc2a3	3	66.7	110.138	115.788	76.613	117.041	130.839	238.206	6
P32067	Lupus La protein homolog	Ssb	23	100	3637.82	3808.23	3762.48	3543.76	3412.77	3714.07	6
P32233	Developmentally-regulated GTP-binding protein 1	Drg1	14	100	694.618	730.961	695.726	542.034	531.836	683.938	6
P32261	Antithrombin-III	Serpinc1	17	100	7494.92	5615.31	8642.86	11380.6	13169.8	11646.1	6
P32507	Nectin-2	Nectin2	8	100	214.734	218.222	219.255	202.025	209.092	148.842	6
P32648	VIP peptides	Vip	6	91.7	121.891	226.721	164.69	236.675	236.89	150.419	6
P32883	GTPase KRas	Kras	4	100	1861.52	1668.69	1933.56	1718.3	1671.55	1331.69	6
P32921	Tryptophan--tRNA ligase, cytoplasmic	Wars1	26	100	7256.62	7394.15	7389.53	6908.49	7603.53	7871.59	6
P33146	Cadherin-15	Cdh15	3	91.7	#NUM!	74.7319	107.476	115.755	132.421	168.708	5
P33173	Kinesin-like protein KIF1A	Kif1a	54	100	1671.27	1506.37	1571.27	1535.05	1448.23	1607.7	6
P33215	Protein NEDD1	Nedd1	9	100	116.69	107.766	99.5051	101.222	98.3415	101.23	6
P33434	72 kDa type IV collagenase	Mmp2	6	100	99.7394	60.0207	78.4385	141.771	108.936	128.035	6
P33609	DNA polymerase alpha catalytic subunit	Pola1	9	58.3	125.733	94.2607	91.3053	#NUM!	87.7722	84.9083	5
P33610	DNA primase large subunit	Prim2	4	75	80.6208	74.3868	82.0042	#NUM!	76.6951	60.3127	5
P34022	Ran-specific GTPase-activating protein	Ranbp1	8	100	4908.48	5661.77	5869.93	6616.49	5548.12	5689.1	6
P34152	Focal adhesion kinase 1	Ptk2	18	100	403.432	435.392	402.683	431.907	392.863	395.727	6
P34884	Macrophage migration inhibitory factor	Mif	6	100	12994.7	12370.4	12709.5	11904.4	13769.6	14624.2	6
P34914	Bifunctional epoxide hydrolase 2	Ephx2	9	100	76.4522	71.3021	84.3842	83.7288	99.1479	103.874	6
P34960	Macrophage metalloelastase	Mmp12	2	91.7	416.291	195.417	216.532	425.684	322.532	468.717	6
P35123	Ubiquitin carboxyl-terminal hydrolase 4	Usp4	27	100	648.318	618.191	609.08	567.811	581.288	613.745	6
P35235	Tyrosine-protein phosphatase non-receptor type 11	Ptpn11	33	100	2206.55	2185.72	2285.04	2236.05	2343.59	1958.87	6
P35276	Ras-related protein Rab-3D	Rab3d	13	100	4654.75	4276.14	5091.22	5517.31	5475.11	4612.23	6
P35278	Ras-related protein Rab-5C	Rab5c	8	100	7104.75	7379.25	7029.92	7236.26	7409.92	6297.71	6
P35279	Ras-related protein Rab-6A	Rab6a	6	100	2513.71	2767.35	2715.93	2864.96	3195.67	2871.63	6
P35282	Ras-related protein Rab-21	Rab21	11	100	1952.56	1801.09	1963.15	2150.07	2161.81	1921.96	6
P35283	Ras-related protein Rab-12	Rab12	12	100	477.882	445.615	453.245	543.143	419.608	447.63	6
P35285	Ras-related protein Rab-22A	Rab22a	11	100	1528.11	1498.35	1683.09	1632.17	1727.79	1660.65	6
P35288	Ras-related protein Rab-23	Rab23	9	100	942.238	828.752	932.678	1086.3	1083.32	892.618	6
P35290	Ras-related protein Rab-24	Rab24	8	100	1151.37	1131.08	1164.73	1329.58	1216.16	1226.05	6
P35293	Ras-related protein Rab-18	Rab18	12	100	7240.47	7436.94	7441.96	8474.47	9090.81	9070.83	6
P35294	Ras-related protein Rab-19	Rab19	10	100	228.367	238.929	249.299	258.968	266.054	269.631	6
P35330	Intercellular adhesion molecule 2	Icam2	6	83.3	177.293	157.588	201.532	225.603	236.883	#NUM!	5
P35396	Peroxisome proliferator-activated receptor delta	Ppard	2	100	3321.46	1903.36	4983.46	7555.92	8524.72	3879.11	6
P35438	Glutamate receptor ionotropic, NMDA 1	Grin1	10	91.7	285.598	223.516	256.05	216.354	287.725	260.683	6
P35441	Thrombospondin-1	Thbs1	25	100	4418.56	3210.8	4546.75	6007.62	5990.32	6339.9	6
P35486	Pyruvate dehydrogenase E1 component subunit alpha, somatic form, mitochondrial	Pdha1	24	100	10626.8	10061.5	9972.55	12783.4	12630.9	12229.1	6
P35487	Pyruvate dehydrogenase E1 component subunit alpha, testis-specific form, mitochondrial	Pdha2	3	91.7	431.121	435.829	499.712	392.519	589.273	459.76	6
P35505	Fumarylacetoacetase	Fah	14	100	865.673	721.859	870.872	872.778	872.389	837.61	6
P35546	Proto-oncogene tyrosine-protein kinase receptor Ret	Ret	12	100	222.153	175.151	218.102	181.746	184.839	260.434	6
P35550	rRNA 2'-O-methyltransferase fibrillarin	Fbl	18	100	2057.8	2319.61	2295.08	2406.42	2472.47	2142.38	6
P35564	Calnexin	Canx	46	100	26390.4	25209.8	23937.4	30852.4	30658.7	28400.5	6
P35583	Hepatocyte nuclear factor 3-beta	Foxa2	3	100	254.102	167.415	179.534	162.836	120.98	163.051	6
P35585	AP-1 complex subunit mu-1	Ap1m1	20	100	2666.07	2486.21	2438.26	2637.19	2380.07	2591.58	6
P35601	Replication factor C subunit 1	Rfc1	12	100	133.663	108.604	116.264	127.38	126.855	121.235	6
P35689	DNA repair protein complementing XP-G cells homolog	Ercc5	5	100	127.664	105.412	121.92	156.616	185.534	139.467	6
P35700	Peroxiredoxin-1	Prdx1	18	100	17574.8	17928.9	17771.2	17047	17478.7	17858.6	6
P35762	CD81 antigen	Cd81	3	100	625.087	640.432	608.544	886.464	585.629	735.145	6
P35821	Tyrosine-protein phosphatase non-receptor type 1	Ptpn1	19	100	1515.65	1293.25	1393.54	1635.45	1616.79	1518.76	6
P35822	Receptor-type tyrosine-protein phosphatase kappa	Ptprk	6	100	165.816	156.547	178.567	209.263	155.888	205.05	6
P35831	Tyrosine-protein phosphatase non-receptor type 12	Ptpn12	20	100	230.976	219.994	200.58	207.267	232.979	228.006	6
P35846	Folate receptor alpha	Folr1	1	75	209.431	370.542	393.687	433.18	1838.12	#NUM!	5
P35917	Vascular endothelial growth factor receptor 3	Flt4	7	100	2375.59	2478.55	2720.27	3547.36	3439.04	2973.66	6
P35922	Synaptic functional regulator FMR1	Fmr1	16	100	1275.91	1285.91	1292.54	1248.62	1353.12	1368.92	6
P35951	Low-density lipoprotein receptor	Ldlr	18	100	1062.92	1056.59	942.694	1278.57	1169.07	988.149	6
P35979	60S ribosomal protein L12	Rpl12	9	100	11974.4	11587.3	12320.6	11605.3	12294.9	10164.2	6
P35980	60S ribosomal protein L18	Rpl18	7	100	10381.7	10255.3	10020.1	10394.9	9945.34	10674.3	6
P36371	Antigen peptide transporter 2	Tap2	17	100	559.901	562.468	552.322	604.888	695.108	721.162	6
P36536	GTP-binding protein SAR1a	Sar1a	8	100	3053.69	3187.48	3316.1	3469.84	3552.79	3258.07	6
P36552	Oxygen-dependent coproporphyrinogen-III oxidase, mitochondrial	Cpox	19	100	508.289	484.103	481.086	540.341	634.075	480.16	6
P36895	Bone morphogenetic protein receptor type-1A	Bmpr1a	3	100	184.988	149.468	164.157	212.296	145	204.454	6
P36916	Guanine nucleotide-binding protein-like 1	Gnl1	21	100	1346.73	1364.99	1360.56	1412.94	1481.68	1489.39	6
P36993	Protein phosphatase 1B	Ppm1b	13	100	4274.87	4168.26	4445.68	4317.84	4395.91	4295.72	6
P37040	NADPH--cytochrome P450 reductase	Por	36	100	6090	6045.77	6063.09	6878.79	7048.71	6126.78	6
P37172	Activin receptor type-1	Acvr1	1	83.3	283.522	195.001	226.569	226.445	235.97	#NUM!	5
P37804	Transgelin	Tagln	10	100	199.937	455.89	190.777	471.93	294.062	235.304	6
P37913	DNA ligase 1	Lig1	10	91.7	105.39	#NUM!	103.917	127.839	123.185	200.434	5
P38060	Hydroxymethylglutaryl-CoA lyase, mitochondrial	Hmgcl	10	100	1237.47	1247.24	1222.12	1325.61	1374.49	1371.22	6
P38532	Heat shock factor protein 1	Hsf1	3	100	266.561	167.137	145.684	215.643	183.514	185.552	6
P38533	Heat shock factor protein 2	Hsf2	2	58.3	111.517	140.221	121.512	112.838	124.075	#NUM!	5
P38585	Tubulin--tyrosine ligase	Ttl	7	100	179.666	173.154	199.146	203.917	248.833	247.582	6
P38647	Stress-70 protein, mitochondrial	Hspa9	38	100	17762.8	18077.8	18192.6	18269.6	19104.8	23331	6
P39038	Cadherin-4	Cdh4	7	100	124.949	83.7961	102.821	137.51	128.138	164.621	6
P39053	Dynamin-1	Dnm1	8	100	116.101	110.524	150.919	122.36	117.741	90.9188	6
P39054	Dynamin-2	Dnm2	40	100	1594.14	1649.02	1721.06	1575.96	1556.05	1656.6	6
P39061	Collagen alpha-1(XVIII) chain	Col18a1	4	100	257.325	238.654	245.484	362.818	354.349	366.916	6
P39098	Mannosyl-oligosaccharide 1,2-alpha-mannosidase IB	Man1a2	16	100	363.658	378.353	340.2	471.785	458.811	473.582	6
P39429	TNF receptor-associated factor 2	Traf2	5	91.7	137.043	138.431	120.846	177.823	150.19	140.225	6
P39447	Tight junction protein ZO-1	Tjp1	73	100	1810.75	1869.34	1718.3	1612.2	1709.68	1514.91	6
P39749	Flap endonuclease 1	Fen1	13	100	777.632	859.704	787.406	906.013	897.848	1053.21	6
P40124	Adenylyl cyclase-associated protein 1	Cap1	29	100	4855.43	5266.66	5215.98	4769.03	5032.79	5162.51	6
P40142	Transketolase	Tkt	29	100	10505.9	10491.2	10677.1	10326.2	9915.22	10623.3	6
P40237	CD82 antigen	Cd82	5	100	564.269	624.407	631.084	668.232	689.31	853.669	6
P40240	CD9 antigen	Cd9	4	100	296.332	320.515	253.371	437.587	278.717	282.371	6
P40336	Vacuolar protein sorting-associated protein 26A	Vps26a	16	100	1427.73	1405.22	1469.12	1178.92	1198.45	1447.83	6
P40630	Transcription factor A, mitochondrial	Tfam	15	100	2436.18	2470.54	2718.16	3145.51	3284.93	2954.94	6
P40694	DNA-binding protein SMUBP-2	Ighmbp2	11	100	80.1976	83.3555	75.2304	79.9054	84.9411	84.0428	6
P40749	Synaptotagmin-4	Syt4	8	100	84.8945	83.4839	74.8897	127.697	137.801	106.562	6
P40936	Indolethylamine N-methyltransferase	Inmt	2	66.7	112.928	134.021	97.1005	155.57	137.103	#NUM!	5
P41105	60S ribosomal protein L28	Rpl28	7	100	5583.04	5754.22	5934.49	5215.78	5418.57	5085.73	6
P41216	Long-chain-fatty-acid--CoA ligase 1	Acsl1	24	100	859.005	796.617	769.662	922.99	937.022	967.513	6
P41230	Lysine-specific demethylase 5C	Kdm5c	19	100	188.865	180.074	161.407	140.517	156.967	189.715	6
P41233	Phospholipid-transporting ATPase ABCA1	Abca1	29	100	220.932	206.686	222.564	133.117	126.171	208.132	6
P41234	ATP-binding cassette sub-family A member 2	Abca2	24	100	586.893	599.488	559.298	568.557	583.724	565.181	6
P41241	Tyrosine-protein kinase CSK	Csk	16	100	510.48	477.066	499.283	534.493	525.175	515.92	6
P41731	CD63 antigen	Cd63	6	100	6410.36	6555.94	6552.92	6986.87	8405.05	6510.29	6
P41778	Pre-B-cell leukemia transcription factor 1	Pbx1	6	100	264.905	273.947	238.361	211.191	210.567	220.508	6
P42125	Enoyl-CoA delta isomerase 1, mitochondrial	Eci1	12	100	3997.07	4286.54	3881	4435.24	4503.41	4379.96	6
P42128	Forkhead box protein K1	Foxk1	12	100	97.7638	108.048	108.089	109.089	108.428	115.971	6
P42208	Septin-2	Septin2	17	100	2481.38	2386.45	2447.3	2442.15	2302.13	2581.02	6
P42225	Signal transducer and activator of transcription 1	Stat1	29	100	968.312	1007.17	1037.45	930.686	862.412	1039.47	6
P42227	Signal transducer and activator of transcription 3	Stat3	37	100	2348.83	2228.5	2192.2	1460.77	1336.29	1750.09	6
P42230	Signal transducer and activator of transcription 5A	Stat5a	31	100	242.029	253.205	266.469	240.088	248.458	270.6	6
P42232	Signal transducer and activator of transcription 5B	Stat5b	8	100	758.665	746.501	738.596	817.591	683.378	705.715	6
P42337	Phosphatidylinositol 4,5-bisphosphate 3-kinase catalytic subunit alpha isoform	Pik3ca	15	100	119.602	117.322	111.915	135.787	134.238	113.156	6
P42567	Epidermal growth factor receptor substrate 15	Eps15	26	100	313.337	304.137	291.929	272.512	260.415	286.45	6
P42586	Homeobox protein Nkx-2.2	Nkx2-2	2	100	631.796	479.641	514.444	333.506	164.624	627.965	6
P42669	Transcriptional activator protein Pur-alpha	Pura	13	100	5077.67	4777.02	4628.36	5485.28	5706.16	5179.92	6
P42703	Leukemia inhibitory factor receptor	Lifr	13	100	342.547	289.542	307.221	271.712	260.465	253.084	6
P42859	Huntingtin	Htt	72	100	1169.8	1145.15	1190.55	1184.75	1197.78	1179.36	6
P42867	UDP-N-acetylglucosamine--dolichyl-phosphate N-acetylglucosaminephosphotransferase	Dpagt1	4	100	307.514	283.195	335.735	301.482	416.533	314.6	6
P42932	T-complex protein 1 subunit theta	Cct8	37	100	17887.2	18493.8	18312.1	19049	19239.2	19254.9	6
P43024	Cytochrome c oxidase subunit 6A1, mitochondrial	Cox6a1	4	100	1229.95	1261.58	1060.63	1292.95	1390.29	1327.05	6
P43136	Nuclear receptor subfamily 2 group F member 6	Nr2f6	4	100	211.687	230.131	254.991	284.551	253.66	169.83	6
P43137	Lithostathine-1	Reg1	5	100	912.779	278.6	863.159	322.867	282.714	80.7169	6
P43247	DNA mismatch repair protein Msh2	Msh2	28	100	316.873	282.084	288.47	330.117	334.383	343.419	6
P43274	Histone H1.4	H1-4	2	100	70991.8	63827	69025.7	78109.8	71780.5	63430.1	6
P43275	Histone H1.1	H1-1	3	100	2299.49	2274.79	1909.78	2611.2	2676.22	2443.03	6
P43276	Histone H1.5	H1-5	5	100	10878.2	12906.4	11423.5	14338.2	14619.8	10683.3	6
P43277	Histone H1.3	H1-3	10	100	2653.7	3137.45	3046.02	3092.34	3728.93	1785.49	6
P43406	Integrin alpha-V	Itgav	30	100	1412.04	1378.92	1466.22	1513.25	1583.64	1418.48	6
P43407	Syndecan-2	Sdc2	4	100	275.437	258.059	249.429	191.444	126.288	227.493	6
P43431	Interleukin-12 subunit alpha	Il12a	1	100	2685.96	2182.68	3397.21	6135.56	4926.08	4904.45	6
P45376	Aldo-keto reductase family 1 member B1	Akr1b1	22	100	8784.5	8676.63	8979.72	9246.66	10607.1	9106.36	6
P45377	Aldose reductase-related protein 2	Akr1b8	5	100	229.67	210.584	211.695	186.623	172.331	227.451	6
P45481	Histone lysine acetyltransferase CREBBP	Crebbp	26	100	195.356	181.656	205.458	139.005	159.004	185.685	6
P45591	Cofilin-2	Cfl2	13	100	1402.78	1429.93	1306.35	1230.28	1367.47	1471.6	6
P45700	Mannosyl-oligosaccharide 1,2-alpha-mannosidase IA	Man1a1	29	100	1476.23	1458.01	1457.19	1661.89	1732.99	1823.69	6
P45878	Peptidyl-prolyl cis-trans isomerase FKBP2	Fkbp2	8	100	18560.3	17419	18143.3	19408.9	20397.1	16991.2	6
P45952	Medium-chain specific acyl-CoA dehydrogenase, mitochondrial	Acadm	16	100	1683.8	1695.88	1696.28	2098.03	2188.19	1719.58	6
P46061	Ran GTPase-activating protein 1	Rangap1	25	100	2060.73	2269.62	2126.17	2223.2	2226.29	2387.2	6
P46096	Synaptotagmin-1	Syt1	18	100	267.198	285.689	283.752	322.76	347.854	339.33	6
P46097	Synaptotagmin-2	Syt2	10	100	803.35	744.469	752.332	961.833	939.708	990.235	6
P46412	Glutathione peroxidase 3	Gpx3	6	100	1695.22	1991.65	1494.96	2416.62	2320.52	2690.53	6
P46414	Cyclin-dependent kinase inhibitor 1B	Cdkn1b	6	100	609.117	617.081	611.197	358.543	392.182	483.508	6
P46425	Glutathione S-transferase P 2	Gstp2	11	100	2745.87	1414.04	2644.43	2955.76	1486.66	2184.36	6
P46460	Vesicle-fusing ATPase	Nsf	43	100	6821.85	6887.54	6806.52	8263.86	8424.13	7638.2	6
P46467	Vacuolar protein sorting-associated protein 4B	Vps4b	25	100	1518.17	1426.06	1427	1384.4	1336.09	1415.64	6
P46471	26S proteasome regulatory subunit 7	Psmc2	31	100	6999.25	6987.57	6899.93	7208.29	7239.09	7460.17	6
P46638	Ras-related protein Rab-11B	Rab11b	16	100	1266.22	1062.39	1050.72	1069.73	1163.79	1045.73	6
P46656	Adrenodoxin, mitochondrial	Fdx1	4	100	746.731	630.184	641.601	814.354	781.51	813.269	6
P46660	Alpha-internexin	Ina	8	100	45.8505	47.6146	63.3916	69.6842	71.9472	46.2139	6
P46662	Merlin	Nf2	15	100	273.48	258.038	244.054	240.811	246.612	257.921	6
P46664	Adenylosuccinate synthetase isozyme 2	Adss2	17	100	647.679	663.785	643.188	714.418	714.435	746.313	6
P46718	Programmed cell death protein 2	Pdcd2	4	100	153.342	142.195	159.609	124.174	83.5864	167.741	6
P46735	Unconventional myosin-Ib	Myo1b	35	100	1149.41	1181.56	1121.5	1368.36	1451.67	1303.5	6
P46737	Lys-63-specific deubiquitinase BRCC36	Brcc3	12	100	589.521	608.356	552.978	565.597	579.918	538.606	6
P46935	E3 ubiquitin-protein ligase NEDD4	Nedd4	25	100	1884.34	2006.13	1926.69	1064.98	1049.53	1892.52	6
P46978	Dolichyl-diphosphooligosaccharide--protein glycosyltransferase subunit STT3A	Stt3a	19	100	14829.5	15261	14172	16560.6	17001.4	11487.8	6
P47199	Quinone oxidoreductase	Cryz	18	100	2177.46	2100.88	2106.45	2073.89	2032.68	2088.74	6
P47226	Testin	Tes	14	100	1167.33	1099.01	1182.62	1130.47	1332.31	1050.44	6
P47738	Aldehyde dehydrogenase, mitochondrial	Aldh2	23	100	6102.56	5380.91	6134.9	7254.72	7427.24	6869.06	6
P47739	Aldehyde dehydrogenase, dimeric NADP-preferring	Aldh3a1	4	100	244.674	179.025	223.475	147.189	275.243	143.597	6
P47740	Aldehyde dehydrogenase family 3 member A2	Aldh3a2	20	100	6968.3	6796.81	6930.85	7010.67	7296.2	7246.3	6
P47753	F-actin-capping protein subunit alpha-1	Capza1	11	100	1821.81	1905.17	1859.78	1868.56	1847.18	1848.92	6
P47754	F-actin-capping protein subunit alpha-2	Capza2	11	100	4807.01	5097.84	5304.63	4810.61	5006.17	5042	6
P47757	F-actin-capping protein subunit beta	Capzb	14	100	4539.67	4419.94	4351.67	4223.93	4301.63	4008.07	6
P47758	Signal recognition particle receptor subunit beta	Srprb	13	100	5193.16	4801.16	4595.74	5610.77	5939.32	5214.45	6
P47791	Glutathione reductase, mitochondrial	Gsr	18	100	6559.53	6386.4	6859.36	6792.26	7198.44	6661	6
P47802	Metaxin-1	Mtx1	13	100	1533.45	1660.75	1568.49	1781.44	1948.48	1863.42	6
P47809	Dual specificity mitogen-activated protein kinase kinase 4	Map2k4	15	100	572.015	558.491	523.167	565.33	550.048	519.203	6
P47811	Mitogen-activated protein kinase 14	Mapk14	13	100	674.208	608.576	584.627	480.06	512.019	597.836	6
P47856	Glutamine--fructose-6-phosphate aminotransferase [isomerizing] 1	Gfpt1	28	100	7558.09	8435.68	7764.15	6701.53	7141.37	8088.28	6
P47857	ATP-dependent 6-phosphofructokinase, muscle type	Pfkm	26	100	823.697	755.732	780.557	947.124	943.863	804.232	6
P47867	Secretogranin-3	Scg3	34	100	23677	23515	25593.9	27353.4	27135	26133.8	6
P47877	Insulin-like growth factor-binding protein 2	Igfbp2	2	91.7	151.266	139.215	193.535	181.736	148.31	239.146	6
P47878	Insulin-like growth factor-binding protein 3	Igfbp3	5	100	146.967	163.037	165.426	160.241	222.599	159.097	6
P47880	Insulin-like growth factor-binding protein 6	Igfbp6	1	100	354.962	309.708	304.978	447.172	499.475	524.83	6
P47911	60S ribosomal protein L6	Rpl6	16	100	6540.12	6773.78	6676.33	5836.07	5988.81	6193.33	6
P47915	60S ribosomal protein L29	Rpl29	4	100	10870.2	11391.4	11229.1	10460.4	8466.94	9455	6
P47934	Carnitine O-acetyltransferase	Crat	21	100	639.219	568.19	574.945	689.731	652.802	626.025	6
P47939	Regulated endocrine-specific protein 18	Resp18	4	100	295.531	312.304	304.161	263.449	250.69	366.079	6
P47941	Crk-like protein	Crkl	11	100	454.815	453.124	449.471	467.087	436.553	446.224	6
P47955	60S acidic ribosomal protein P1	Rplp1	4	100	7222.67	6157.36	6334.01	7853.62	7053.41	6169.01	6
P47962	60S ribosomal protein L5	Rpl5	14	100	11651.5	11316.2	11671.2	11096.9	10938.4	10542.7	6
P47963	60S ribosomal protein L13	Rpl13	9	100	12545.9	11924	12730.6	11477.6	11075.3	12569.5	6
P47964	60S ribosomal protein L36	Rpl36	3	100	2157.62	1911.07	1906.53	1923.92	1910.16	1752.26	6
P47968	Ribose-5-phosphate isomerase	Rpia	12	100	2194.29	2439.12	2367.25	2486.63	2485.77	2258.37	6
P48024	Eukaryotic translation initiation factor 1	Eif1	2	100	4443.37	3800.63	4092.49	3154.46	3415.43	3294.82	6
P48036	Annexin A5	Anxa5	28	100	31776.1	33363.6	34417.3	35260.5	34204.3	36146.4	6
P48193	Protein 4.1	Epb41	24	100	782.42	715.695	701.349	608.042	687.474	797.495	6
P48281	Vitamin D3 receptor	Vdr	14	100	388.062	341.235	342.897	283.999	277.964	270.946	6
P48318	Glutamate decarboxylase 1	Gad1	17	100	414.234	446.463	455.661	400.903	442.124	379.45	6
P48377	MHC class II regulatory factor RFX1	Rfx1	9	100	161.391	138.458	150.517	156.184	148.418	130.416	6
P48379	DNA-binding protein RFX2	Rfx2	7	100	180.595	193.977	140.737	183.547	151.404	185.177	6
P48381	Transcription factor RFX3	Rfx3	9	100	97.0756	91.3725	98.3153	98.7328	103.742	100.36	6
P48410	ATP-binding cassette sub-family D member 1	Abcd1	12	100	227.428	201.369	211.511	170.546	191.512	154.792	6
P48428	Tubulin-specific chaperone A	Tbca	6	100	2620.38	2690.43	2754.29	2792.91	2637.31	3174.37	6
P48437	Prospero homeobox protein 1	Prox1	11	100	161.877	148.076	139.146	148.322	142.793	169.222	6
P48441	Alpha-L-iduronidase	Idua	12	100	309.191	325.744	315.06	325.141	329.394	377.529	6
P48453	Serine/threonine-protein phosphatase 2B catalytic subunit beta isoform	Ppp3cb	16	100	281.378	307.546	276.107	281.626	312.661	252.097	6
P48615	Protein Wnt-11	Wnt11	2	83.3	1213.77	937.503	1865.53	1414.68	1641.23	427.806	6
P48678	Prelamin-A/C	Lmna	49	100	6998.12	7288.54	6917.81	7924.42	7539.27	6803.11	6
P48722	Heat shock 70 kDa protein 4L	Hspa4l	43	100	3938.04	3886.22	3828.24	4340.7	4148.16	3863.84	6
P48725	Pericentrin	Pcnt	45	100	136.921	131.321	130.9	136.637	129.271	134.236	6
P48757	Gastrin	Gast	1	66.7	15.1881	11.3888	9.06288	8.96647	24.6985	#NUM!	5
P48758	Carbonyl reductase [NADPH] 1	Cbr1	18	100	5790.43	5557.64	5680.26	5913.19	5208.08	5642.02	6
P48760	Folylpolyglutamate synthase, mitochondrial	Fpgs	10	100	247.169	210.91	204.148	236.902	259.381	282.901	6
P48771	Cytochrome c oxidase subunit 7A2, mitochondrial	Cox7a2	3	100	7192.95	7300.26	7276.54	7303	9329.66	7962.61	6
P48774	Glutathione S-transferase Mu 5	Gstm5	17	100	2255.14	2349.47	2525.06	3002.06	3137.99	2796.81	6
P48962	ADP/ATP translocase 1	Slc25a4	10	100	6808.13	6563.75	6845.38	7480.29	8953.24	8234.11	6
P49070	Calcium signal-modulating cyclophilin ligand	Camlg	7	100	185.052	174.168	161.524	195.139	187.817	213.785	6
P49117	Nuclear receptor subfamily 2 group C member 2	Nr2c2	7	100	213.511	231.657	222.155	191.939	222.33	207.707	6
P49135	General transcription and DNA repair factor IIH helicase subunit XPB	Ercc3	9	100	81.6009	68.0312	60.9472	90.0224	71.9087	68.9173	6
P49138	MAP kinase-activated protein kinase 2	Mapkapk2	8	100	243.298	250.884	251.832	231.264	185.928	200.252	6
P49182	Heparin cofactor 2	Serpind1	2	100	3249.12	1974.21	2839.16	4900.02	4162.82	5437.24	6
P49194	Retinol-binding protein 3	Rbp3	1	83.3	102.524	101.733	129.775	38.3875	115.753	145.599	6
P49282	Natural resistance-associated macrophage protein 2	Slc11a2	3	100	132.461	112.251	102.522	140.17	143.243	150.436	6
P49312	Heterogeneous nuclear ribonucleoprotein A1	Hnrnpa1	19	100	8133.23	9441.34	8392.72	8305.21	8904.14	7612.25	6
P49429	4-hydroxyphenylpyruvate dioxygenase	Hpd	5	100	177.368	112.226	162.33	246.313	202.969	203.523	6
P49442	Inositol polyphosphate 1-phosphatase	Inpp1	13	100	804.409	866.904	824.723	887.217	854.62	758.35	6
P49443	Protein phosphatase 1A	Ppm1a	18	100	1785.71	1676.04	1626.76	1644.46	1548.62	1574.15	6
P49452	Centromere protein C	Cenpc	14	100	83.6313	88.9293	83.6921	84.1842	84.8963	86.7627	6
P49586	Choline-phosphate cytidylyltransferase A	Pcyt1a	10	100	442.496	465.599	490.157	529.31	512.657	520.906	6
P49615	Cyclin-dependent-like kinase 5	Cdk5	12	100	965.43	897.442	1065.15	1007.84	992.708	1008.96	6
P49650	P2Y purinoceptor 1	P2ry1	4	83.3	#NUM!	138.781	130.078	124.356	175.392	141.889	5
P49698	Hepatocyte nuclear factor 4-alpha	Hnf4a	1	91.7	111.813	93.1211	96.0148	97.5717	#NUM!	159.313	5
P49710	Hematopoietic lineage cell-specific protein	Hcls1	6	100	114.136	102.067	99.2351	78.3584	61.84	57.4046	6
P49717	DNA replication licensing factor MCM4	Mcm4	16	100	117.876	138.289	122.06	140.192	182.413	137.977	6
P49718	DNA replication licensing factor MCM5	Mcm5	16	100	222.603	250.294	240.457	231.875	335.092	294.71	6
P49722	Proteasome subunit alpha type-2	Psma2	10	100	2794.98	2791.94	2847.76	2614.41	3005.82	2936.79	6
P49769	Presenilin-1	Psen1	8	100	157.334	140.372	178.336	110.94	152.784	127.764	6
P49813	Tropomodulin-1	Tmod1	15	100	385.63	401.021	379.39	393.671	269.98	234.105	6
P49817	Caveolin-1	Cav1	10	100	296.29	290.849	255.575	514.725	467.572	374.73	6
P49935	Pro-cathepsin H	Ctsh	4	100	245.919	261.689	219.144	151.087	166.549	150.024	6
P49962	Signal recognition particle 9 kDa protein	Srp9	7	100	3054.24	2918.79	3325.16	3018.28	3601.61	2620.34	6
P50096	Inosine-5'-monophosphate dehydrogenase 1	Impdh1	19	100	4122.7	3948.44	3922.89	4453.7	3922.02	4273.45	6
P50114	Protein S100-B	S100b	2	91.7	29.4988	54.6198	37.4083	54.0479	38.0274	42.2209	6
P50136	2-oxoisovalerate dehydrogenase subunit alpha, mitochondrial	Bckdha	22	100	2278.75	2295.53	2374.54	2481.7	2407.43	2562.81	6
P50149	Guanine nucleotide-binding protein G(t) subunit alpha-2	Gnat2	7	100	701.582	615.583	640.065	714.782	758.154	474.135	6
P50153	Guanine nucleotide-binding protein G(I)/G(S)/G(O) subunit gamma-4	Gng4	4	100	2220.82	2480.7	2139.42	2197.49	1803.44	2859.89	6
P50171	Estradiol 17-beta-dehydrogenase 8	Hsd17b8	9	100	2499.54	2307.74	2303.82	2622.08	3070.77	2477.31	6
P50247	Adenosylhomocysteinase	Ahcy	25	100	11335.9	11622.4	11914.4	13262.2	12439.7	13276.8	6
P50285	Dimethylaniline monooxygenase [N-oxide-forming] 1	Fmo1	4	91.7	91.1961	127.416	102.236	137.634	158.016	80.5607	6
P50295	Arylamine N-acetyltransferase 2	Nat2	6	100	222.012	200.11	228.982	256.046	239.218	224.469	6
P50396	Rab GDP dissociation inhibitor alpha	Gdi1	19	100	10944.5	11752.7	11529.7	12302.9	12084	12072.9	6
P50427	Steryl-sulfatase	Sts	10	100	516.087	530.662	547.086	464.809	446.292	539.837	6
P50428	Arylsulfatase A	Arsa	5	100	653.683	599.479	616.271	517.953	526.992	713.522	6
P50429	Arylsulfatase B	Arsb	14	100	3201.96	3287.81	3362.91	2333.75	2496.45	2630.17	6
P50516	V-type proton ATPase catalytic subunit A	Atp6v1a	39	100	12706.8	12176.8	12991.5	13543.5	14300.5	12560.6	6
P50518	V-type proton ATPase subunit E 1	Atp6v1e1	9	100	5434.07	5117.33	5232.95	5627.28	5602.29	5472.32	6
P50543	Protein S100-A11	S100a11	5	100	3566.95	3735.8	3573.02	3554.91	3627.56	3871.65	6
P50544	Very long-chain specific acyl-CoA dehydrogenase, mitochondrial	Acadvl	35	100	5643.92	5382.14	5341.22	6240.12	6486.58	6446.44	6
P50580	Proliferation-associated protein 2G4	Pa2g4	22	100	6653.53	6425.01	7025.8	7036.56	7389.73	7261.69	6
P50608	Fibromodulin	Fmod	4	100	498.068	380.268	550.614	650.735	807.255	881.207	6
P50637	Translocator protein	Tspo	3	100	160.466	187.952	172.367	179.768	143.585	262.323	6
P51125	Calpastatin	Cast	28	100	833.661	798.841	798.516	771.766	739.98	847.02	6
P51141	Segment polarity protein dishevelled homolog DVL-1	Dvl1	6	91.7	38.9412	32.0803	40.4779	32.1301	47.7019	44.3719	6
P51150	Ras-related protein Rab-7a	Rab7a	14	100	11376	10664.9	11271.8	12311.4	12194.3	11752.2	6
P51163	Uroporphyrinogen-III synthase	Uros	8	100	539.434	489.247	556.22	523.876	466.913	570.89	6
P51174	Long-chain specific acyl-CoA dehydrogenase, mitochondrial	Acadl	19	100	7182.38	6852.56	6761.75	8870.61	8405.95	8521.08	6
P51175	Protoporphyrinogen oxidase	Ppox	12	100	1345.27	1389.34	1345.74	1782.48	1680.7	1534.06	6
P51410	60S ribosomal protein L9	Rpl9	10	100	7502.57	7379.95	7233.56	6494.29	5914.14	7926.71	6
P51432	1-phosphatidylinositol 4,5-bisphosphate phosphodiesterase beta-3	Plcb3	20	100	1124.47	1097.39	1171.6	1115.79	1122.39	1119.93	6
P51569	Alpha-galactosidase A	Gla	12	100	381.654	447.452	403.175	353.587	432.918	469.133	6
P51612	DNA repair protein complementing XP-C cells homolog	Xpc	16	100	140.2	136.586	151.658	133.908	116.108	138.948	6
P51655	Glypican-4	Gpc4	22	100	2013.39	1900.4	1787.84	1445.43	1403.5	1765.64	6
P51660	Peroxisomal multifunctional enzyme type 2	Hsd17b4	26	100	1792.38	1624.91	1696.27	1584.33	1766.25	1819.97	6
P51791	H(+)/Cl(-) exchange transporter 3	Clcn3	12	100	262.514	230.329	239.339	254.142	264.47	252.856	6
P51807	Dynein light chain Tctex-type 1	Dynlt1	4	100	2130.72	2041.08	1974.42	1833.26	1686.95	2465.22	6
P51830	Adenylate cyclase type 9	Adcy9	16	100	86.3409	64.2318	75.5216	74.9055	75.9694	96.9578	6
P51855	Glutathione synthetase	Gss	24	100	2026.83	1959.02	2033.18	2064.57	2194.25	1890.33	6
P51859	Hepatoma-derived growth factor	Hdgf	17	100	4035.01	4317.89	4284.27	4404.27	4378.31	4029.05	6
P51863	V-type proton ATPase subunit d 1	Atp6v0d1	16	100	9781.03	9775.09	9828.26	11575.8	11786.7	11075.5	6
P51880	Fatty acid-binding protein, brain	Fabp7	2	100	93.6075	144.293	132.099	151.431	116.125	128.029	6
P51881	ADP/ATP translocase 2	Slc25a5	22	100	20245.7	20357	20489	24907.8	24580	23216.7	6
P51885	Lumican	Lum	6	100	726.408	524.2	847.24	1230.7	1141.5	1094.03	6
P51910	Apolipoprotein D	Apod	2	100	335.941	408.034	458.327	480.708	406.177	561.98	6
P51949	CDK-activating kinase assembly factor MAT1	Mnat1	7	100	147.925	146.949	145.961	142.278	160.813	173.617	6
P51954	Serine/threonine-protein kinase Nek1	Nek1	18	100	89.044	85.1863	85.1989	87.1318	97.6477	88.4416	6
P52019	Squalene monooxygenase	Sqle	8	100	513.001	505.108	393.327	782.147	801.926	699.595	6
P52196	Thiosulfate sulfurtransferase	Tst	6	100	397.646	352.53	336.443	439.885	419.847	364.626	6
P52293	Importin subunit alpha-1	Kpna2	13	100	1087.61	1104.96	947.365	757.556	656.528	1040.16	6
P52332	Tyrosine-protein kinase JAK1	Jak1	17	100	216.482	223.098	216.149	206.736	165.693	199.512	6
P52430	Serum paraoxonase/arylesterase 1	Pon1	2	75	185.271	184.746	179.582	428.954	258.634	202.079	6
P52431	DNA polymerase delta catalytic subunit	Pold1	21	100	214.736	234.465	217.908	219.08	227.809	233.786	6
P52432	DNA-directed RNA polymerases I and III subunit RPAC1	Polr1c	8	100	359.117	416.548	396.814	355.061	350.164	383.351	6
P52479	Ubiquitin carboxyl-terminal hydrolase 10	Usp10	20	100	762.134	881.376	792.688	717.678	686.877	710.101	6
P52480	Pyruvate kinase PKM	Pkm	42	100	35866.3	34308.9	36275.5	34560.1	36623.5	33993.2	6
P52482	Ubiquitin-conjugating enzyme E2 E1	Ube2e1	2	100	207.55	240.568	188.619	218.476	141.203	110.451	6
P52503	NADH dehydrogenase [ubiquinone] iron-sulfur protein 6, mitochondrial	Ndufs6	6	100	4663.01	4804	4522.88	5181.46	5540.52	5415	6
P52623	Uridine-cytidine kinase 1	Uck1	10	100	589.807	616.208	626.074	597.761	618.713	747.358	6
P52624	Uridine phosphorylase 1	Upp1	12	100	2755.23	2948.45	2443.7	2591.78	2345.53	2459.45	6
P52633	Signal transducer and transcription activator 6	Stat6	11	100	180.434	173.985	181.808	176.002	168.891	208.028	6
P52734	FYVE, RhoGEF and PH domain-containing protein 1	Fgd1	4	100	111.938	117.92	97.9597	100.064	104.18	103.066	6
P52760	2-iminobutanoate/2-iminopropanoate deaminase	Rida	9	100	1443.57	1416.07	1330.69	1381.11	1427.84	1264	6
P52792	Hexokinase-4	Gck	11	100	433.304	417.122	422.289	405.022	381.887	363.853	6
P52795	Ephrin-B1	Efnb1	9	100	378.801	341.803	378.829	207.383	185.262	326.503	6
P52825	Carnitine O-palmitoyltransferase 2, mitochondrial	Cpt2	34	100	6072.82	6039.5	6052.37	7251.39	7565.99	7003.25	6
P52850	Bifunctional heparan sulfate N-deacetylase/N-sulfotransferase 2	Ndst2	3	100	284.294	235.731	273.782	267.943	323.076	300.809	6
P52875	Transmembrane protein 165	Tmem165	5	100	2388.96	2394.69	2208.25	2761.05	2846.49	2366.5	6
P52912	Nucleolysin TIA-1	Tia1	3	100	126.884	101.841	103.75	58.9564	128.531	86.5255	6
P52927	High mobility group protein HMGI-C	Hmga2	3	100	41.6414	37.6615	48.1583	77.2131	51.9356	51.8748	6
P52946	Pancreas/duodenum homeobox protein 1	Pdx1	6	100	462.816	475.699	424.519	294.006	279.036	295.803	6
P53026	60S ribosomal protein L10a	Rpl10a	11	100	8227.82	8401.04	8427.15	7325.15	7764.61	7402.02	6
P53349	Mitogen-activated protein kinase kinase kinase 1	Map3k1	9	91.7	51.2391	44.5338	45.6516	45.2824	#NUM!	47.6306	5
P53395	Lipoamide acyltransferase component of branched-chain alpha-keto acid dehydrogenase complex, mitochondrial	Dbt	25	100	2155.72	2243	2218.76	2587.59	2683.95	2458.97	6
P53564	Homeobox protein cut-like 1	Cux1	33	100	187.686	214.36	249.722	212.437	240.627	221.764	6
P53569	CCAAT/enhancer-binding protein zeta	Cebpz	18	100	206.633	210.204	208.217	198.6	192.914	231.142	6
P53612	Geranylgeranyl transferase type-2 subunit beta	Rabggtb	10	100	211.648	224.105	196.549	213.399	230.071	191.577	6
P53657	Pyruvate kinase PKLR	Pklr	22	100	2829.03	2674.88	2681.45	2535.06	2703.34	2724.84	6
P53668	LIM domain kinase 1	Limk1	2	91.7	185.856	111.297	136.54	205.911	146.671	152.89	6
P53702	Cytochrome c-type heme lyase	Hccs	14	100	986.405	973.294	915.329	835.934	782.074	925.65	6
P53762	Aryl hydrocarbon receptor nuclear translocator	Arnt	6	100	271.999	261.156	253.994	279.29	307.037	211.166	6
P53798	Squalene synthase	Fdft1	7	100	198.798	198.689	181.523	271.815	279.793	214.159	6
P53808	Phosphatidylcholine transfer protein	Pctp	8	100	866.884	858.062	962.89	962.414	995.784	817.218	6
P53810	Phosphatidylinositol transfer protein alpha isoform	Pitpna	17	100	1832.79	1796.3	1914.24	1656.42	1684.53	1590.38	6
P53811	Phosphatidylinositol transfer protein beta isoform	Pitpnb	22	100	1748.38	1687.74	1830.44	1708.46	1850.04	1684.36	6
P53994	Ras-related protein Rab-2A	Rab2a	15	100	24626	24465	23290.8	28382.7	29237.8	21470	6
P53995	Anaphase-promoting complex subunit 1	Anapc1	39	100	695.219	713.945	699.168	655.351	634.424	656.956	6
P53996	Cellular nucleic acid-binding protein	Cnbp	6	100	522.778	324.266	504.756	527.664	474.813	588.971	6
P54071	Isocitrate dehydrogenase [NADP], mitochondrial	Idh2	27	100	18560.9	19297	20423.1	23579.7	22176	22271.6	6
P54099	DNA polymerase subunit gamma-1	Polg	10	100	103.017	98.9272	98.6502	119.646	108.926	140.12	6
P54103	DnaJ homolog subfamily C member 2	Dnajc2	19	100	452.753	437.63	415.811	398.809	372.852	441.301	6
P54116	Erythrocyte band 7 integral membrane protein	Stom	7	100	91.8672	72.9316	72.7729	118.176	113.1	139.153	6
P54227	Stathmin	Stmn1	6	100	286.099	291.259	315.198	280.991	354.636	352.74	6
P54254	Ataxin-1	Atxn1	7	100	111.008	113.826	122.003	123.502	114.974	123.677	6
P54276	DNA mismatch repair protein Msh6	Msh6	27	100	377.464	364.857	395.965	399.105	388.395	406.986	6
P54285	Voltage-dependent L-type calcium channel subunit beta-3	Cacnb3	8	100	166.02	129.917	134.031	100.339	99.4241	167.919	6
P54726	UV excision repair protein RAD23 homolog A	Rad23a	14	100	578.742	550.957	542.552	521.582	522.454	573.24	6
P54728	UV excision repair protein RAD23 homolog B	Rad23b	12	100	2275.14	2212.5	2211.48	2055.91	1983.92	2136.81	6
P54729	NEDD8 ultimate buster 1	Nub1	16	100	429.811	401.054	443.896	397.61	381.45	422.731	6
P54731	FAS-associated factor 1	Faf1	19	100	1501.53	1409.47	1322.84	1306.17	1312.18	1542.66	6
P54751	CMP-N-acetylneuraminate-beta-galactosamide-alpha-2,3-sialyltransferase 1	St3gal1	11	100	309.527	233.206	268.594	347.624	367.429	346.387	6
P54775	26S proteasome regulatory subunit 6B	Psmc4	32	100	2553.21	2521.51	2521.93	2646.95	2571.64	2441.77	6
P54797	Transport and Golgi organization 2 homolog	Tango2	5	100	226.243	189.546	150.428	361.361	315.635	266.678	6
P54818	Galactocerebrosidase	Galc	18	100	1721.91	1787.39	1796.34	1561.13	1414.01	1676.76	6
P54822	Adenylosuccinate lyase	Adsl	26	100	2336.28	2368.6	2375.59	2415.38	2431.69	2291.11	6
P54823	Probable ATP-dependent RNA helicase DDX6	Ddx6	27	100	2722.9	2768.59	2706.31	2414.47	2574.2	2625.97	6
P54869	Hydroxymethylglutaryl-CoA synthase, mitochondrial	Hmgcs2	8	83.3	76.3952	133.286	74.5953	148.569	#NUM!	125.747	5
P54923	[Protein ADP-ribosylarginine] hydrolase	Adprh	13	100	362.702	357	336.262	299.776	293.95	292.851	6
P55012	Solute carrier family 12 member 2	Slc12a2	14	100	240.438	224.099	242.542	240.472	193.427	260.679	6
P55095	Glucagon	Gcg	15	100	71184.8	74291.2	65155	85125	85132.5	113814	6
P55096	ATP-binding cassette sub-family D member 3	Abcd3	29	100	6371.55	5700.53	6345.75	5070.51	5257.14	5786.05	6
P55098	Peroxisome biogenesis factor 2	Pex2	2	100	259.675	239.286	250.155	298.014	289.614	332.14	6
P55200	Histone-lysine N-methyltransferase 2A	Kmt2a	29	100	116.332	123.13	129.129	101.478	101.596	110.419	6
P55258	Ras-related protein Rab-8A	Rab8a	7	100	497.057	548.677	578.05	622.05	728.862	621.792	6
P55264	Adenosine kinase	Adk	19	100	5040.02	4822.31	4908.07	5591.95	5627.01	5447.46	6
P55271	Cyclin-dependent kinase 4 inhibitor B	Cdkn2b	4	100	102.558	103.229	94.0553	77.8295	108.29	117.402	6
P55288	Cadherin-11	Cdh11	11	100	307.179	196.957	334.38	447.607	389.54	349.666	6
P55292	Desmocollin-2	Dsc2	11	100	554.153	548.483	533.632	538.437	562.779	647.785	6
P55302	Alpha-2-macroglobulin receptor-associated protein	Lrpap1	18	100	1768.61	1820.01	1930.3	1629.84	1789.42	1924.03	6
P55772	Ectonucleoside triphosphate diphosphohydrolase 1	Entpd1	6	100	314.643	332.728	273.368	391.255	377.135	246.028	6
P55937	Golgin subfamily A member 3	Golga3	76	100	1324.79	1362.21	1350.63	1323.72	1341.47	1250.46	6
P56135	ATP synthase subunit f, mitochondrial	Atp5mf	3	100	12395.6	12643.3	11902.5	14555.8	14391.8	14467	6
P56183	Ribosomal RNA processing protein 1 homolog A	Rrp1	10	100	227.863	257.285	255.229	242.33	213.952	313.685	6
P56212	cAMP-regulated phosphoprotein 19	Arpp19	7	100	907.576	902.74	917.712	778.758	892.552	953.809	6
P56213	FAD-linked sulfhydryl oxidase ALR	Gfer	6	100	182.078	179.343	164.143	191.673	198.47	199.086	6
P56371	Ras-related protein Rab-4A	Rab4a	8	100	490.611	459.631	456.281	500.034	541.472	549.41	6
P56375	Acylphosphatase-2	Acyp2	6	100	794.695	823.279	804.579	834.344	929.083	636.637	6
P56376	Acylphosphatase-1	Acyp1	9	100	4464.93	4298.64	4221.55	4479.4	4547.65	4057.46	6
P56379	ATP synthase subunit ATP5MPL, mitochondrial	Atp5mpl	2	100	1576.04	3084.03	2037.47	2089.02	3288.64	2788.62	6
P56380	Bis(5'-nucleosyl)-tetraphosphatase [asymmetrical]	Nudt2	8	100	345.61	357.055	360.518	363.688	426.017	308.294	6
P56382	ATP synthase subunit epsilon, mitochondrial	Atp5f1e	2	100	3233.5	2645.98	2870.67	3859.54	3989.35	3307.84	6
P56389	Cytidine deaminase	Cda	10	100	3466.15	2868.7	3329.18	3182.91	3338.46	3124.9	6
P56391	Cytochrome c oxidase subunit 6B1	Cox6b1	7	100	1329.34	1426.43	1542.22	1559.13	1701.73	1538.92	6
P56392	Cytochrome c oxidase subunit 7A1, mitochondrial	Cox7a1	2	100	359.313	417.133	377.884	367.031	490.364	418.325	6
P56393	Cytochrome c oxidase subunit 7B, mitochondrial	Cox7b	1	100	1816.14	2140.4	1474.46	2141.44	1777.19	2491.79	6
P56394	Cytochrome c oxidase copper chaperone	Cox17	1	100	11584.7	11171.4	10889.6	5755.25	6013.27	9932.96	6
P56395	Cytochrome b5	Cyb5a	6	100	4077.43	3922.78	4432.29	4669.04	4931.03	4316.7	6
P56399	Ubiquitin carboxyl-terminal hydrolase 5	Usp5	42	100	9479.27	9789.93	9952.9	10371.1	9962.07	10447.9	6
P56480	ATP synthase subunit beta, mitochondrial	Atp5f1b	27	100	44507	46258.7	47149.5	53383.4	58775.1	51647.3	6
P56528	ADP-ribosyl cyclase/cyclic ADP-ribose hydrolase 1	Cd38	4	91.7	246.397	181.795	216.165	338.763	388.487	280.463	6
P56542	Deoxyribonuclease-2-alpha	Dnase2	5	100	179.741	181.901	168.544	151.301	119.465	181.186	6
P56546	C-terminal-binding protein 2	Ctbp2	9	100	152.185	148.184	145.192	165.131	157.58	144.419	6
P56565	Protein S100-A1	S100a1	2	100	230.475	213.13	248.504	186.458	187.828	571.343	6
P56581	G/T mismatch-specific thymine DNA glycosylase	Tdg	3	100	161.231	143.122	158.367	147.819	116.45	126.127	6
P56671	Myc-associated zinc finger protein	Maz	3	100	407.107	397.79	422.523	418.31	475.331	442.236	6
P56677	Suppressor of tumorigenicity 14 protein homolog	St14	8	91.7	226.437	189.999	228.551	#NUM!	190.626	180.41	5
P56695	Wolframin	Wfs1	27	100	5600.73	5575.42	5733.43	6211.25	6587.94	5706.14	6
P56812	Programmed cell death protein 5	Pdcd5	9	100	3736.04	3646.62	3502.47	3481.4	3769.16	3598.4	6
P56818	Beta-secretase 1	Bace1	4	100	418.467	400.079	358.957	386.988	335.05	374.19	6
P56873	Protein ZNRD2	Znrd2	5	100	455.803	404.515	372.628	392.09	321.149	453.451	6
P56959	RNA-binding protein FUS	Fus	9	100	11497.1	12101.2	10353.6	11091	11249.9	9692.68	6
P56960	Exosome component 10	Exosc10	30	100	349.52	370.213	368.059	382.372	348.304	396.823	6
P57016	Ladinin-1	Lad1	15	100	145.158	149.397	157.166	154.83	162.853	137.984	6
P57080	Ubiquitin carboxyl-terminal hydrolase 25	Usp25	11	100	47.9835	50.0793	48.8756	44.4125	43.192	57.7673	6
P57716	Nicastrin	Ncstn	16	100	988.347	1005.23	999.514	834.518	854.607	959.014	6
P57722	Poly(rC)-binding protein 3	Pcbp3	9	100	928.385	891.266	898.306	840.579	801.159	863.698	6
P57746	V-type proton ATPase subunit D	Atp6v1d	19	100	3462.66	3431.64	3579.21	3852.04	4229.18	3146.53	6
P57759	Endoplasmic reticulum resident protein 29	Erp29	13	100	6794.18	7197.18	7241.46	7234.55	8622.52	7406.5	6
P57774	Pro-neuropeptide Y	Npy	3	100	334.358	560.08	195.433	487.727	419.187	368.243	6
P57776	Elongation factor 1-delta	Eef1d	22	100	8684.11	8134.35	8424.28	8907.63	9408.52	8704.32	6
P57780	Alpha-actinin-4	Actn4	46	100	10345.7	9932.54	9892.31	9865.21	10583.4	9749.72	6
P57784	U2 small nuclear ribonucleoprotein A'	Snrpa1	16	100	2998.89	3105.63	2943.71	3299.86	2973.78	3101.71	6
P58006	Sestrin-1	Sesn1	4	91.7	110.13	100.601	122.04	136.483	177.348	138.483	6
P58021	Transmembrane 9 superfamily member 2	Tm9sf2	12	100	1924.35	1832.38	1802.18	2045.65	2142.72	1741.41	6
P58022	Lysyl oxidase homolog 2	Loxl2	9	100	135.527	111.071	127.279	132.287	141.259	111.461	6
P58043	Sestrin-2	Sesn2	10	100	207.488	188.437	184.352	242.729	252.445	275.777	6
P58044	Isopentenyl-diphosphate Delta-isomerase 1	Idi1	12	100	809.958	813.073	806.583	1071.13	999.243	1074.62	6
P58059	28S ribosomal protein S21, mitochondrial	Mrps21	2	100	474.5	432.596	450.259	378.703	431.696	350.497	6
P58064	28S ribosomal protein S6, mitochondrial	Mrps6	7	100	152.063	187.463	168.235	181.677	223.598	180.387	6
P58069	Ras GTPase-activating protein 2	Rasa2	8	100	109.102	85.24	86.6375	96.7514	93.3947	128.178	6
P58137	Acyl-coenzyme A thioesterase 8	Acot8	9	100	689.922	626.086	687.792	662.896	668.462	827.599	6
P58158	Galactosylgalactosylxylosylprotein 3-beta-glucuronosyltransferase 3	B3gat3	9	100	583.787	524.427	513.615	547.821	590.634	601.735	6
P58252	Elongation factor 2	Eef2	47	100	12271	12753.1	12464.9	12507.2	12867.6	12408.2	6
P58269	Zinc finger protein DPF3	Dpf3	5	100	280.415	322.884	300.966	278.732	273.439	229.483	6
P58281	Dynamin-like 120 kDa protein, mitochondrial	Opa1	49	100	3197.75	3240.4	3215.41	3486.6	3376.59	3289	6
P58283	E3 ubiquitin-protein ligase RNF216	Rnf216	2	91.7	77.1466	72.6679	77.1495	41.1974	#NUM!	49.9549	5
P58389	Serine/threonine-protein phosphatase 2A activator	Ptpa	15	100	6338.94	6376.45	6345.43	6084.5	6545.16	5738.08	6
P58391	Small conductance calcium-activated potassium channel protein 3	Kcnn3	3	100	44.5116	60.551	68.7865	36.6715	42.0982	62.4292	6
P58404	Striatin-4	Strn4	16	100	1930.81	1744.05	1888.23	1832.27	1762.88	1789.08	6
P58462	Forkhead box protein P1	Foxp1	9	100	304.436	271.156	266.834	189.38	185.346	207.498	6
P58465	CTD small phosphatase-like protein	Ctdspl	2	91.7	168.186	218.036	189.313	248.715	221.733	198.431	6
P58466	Carboxy-terminal domain RNA polymerase II polypeptide A small phosphatase 1	Ctdsp1	3	100	264.535	243.196	267.942	219.813	188.736	235.856	6
P58468	Protein FAM207A	Fam207a	7	100	357.374	329.303	320.022	297.653	275.453	412.372	6
P58501	PAX3- and PAX7-binding protein 1	Paxbp1	22	100	459.947	444.624	439.32	455.567	418.677	452.226	6
P58544	BTB/POZ domain-containing protein 1	Btbd1	3	91.7	191.523	180.307	142.409	104.518	#NUM!	174.451	5
P58742	Aladin	Aaas	7	100	255.352	256.029	281.972	323.529	351.499	290.663	6
P58771	Tropomyosin alpha-1 chain	Tpm1	7	100	1147.86	1377.94	1101.61	1325.79	1244.12	1060.56	6
P58774	Tropomyosin beta chain	Tpm2	7	100	204.428	255.202	197.27	383.852	298.999	271.489	6
P58801	Receptor-interacting serine/threonine-protein kinase 2	Ripk2	8	100	283.446	231.66	255.488	261.549	277.886	266.23	6
P58802	TBC1 domain family member 10A	Tbc1d10a	14	100	105.036	105.25	102.677	114.183	118.848	103.432	6
P58854	Gamma-tubulin complex component 3	Tubgcp3	24	100	372.003	367.078	352.164	415.417	412.111	366.113	6
P58871	182 kDa tankyrase-1-binding protein	Tnks1bp1	46	100	649.17	666.195	614.48	619.316	586.154	739.556	6
P58929	Glucocorticoid modulatory element-binding protein 2	Gmeb2	10	100	274.12	308.207	329.351	325.613	328.472	242.871	6
P59016	Vacuolar protein sorting-associated protein 33B	Vps33b	25	100	1079.27	976.659	999.032	982.687	953.607	933.631	6
P59017	Bcl-2-like protein 13	Bcl2l13	13	100	1981.08	2179.63	2079.41	2268.74	2383.19	2046.96	6
P59041	DnaJ homolog subfamily C member 30, mitochondrial	Dnajc30	1	100	471.199	505.048	469.96	526.932	571.984	608.032	6
P59110	Sentrin-specific protease 1	Senp1	4	91.7	214.706	198.628	212.151	#NUM!	262.941	163.029	5
P59114	mRNA (2'-O-methyladenosine-N(6)-)-methyltransferase	Pcif1	14	100	444.973	417.533	444.147	543.969	484.281	584.537	6
P59235	Nucleoporin Nup43	Nup43	6	100	580.949	571.28	570.309	630.312	656.127	580.073	6
P59240	Nephrocystin-4	Nphp4	11	100	78.3541	74.4662	67.4141	74.5946	79.108	86.5101	6
P59242	Cingulin	Cgn	55	100	640.363	618.532	602.76	822.217	747.179	730.012	6
P59266	Fat storage-inducing transmembrane protein 2	Fitm2	4	100	513.371	500.785	515.485	561.286	570.108	459.588	6
P59267	Palmitoyltransferase ZDHHC2	Zdhhc2	8	100	530.804	528.789	540.86	427.585	447.237	541.297	6
P59279	Ras-related protein Rab-2B	Rab2b	5	100	270.578	227.052	236.156	261.99	239.387	280.318	6
P59325	Eukaryotic translation initiation factor 5	Eif5	23	100	1344.85	1341.59	1337.66	1374.93	1490.6	1560.38	6
P59326	YTH domain-containing family protein 1	Ythdf1	16	100	409.908	418.39	401.954	391.918	368.318	317.989	6
P59328	WD repeat and HMG-box DNA-binding protein 1	Wdhd1	2	75	#NUM!	63.8554	56.6906	121.066	87.853	60.8833	5
P59438	Hermansky-Pudlak syndrome 5 protein homolog	Hps5	11	91.7	50.0267	62.9224	51.1202	62.7778	#NUM!	58.8631	5
P59481	VIP36-like protein	Lman2l	11	100	996.254	875.649	940.665	1054.76	1137.89	1005.24	6
P59644	Phosphatidylinositol 4,5-bisphosphate 5-phosphatase A	Inpp5j	11	100	175.686	165.846	177.876	111.468	99.375	160.663	6
P59672	Ankyrin repeat and SAM domain-containing protein 1A	Anks1a	23	100	544.912	513.37	531.057	514.954	534.217	499.858	6
P59708	Splicing factor 3B subunit 6	Sf3b6	6	100	1801.69	1677.06	1823.82	1604.57	1742.69	1572.44	6
P59729	Ras and Rab interactor 3	Rin3	6	91.7	374.644	338.165	363.744	425.357	517.598	341.795	6
P59759	Myocardin-related transcription factor B	Mrtfb	14	100	1260.88	1293.52	1236.97	984.041	1039.65	1160.61	6
P59808	SAM and SH3 domain-containing protein 1	Sash1	8	91.7	121.143	99.3598	116.012	123.678	135.475	#NUM!	5
P59913	Protein-L-isoaspartate O-methyltransferase domain-containing protein 1	Pcmtd1	14	100	920.619	867.372	967.662	849.365	841.9	797.109	6
P59997	Lysine-specific demethylase 2A	Kdm2a	14	100	288.851	268.23	261.076	308.113	264.445	282.541	6
P59999	Actin-related protein 2/3 complex subunit 4	Arpc4	10	100	2918.63	2714.96	2894.95	3172.15	3291.48	2432.99	6
P60041	Somatostatin	Sst	3	100	40171	38715	30759.8	50683.4	39441.4	38298.8	6
P60060	Protein transport protein Sec61 subunit gamma	Sec61g	2	100	9757.78	9767.09	9732.11	11436.1	9268.59	8360.63	6
P60122	RuvB-like 1	Ruvbl1	26	100	4178.1	4219.65	4551.89	4720.89	4562.82	3930.35	6
P60229	Eukaryotic translation initiation factor 3 subunit E	Eif3e	20	100	4185.07	4204.68	4289.96	4442.73	4831.91	4340.07	6
P60335	Poly(rC)-binding protein 1	Pcbp1	12	100	6384.56	6450.26	6074.83	7327.32	6550.35	6757.44	6
P60469	Liprin-alpha-3	Ppfia3	25	100	1909.4	1911.08	1778.36	1749.39	1862.78	1826.29	6
P60487	Pyridoxal phosphate phosphatase	Pdxp	7	100	242.616	202.771	225.285	231.15	238.211	256.161	6
P60521	Gamma-aminobutyric acid receptor-associated protein-like 2	Gabarapl2	7	100	1034.86	1059.81	937.096	902.679	812.101	978.924	6
P60603	Reactive oxygen species modulator 1	Romo1	2	100	354.558	302.654	277.92	341.08	355.082	463.806	6
P60605	Ubiquitin-conjugating enzyme E2 G2	Ube2g2	4	100	342.346	392.044	390.017	325.182	346.541	298.209	6
P60670	Nuclear protein localization protein 4 homolog	Nploc4	28	100	2262.49	2090.71	2159.51	2234.59	2225.06	2045.5	6
P60710	Actin, cytoplasmic 1	Actb	2	100	2227.74	2817.07	2326.67	2524.67	2209.34	1989.03	6
P60762	Mortality factor 4-like protein 1	Morf4l1	14	100	712.049	675.398	664.605	556.812	590.308	604.946	6
P60766	Cell division control protein 42 homolog	Cdc42	9	100	4726.08	4538.86	4561.95	4537.58	4698.08	4889.51	6
P60824	Cold-inducible RNA-binding protein	Cirbp	6	100	3045.16	2978.87	3026.37	2409.08	2448.37	2245.73	6
P60840	Alpha-endosulfine	Ensa	6	100	762.319	714.347	781.33	665.484	676.357	769.396	6
P60843	Eukaryotic initiation factor 4A-I	Eif4a1	13	100	5430.66	5262.21	5269.3	4623.21	4478.72	4821.7	6
P60867	40S ribosomal protein S20	Rps20	6	100	13703.6	12572.3	11242.7	11849.8	11339.8	9544.48	6
P60879	Synaptosomal-associated protein 25	Snap25	18	100	1660.46	1817.52	1768.22	1952.57	1945.41	2061.81	6
P60882	Multiple epidermal growth factor-like domains protein 8	Megf8	10	100	103.705	118.939	104.894	60.0318	73.4826	140.913	6
P60898	DNA-directed RNA polymerase II subunit RPB9	Polr2i	2	100	384.524	370.009	405.902	317.685	318.076	325.882	6
P60904	DnaJ homolog subfamily C member 5	Dnajc5	8	100	3315.18	3292.2	3473.27	4597.34	4291.23	3025.71	6
P60954	Nucleolar protein 4	Nol4	11	100	204.886	243.425	220.142	205.715	172.553	174.182	6
P61021	Ras-related protein Rab-5B	Rab5b	9	100	2479.58	2522.16	2476.26	2571.35	2820.92	2291.9	6
P61022	Calcineurin B homologous protein 1	Chp1	11	100	789.687	824.168	719.7	867.805	937.314	861.654	6
P61027	Ras-related protein Rab-10	Rab10	13	100	8421.78	7992.75	8574.13	10250.4	10329.7	11484.2	6
P61028	Ras-related protein Rab-8B	Rab8b	4	100	243.039	258.972	225.665	267.123	243.578	268.65	6
P61079	Ubiquitin-conjugating enzyme E2 D3	Ube2d3	1	100	678.547	586.466	653.072	322.122	369.978	416.293	6
P61080	Ubiquitin-conjugating enzyme E2 D1	Ube2d1	1	100	626.029	652.096	623.534	617.846	593.534	422.882	6
P61082	NEDD8-conjugating enzyme Ubc12	Ube2m	10	100	2371.78	2160.06	2325.16	2226.85	2467.13	2395.2	6
P61087	Ubiquitin-conjugating enzyme E2 K	Ube2k	11	100	2072.57	2227.99	2243.56	2017.28	2172.2	1960.2	6
P61089	Ubiquitin-conjugating enzyme E2 N	Ube2n	10	100	10517	10400.8	9936.38	9908.96	9108.37	9637.14	6
P61161	Actin-related protein 2	Actr2	15	100	5313.89	5447.32	5477.22	5453.98	5906.45	4645.03	6
P61164	Alpha-centractin	Actr1a	8	100	3996.27	4066.09	3828.07	3846.4	3616.6	4363.27	6
P61166	Transmembrane protein 258	Tmem258	1	100	1054.27	765.29	895.225	1279.17	1086.17	701.542	6
P61202	COP9 signalosome complex subunit 2	Cops2	26	100	2519.11	2774.49	2675.01	2519.82	2764.77	2433.77	6
P61211	ADP-ribosylation factor-like protein 1	Arl1	8	100	900.45	868.463	996.411	1037.17	1006.38	1094.23	6
P61215	Carbonic anhydrase-related protein 10	Ca10	3	100	196.189	177.474	220.502	227.988	259.067	186.413	6
P61222	ATP-binding cassette sub-family E member 1	Abce1	29	100	2181.82	2112.87	2193.8	2072.15	2094.97	2074.78	6
P61226	Ras-related protein Rap-2b	Rap2b	5	100	132.913	118.302	138.838	145.5	98.7516	135.187	6
P61255	60S ribosomal protein L26	Rpl26	8	100	1678.33	1752.11	1631.05	1633.18	1411.06	1548.44	6
P61290	Proteasome activator complex subunit 3	Psme3	12	100	1575.38	1647.44	1640.69	1341.44	1259.77	1592.59	6
P61294	Ras-related protein Rab-6B	Rab6b	10	100	399.603	312.983	337.337	369.408	415.287	344.422	6
P61327	Protein mago nashi homolog	Magoh	12	91.7	125.096	122.266	117.55	104.169	131.067	70.101	6
P61329	Fibroblast growth factor 12	Fgf12	3	100	164.548	107.896	112.713	109.282	142.613	122.238	6
P61358	60S ribosomal protein L27	Rpl27	7	100	5913.57	5372.04	5533.22	5790.82	5096.42	5595.5	6
P61372	Insulin gene enhancer protein ISL-1	Isl1	5	100	231.177	199.814	175.886	124.41	197.257	128.407	6
P61406	Telomerase-binding protein EST1A	Smg6	19	100	132.872	109.723	102.399	114.568	110.37	119.463	6
P61458	Pterin-4-alpha-carbinolamine dehydratase	Pcbd1	7	100	8101.93	8572.41	8729.77	8934.89	8820.93	7578.57	6
P61460	GATOR complex protein DEPDC5	Depdc5	14	100	113.604	91.8507	115.008	114.868	100.246	115.684	6
P61514	60S ribosomal protein L37a	Rpl37a	3	100	706.224	665.55	677.211	652.097	616.085	523.559	6
P61600	N-alpha-acetyltransferase 20	Naa20	8	100	186.682	191.108	203.641	186.586	211.386	203.954	6
P61620	Protein transport protein Sec61 subunit alpha isoform 1	Sec61a1	12	100	863.557	800.709	802.356	989.982	954.228	829.812	6
P61750	ADP-ribosylation factor 4	Arf4	5	100	5921.94	5954.89	5982.9	7051.56	7503.23	6775.85	6
P61759	Prefoldin subunit 3	Vbp1	13	100	2003.98	1960.15	1904.7	1864.8	1819.22	1984.3	6
P61804	Dolichyl-diphosphooligosaccharide--protein glycosyltransferase subunit DAD1	Dad1	3	100	14696.8	12427.7	13307.9	16491.4	16889.4	13115.7	6
P61922	4-aminobutyrate aminotransferase, mitochondrial	Abat	32	100	10408.8	10170.3	10388.3	12901.4	13459.1	11842.3	6
P61924	Coatomer subunit zeta-1	Copz1	8	100	6655.04	8158.81	8886.8	9157.84	9829.17	7688.69	6
P61957	Small ubiquitin-related modifier 2	Sumo2	1	100	1053.82	1019.06	915.679	835.396	934.31	777.559	6
P61961	Ubiquitin-fold modifier 1	Ufm1	4	100	19403.8	19243.2	19832.9	19540.2	20520.8	17687.9	6
P61963	DDB1- and CUL4-associated factor 7	Dcaf7	10	100	666.682	612.445	647.715	530.442	551.275	663.598	6
P61965	WD repeat-containing protein 5	Wdr5	11	100	852.236	833.606	836.048	928.652	835.227	847.277	6
P61967	AP-1 complex subunit sigma-1A	Ap1s1	3	100	599.928	495.802	564.854	594.226	496.864	660.226	6
P61971	Nuclear transport factor 2	Nutf2	7	100	4526.84	4572.13	4401.29	4434.36	4400.83	4671	6
P61979	Heterogeneous nuclear ribonucleoprotein K	Hnrnpk	29	100	20459.6	21263.7	21031.2	21979.2	21701.5	18360.2	6
P61982	14-3-3 protein gamma	Ywhag	13	100	9401.82	9371.44	9290.83	9892.81	9812.29	10448.8	6
P62046	Leucine-rich repeat and calponin homology domain-containing protein 1	Lrch1	21	100	1351.43	1288.79	1310.11	1288.43	1238.71	1319.66	6
P62069	Ubiquitin carboxyl-terminal hydrolase 46	Usp46	5	91.7	67.4817	80.1917	75.2766	87.2927	61.1882	87.1691	6
P62071	Ras-related protein R-Ras2	Rras2	7	100	303.708	286.466	281.473	275.404	399.759	321.702	6
P62073	Mitochondrial import inner membrane translocase subunit Tim10	Timm10	5	100	1802.5	1500.95	1624.57	1905.53	1648.79	1994.34	6
P62075	Mitochondrial import inner membrane translocase subunit Tim13	Timm13	4	100	3108.85	2866.64	3188.1	2908.74	2538.6	3169.6	6
P62077	Mitochondrial import inner membrane translocase subunit Tim8 B	Timm8b	5	100	166.329	167.085	185.042	147.351	135.43	217.119	6
P62080	Tetraspanin-5	Tspan5	2	100	63.3901	56.938	53.3075	56.1981	49.7203	91.4868	6
P62082	40S ribosomal protein S7	Rps7	11	100	11329.6	10756.6	11285.8	11627	10750.1	12249.3	6
P62137	Serine/threonine-protein phosphatase PP1-alpha catalytic subunit	Ppp1ca	18	100	2806.82	2682.84	2770.11	2593.22	2706.46	2601.08	6
P62141	Serine/threonine-protein phosphatase PP1-beta catalytic subunit	Ppp1cb	7	100	946.109	1055.75	1058.33	936.981	891.829	923.346	6
P62192	26S proteasome regulatory subunit 4	Psmc1	26	100	2384.39	2388.51	2422.12	2432.43	2531.92	2522.89	6
P62196	26S proteasome regulatory subunit 8	Psmc5	27	100	4019.51	4064.56	4142.28	4275.29	4579.38	4160.75	6
P62242	40S ribosomal protein S8	Rps8	11	100	17246.6	18671.7	17752.5	18228.8	19118.3	18897.2	6
P62245	40S ribosomal protein S15a	Rps15a	9	100	1368.72	1270.72	1346.25	1414.4	1579.22	1349.55	6
P62254	Ubiquitin-conjugating enzyme E2 G1	Ube2g1	7	100	721.956	631.937	730.236	607.444	678.861	667.034	6
P62257	Ubiquitin-conjugating enzyme E2 H	Ube2h	8	100	957.013	865.395	933.472	760.814	634.241	640.579	6
P62259	14-3-3 protein epsilon	Ywhae	19	100	14456.4	15546	16047.9	16254.4	17286.4	16283.2	6
P62264	40S ribosomal protein S14	Rps14	8	100	15543.8	15568.5	15984	17168.3	17925.6	15521.6	6
P62267	40S ribosomal protein S23	Rps23	7	100	3610.39	3861.82	3709.29	3711.28	3697.35	3695.81	6
P62270	40S ribosomal protein S18	Rps18	10	100	8140.29	7976.22	8233.66	8305.48	8080.52	7664.07	6
P62274	40S ribosomal protein S29	Rps29	2	100	1469.06	1519.76	1418.32	1559.93	1425.41	1308.25	6
P62281	40S ribosomal protein S11	Rps11	10	100	4904.09	5230.75	5187.17	5306.24	5307.54	5693.18	6
P62301	40S ribosomal protein S13	Rps13	9	100	8311.67	8185.62	8133.46	8578.97	9738.28	7985.08	6
P62305	Small nuclear ribonucleoprotein E	Snrpe	3	100	875.393	1092.83	1027.08	976.882	1361.14	1021.63	6
P62307	Small nuclear ribonucleoprotein F	Snrpf	5	100	1860.82	2029.55	2015.37	2062.61	2235.25	2158.27	6
P62309	Small nuclear ribonucleoprotein G	Snrpg	5	100	3326.29	3552.93	3312.43	3247	3067.18	3065.61	6
P62311	U6 snRNA-associated Sm-like protein LSm3	Lsm3	3	100	2011.71	2178.31	2045	1887.81	2408.09	2389.72	6
P62313	U6 snRNA-associated Sm-like protein LSm6	Lsm6	5	100	1691.37	1653.67	1695.76	1735.58	1782.34	1486.72	6
P62315	Small nuclear ribonucleoprotein Sm D1	Snrpd1	5	100	2567.07	2459.13	2476.68	2606.38	2351.53	2208.21	6
P62317	Small nuclear ribonucleoprotein Sm D2	Snrpd2	8	100	166.127	161.902	160.605	162.335	172.766	161.931	6
P62320	Small nuclear ribonucleoprotein Sm D3	Snrpd3	4	100	1573.92	1534.57	1595.2	1586.76	1581.69	1195.72	6
P62322	U6 snRNA-associated Sm-like protein LSm5	Lsm5	2	100	294.33	220.188	212.745	287.499	248.606	211.526	6
P62331	ADP-ribosylation factor 6	Arf6	9	100	1937.61	2013.54	1999.6	1962.66	2127.94	1864.67	6
P62334	26S proteasome regulatory subunit 10B	Psmc6	21	100	3991.14	4204.64	4074.1	4130.64	4480.86	4323.24	6
P62340	TATA box-binding protein-like protein 1	Tbpl1	2	91.7	171.768	157.608	139.408	129.515	#NUM!	151.929	5
P62342	Thioredoxin reductase-like selenoprotein T	Selenot	5	100	4546.78	4394.64	4887.8	5720.45	5697.92	4980.6	6
P62482	Voltage-gated potassium channel subunit beta-2	Kcnab2	4	100	146.308	129.059	115.951	130.154	156.557	128.499	6
P62484	Abl interactor 2	Abi2	6	100	222.241	233.038	197.197	218.342	177.19	186.151	6
P62488	DNA-directed RNA polymerase II subunit RPB7	Polr2g	9	100	346.52	340.391	336.052	375.354	337.894	301.698	6
P62492	Ras-related protein Rab-11A	Rab11a	4	100	229.872	178.642	199.083	246.043	232.452	177.357	6
P62500	TSC22 domain family protein 1	Tsc22d1	8	100	1419.22	1429.68	1453.64	1118.05	1222	1245.93	6
P62627	Dynein light chain roadblock-type 1	Dynlrb1	5	100	3386.95	3406.83	3463.12	3392.15	3393.8	3635.37	6
P62631	Elongation factor 1-alpha 2	Eef1a2	11	100	1988.64	2130.31	1627.05	2061.03	1948.54	2517.34	6
P62700	Protein yippee-like 5	Ypel5	3	100	373.016	323.572	366.815	331.568	361.219	322.184	6
P62702	40S ribosomal protein S4, X isoform	Rps4x	19	100	7593.37	7580.42	7048.47	7610.46	7106.68	8310.89	6
P62715	Serine/threonine-protein phosphatase 2A catalytic subunit beta isoform	Ppp2cb	2	100	561.605	547.682	485.567	463.826	563.392	461.103	6
P62717	60S ribosomal protein L18a	Rpl18a	9	100	3592.98	4114.19	3958.29	3680.44	3552.73	3770.71	6
P62743	AP-2 complex subunit sigma	Ap2s1	5	100	489.879	524.088	592.138	498.93	490.585	505.616	6
P62746	Rho-related GTP-binding protein RhoB	Rhob	1	83.3	2977.96	1931.92	2602.24	3271.09	2404.17	3309.53	6
P62748	Hippocalcin-like protein 1	Hpcal1	10	100	2205.03	2173.15	2133.67	2422.53	2589	1993.33	6
P62751	60S ribosomal protein L23a	Rpl23a	8	100	15314.8	16668.1	14521.2	12714.7	13193.3	13465.2	6
P62754	40S ribosomal protein S6	Rps6	12	100	9549.01	9907.51	10251.1	10798.5	10965.5	10566.5	6
P62761	Visinin-like protein 1	Vsnl1	9	100	611.367	612.579	564.35	558.794	540.189	439.124	6
P62774	Myotrophin	Mtpn	6	100	2853.25	2643.41	2810.34	2801.35	2989.52	2650.6	6
P62806	Histone H4	H4c1	12	100	68778.8	68344.8	67216.8	83494.4	84001.9	76855.1	6
P62814	V-type proton ATPase subunit B, brain isoform	Atp6v1b2	27	100	13619.8	13439.1	13870.9	14463.7	15741.4	13094.2	6
P62821	Ras-related protein Rab-1A	Rab1A	12	100	10999.6	10192.3	11253.7	11438.4	13142.1	10851.8	6
P62823	Ras-related protein Rab-3C	Rab3c	4	100	1587.14	1648.13	1352.98	2110.24	1630.04	1951.41	6
P62827	GTP-binding nuclear protein Ran	Ran	5	100	9088.03	9095.58	9123.59	10832.6	10529.9	10956.1	6
P62830	60S ribosomal protein L23	Rpl23	7	100	5784.14	6041.85	6113.59	6085.77	5824.19	6120.29	6
P62835	Ras-related protein Rap-1A	Rap1a	10	100	6840.58	8674.42	8411.97	6480.23	9065.69	6721.55	6
P62838	Ubiquitin-conjugating enzyme E2 D2	Ube2d2	3	100	604.523	486.766	520.838	522.209	460.888	673.647	6
P62843	40S ribosomal protein S15	Rps15	10	100	6097.43	6381.96	6610.94	5732.49	6471.87	5393.38	6
P62849	40S ribosomal protein S24	Rps24	4	100	4405.86	4917.13	4030.83	3893.78	3917.29	4734.79	6
P62852	40S ribosomal protein S25	Rps25	6	100	16603.9	18595.1	17632.3	17739.3	15865.7	18622.7	6
P62855	40S ribosomal protein S26	Rps26	3	100	3632.83	3804.62	3953.36	4607.9	3847.6	3533.35	6
P62858	40S ribosomal protein S28	Rps28	3	100	14811.9	15525.7	19265.2	19268.2	18985.2	15055.5	6
P62862	40S ribosomal protein S30	Fau	2	100	8918.9	10281.6	10312.8	11817.8	11079.9	12178.2	6
P62869	Elongin-B	Elob	14	100	3061.93	2870.98	2765.54	2537.98	2524.27	2857.35	6
P62874	Guanine nucleotide-binding protein G(I)/G(S)/G(T) subunit beta-1	Gnb1	14	100	1675.94	1406.64	1765.62	1725.98	1946.28	1473.13	6
P62876	DNA-directed RNA polymerases I, II, and III subunit RPABC5	Polr2l	2	100	451.667	575.41	590.823	497.14	618.02	522.095	6
P62878	E3 ubiquitin-protein ligase RBX1	Rbx1	3	100	583.224	695.531	589.708	570.574	672.488	624.467	6
P62880	Guanine nucleotide-binding protein G(I)/G(S)/G(T) subunit beta-2	Gnb2	9	100	1612.21	1245.13	1399.7	1648.74	1636.59	1768.83	6
P62881	Guanine nucleotide-binding protein subunit beta-5	Gnb5	7	100	148.431	138.251	144.483	136.376	141.735	160.884	6
P62889	60S ribosomal protein L30	Rpl30	7	100	3696.11	3851.86	4023.13	3581.7	3542.49	3272.49	6
P62897	Cytochrome c, somatic	Cycs	7	100	2539.66	2007.85	2996.8	2429.01	1912.2	2016.84	6
P62900	60S ribosomal protein L31	Rpl31	7	100	14912.4	14998.2	15517.5	14067.2	13238.2	13046	6
P62908	40S ribosomal protein S3	Rps3	22	100	18220.8	18120.7	18030.8	19150	19627.8	17549.8	6
P62911	60S ribosomal protein L32	Rpl32	7	100	3573.12	3709.97	3715.64	3515.02	2789.15	3049.91	6
P62915	Transcription initiation factor IIB	Gtf2b	11	100	429.892	432.563	416.435	360.655	382.401	396.148	6
P62918	60S ribosomal protein L8	Rpl8	7	100	3600.61	3522.27	3635	3159.5	3414.6	3366.12	6
P62960	Y-box-binding protein 1	Ybx1	16	100	5113.33	5066.92	4878.83	4697.11	3733.69	5938.36	6
P62962	Profilin-1	Pfn1	9	100	7777.53	8204.19	7983.43	8307.38	8769.54	9267.97	6
P62983	Ubiquitin-40S ribosomal protein S27a	Rps27a	7	91.7	40.9314	46.9516	50.9851	69.5005	65.6488	63.3376	6
P62996	Transformer-2 protein homolog beta	Tra2b	9	100	5097.84	4528.56	4735.76	5277.56	5234.64	4954.67	6
P63001	Ras-related C3 botulinum toxin substrate 1	Rac1	8	100	2318.36	1713.44	1867.71	2543.9	1631.26	2212.18	6
P63002	TLE family member 5	Tle5	6	100	366.176	399.896	442.469	222.764	208.74	310.27	6
P63005	Platelet-activating factor acetylhydrolase IB subunit alpha	Pafah1b1	24	100	7247.35	7132.66	7318.34	7204.53	7016.33	6989.21	6
P63011	Ras-related protein Rab-3A	Rab3a	8	100	13193.9	12589	14003.8	17335.2	16892.4	14281.6	6
P63015	Paired box protein Pax-6	Pax6	8	100	2111.17	2116.89	2000.21	1319.83	1413.57	1852.46	6
P63017	Heat shock cognate 71 kDa protein	Hspa8	29	100	26689.4	27774.8	27243.4	23619.7	22657.8	25317.3	6
P63024	Vesicle-associated membrane protein 3	Vamp3	6	100	1166.66	976.225	1023.75	1233.12	1088.37	956.321	6
P63028	Translationally-controlled tumor protein	Tpt1	11	100	4741.02	4880.83	4525.32	4192.15	4335.45	4526.36	6
P63030	Mitochondrial pyruvate carrier 1	Mpc1	4	100	473.944	477.834	462.215	483.36	481.767	455.531	6
P63034	Cytohesin-2	Cyth2	11	100	224.103	173.939	201.903	136.021	156.808	202.249	6
P63037	DnaJ homolog subfamily A member 1	Dnaja1	17	100	3757.68	3743.86	3789.7	3602.57	3255.08	3707.28	6
P63038	60 kDa heat shock protein, mitochondrial	Hspd1	37	100	15843.6	16175	16229.5	19023.6	19187.8	17623.9	6
P63044	Vesicle-associated membrane protein 2	Vamp2	2	100	2991.68	2732.72	3270.49	3274.27	3633.08	2732.5	6
P63054	Calmodulin regulator protein PCP4	Pcp4	3	100	213.67	287.954	203.08	227.631	301.365	260.335	6
P63056	Noelin-3	Olfm3	5	100	92.7582	103.535	92.5714	131.326	126.002	127.012	6
P63073	Eukaryotic translation initiation factor 4E	Eif4e	9	100	1874.57	1999.42	1835.98	1795.43	1789.43	2124.04	6
P63082	V-type proton ATPase 16 kDa proteolipid subunit	Atp6v0c	2	100	240.162	269.917	238.35	291	227.111	162.133	6
P63085	Mitogen-activated protein kinase 1	Mapk1	19	100	1150.62	1217.72	1130.86	1013.97	996.709	1097.64	6
P63087	Serine/threonine-protein phosphatase PP1-gamma catalytic subunit	Ppp1cc	4	100	2585.03	2621.58	2741.56	2242.38	2102.73	2398.88	6
P63101	14-3-3 protein zeta/delta	Ywhaz	13	100	40047.9	41412.7	45806.2	45545.5	44606.6	43519	6
P63139	Nuclear transcription factor Y subunit beta	Nfyb	3	91.7	156.072	213.825	189.271	210.903	168.205	111.276	6
P63147	Ubiquitin-conjugating enzyme E2 B	Ube2b	1	100	604.754	620.888	549.138	451.455	400.229	627.467	6
P63154	Crooked neck-like protein 1	Crnkl1	26	100	849.142	845.46	795.991	803.982	734.53	796.386	6
P63158	High mobility group protein B1	Hmgb1	12	100	14951.7	16581.1	16571.6	19876.4	15749.8	15714.9	6
P63166	Small ubiquitin-related modifier 1	Sumo1	6	100	733.904	722.67	730.715	725.509	640.567	679.509	6
P63168	Dynein light chain 1, cytoplasmic	Dynll1	5	100	1384.92	1794.46	1627.76	1579.53	1052.1	1281.55	6
P63213	Guanine nucleotide-binding protein G(I)/G(S)/G(O) subunit gamma-2	Gng2	4	100	654.987	571.427	530.872	682.138	574.604	824.394	6
P63239	Neuroendocrine convertase 1	Pcsk1	38	100	14102.6	13176.5	14260.3	14751.1	14372.2	12938.7	6
P63242	Eukaryotic translation initiation factor 5A-1	Eif5a	11	100	6955.68	6708.71	6582.11	7190.81	6626.88	7301.21	6
P63248	cAMP-dependent protein kinase inhibitor alpha	Pkia	4	100	108.169	113.991	86.1932	57.2213	78.812	61.7878	6
P63254	Cysteine-rich protein 1	Crip1	4	100	723.898	803.061	714.246	1066.1	919.173	891.367	6
P63260	Actin, cytoplasmic 2	Actg1	31	100	6373.17	6379.35	6130.32	4986.49	5779.5	4851.15	6
P63271	Transcription elongation factor SPT4-A	Supt4h1a	2	100	614.662	771.032	661.743	742.715	756.965	600.255	6
P63276	40S ribosomal protein S17	Rps17	9	100	3842.11	3931.99	3733.47	3696.27	3653.44	3899.68	6
P63280	SUMO-conjugating enzyme UBC9	Ube2i	5	100	2115.37	2212.36	2263.95	2261	2273.53	2457.79	6
P63300	Selenoprotein W	Selenow	2	100	102.279	68.8592	69.8159	120.225	77.5791	100.729	6
P63321	Ras-related protein Ral-A	Rala	10	100	3199.61	3440	3348.83	4292.95	3577.14	4273.61	6
P63323	40S ribosomal protein S12	Rps12	7	100	8945.44	8741.06	9927.46	8642.76	9516.93	7275.74	6
P63325	40S ribosomal protein S10	Rps10	11	100	14610.6	14923.8	14206.7	14626.3	14987.8	12632.3	6
P63328	Serine/threonine-protein phosphatase 2B catalytic subunit alpha isoform	Ppp3ca	6	100	391.329	370.493	337.264	329.602	327.604	324.08	6
P63330	Serine/threonine-protein phosphatase 2A catalytic subunit alpha isoform	Ppp2ca	16	100	896.17	719.757	831.207	709.657	875.445	744.219	6
P67778	Prohibitin	Phb	19	100	7017.36	7152.75	7210.01	8605.1	9327.9	8190.23	6
P67871	Casein kinase II subunit beta	Csnk2b	6	100	1697.23	1888.02	1769.28	1900.03	1493.93	1729.17	6
P67984	60S ribosomal protein L22	Rpl22	4	100	6814.03	5874.01	5940.62	5486.89	6147.33	6582.18	6
P68037	Ubiquitin-conjugating enzyme E2 L3	Ube2l3	9	100	3873.72	3845.02	4356.13	4169.87	4013.29	3979.98	6
P68040	Receptor of activated protein C kinase 1	Rack1	20	100	13091.8	13083.1	13181.2	12824.8	14933.3	11552.5	6
P68134	Actin, alpha skeletal muscle	Acta1	1	100	19636.6	15126.1	8572.48	8698.48	25794.7	20762.9	6
P68181	cAMP-dependent protein kinase catalytic subunit beta	Prkacb	10	100	2306.28	2195.18	2226.53	2574.15	2214.4	2273.02	6
P68254	14-3-3 protein theta	Ywhaq	13	100	38919.3	43615.9	43397.4	39652.2	39439.4	37831.1	6
P68368	Tubulin alpha-4A chain	Tuba4a	6	100	5976.55	6757.89	7617.48	8411.82	8437.92	6968.39	6
P68372	Tubulin beta-4B chain	Tubb4b	22	100	71971.2	69853	73503.6	85473.2	90522.4	75570.3	6
P68373	Tubulin alpha-1C chain	Tuba1c	2	100	128.889	161.23	128.143	73.4662	239.346	115.872	6
P68404	Protein kinase C beta type	Prkcb	19	100	2419.68	2400.43	2455.3	2793.04	2997.65	2476.22	6
P68433	Histone H3.1	H3c1	1	100	112.668	111.805	92.6363	90.8396	121.65	92.9023	6
P68510	14-3-3 protein eta	Ywhah	12	100	6351.47	6189.61	6644.47	6419.04	6340.26	7050.43	6
P69566	Ran-binding protein 9	Ranbp9	9	100	202.374	233.414	218.943	199.231	199.214	219.035	6
P70121	Zinc fingers and homeoboxes protein 1	Zhx1	14	100	296.998	295.07	321.133	309.734	305.175	312.368	6
P70122	Ribosome maturation protein SBDS	Sbds	15	100	548.567	494.552	573.33	430.099	457.432	570.122	6
P70158	Acid sphingomyelinase-like phosphodiesterase 3a	Smpdl3a	13	100	926.293	826.742	946.759	592.657	620.371	701.866	6
P70166	Cytoplasmic polyadenylation element-binding protein 1	Cpeb1	3	100	153.355	169.623	186.436	134.331	156.132	193.892	6
P70168	Importin subunit beta-1	Kpnb1	40	100	3386.49	3486.67	3356.84	3511.7	3587.09	3368.09	6
P70170	ATP-binding cassette sub-family C member 9	Abcc9	9	100	1351.47	1430.12	1295.04	1493.69	1450.61	1533.91	6
P70175	Disks large homolog 3	Dlg3	13	100	254.568	263.447	263.499	206.123	210.222	247.05	6
P70181	Phosphatidylinositol 4-phosphate 5-kinase type-1 beta	Pip5k1b	6	100	174.846	169.358	179.739	119.365	153.009	110.843	6
P70187	Hippocampus abundant transcript 1 protein	Mfsd14a	2	100	178.884	131.268	141.595	164.579	186.96	96.5074	6
P70188	Kinesin-associated protein 3	Kifap3	19	100	275.326	284.512	286.387	289.973	314.503	290.006	6
P70195	Proteasome subunit beta type-7	Psmb7	11	100	1043.49	1073.99	1090.94	1106.52	1190.29	1128.34	6
P70196	TNF receptor-associated factor 6	Traf6	7	100	222.68	211.688	197.573	175.039	162.116	159.129	6
P70202	Latexin	Lxn	5	100	260.745	234.384	258.896	246.554	259.451	246.66	6
P70206	Plexin-A1	Plxna1	4	91.7	34.1928	25.8027	34.6982	#NUM!	33.7584	31.0628	5
P70207	Plexin-A2	Plxna2	15	100	130.744	129.358	129.78	116.592	117.103	131.315	6
P70218	Mitogen-activated protein kinase kinase kinase kinase 1	Map4k1	3	100	2931.79	2806.66	4462.58	5266.38	7443.28	2513.58	6
P70227	Inositol 1,4,5-trisphosphate receptor type 3	Itpr3	88	100	1652.3	1573.44	1613.2	1552.43	1486.88	1492.99	6
P70236	Dual specificity mitogen-activated protein kinase kinase 6	Map2k6	7	100	177.94	152.456	189.246	215.746	179.506	200.244	6
P70245	3-beta-hydroxysteroid-Delta(8),Delta(7)-isomerase	Ebp	3	100	1520.91	1349.9	1323.24	1713.79	1532.59	1440.6	6
P70255	Nuclear factor 1 C-type	Nfic	12	100	147.494	164.205	159.419	169.457	190.758	168.312	6
P70261	Paladin	Pald1	10	100	145.199	158.488	149.265	202.487	191.336	172.114	6
P70265	6-phosphofructo-2-kinase/fructose-2,6-bisphosphatase 2	Pfkfb2	29	100	3814.57	3699.96	4035.98	3734.89	4030.69	3099.38	6
P70268	Serine/threonine-protein kinase N1	Pkn1	24	100	893.466	810.091	768.13	721.685	786.381	850.641	6
P70274	Selenoprotein P	Selenop	8	100	962.636	745.01	834.648	1291.87	1067.79	917.172	6
P70275	Semaphorin-3E	Sema3e	7	100	79.0742	69.1541	71.6022	92.5061	77.9912	89.2671	6
P70279	Surfeit locus protein 6	Surf6	14	100	282.777	292.37	290.135	208.936	207.367	256.492	6
P70280	Vesicle-associated membrane protein 7	Vamp7	8	100	1717.84	1765	1773.78	1721.94	1672.4	1849.57	6
P70288	Histone deacetylase 2	Hdac2	10	100	303.812	284.462	290.259	290.318	260.65	259.159	6
P70290	55 kDa erythrocyte membrane protein	Mpp1	17	100	576.018	573.104	611.283	508.952	517.758	533.698	6
P70295	Ancient ubiquitous protein 1	Aup1	11	100	333.27	299.347	335.018	346.337	334.77	384.436	6
P70296	Phosphatidylethanolamine-binding protein 1	Pebp1	12	100	41579.5	37860.8	38958.2	39262.9	38931.9	37791.2	6
P70297	Signal transducing adapter molecule 1	Stam	16	100	718.867	666.866	661.526	721.248	712.629	697.821	6
P70302	Stromal interaction molecule 1	Stim1	26	100	2598.91	2830.34	2684.25	2974.69	2935.41	2681.8	6
P70303	CTP synthase 2	Ctps2	21	100	2965.33	2549.14	2783.68	2839.22	2599.12	3074.58	6
P70313	Nitric oxide synthase, endothelial	Nos3	8	75	#NUM!	114.769	179.75	186.84	245.074	179.126	5
P70318	Nucleolysin TIAR	Tial1	10	100	1571.54	1548.25	1459.59	1459.43	1653.76	1423.32	6
P70333	Heterogeneous nuclear ribonucleoprotein H2	Hnrnph2	8	100	1731.4	1989.02	1873.46	1711.34	1965.01	1608.42	6
P70335	Rho-associated protein kinase 1	Rock1	57	100	916.46	926.912	904.409	723.93	675.421	771.766	6
P70336	Rho-associated protein kinase 2	Rock2	51	100	702.227	739.607	733.55	714.202	712.438	630.673	6
P70340	Mothers against decapentaplegic homolog 1	Smad1	8	100	145.963	127.658	153.511	165.789	142.979	128.161	6
P70349	Histidine triad nucleotide-binding protein 1	Hint1	7	100	12922.3	12331.9	12781.6	14104	15184.1	12886.7	6
P70351	Histone-lysine N-methyltransferase EZH1	Ezh1	4	91.7	90.6347	78.2023	68.9074	88.8642	61.6316	80.9214	6
P70353	Nuclear transcription factor Y subunit gamma	Nfyc	7	100	410.374	418.082	380.618	432.22	459.016	334.557	6
P70362	Ubiquitin recognition factor in ER-associated degradation protein 1	Ufd1	13	100	4029.26	3894.88	3509.82	3542.64	3487.47	4229.82	6
P70365	Nuclear receptor coactivator 1	Ncoa1	18	100	364.624	371.552	378.405	303.302	326.627	364.741	6
P70371	Telomeric repeat-binding factor 1	Terf1	3	100	243.91	187.733	231.215	178.87	171.729	269.601	6
P70372	ELAV-like protein 1	Elavl1	16	100	4007.92	4180.24	3963.48	4809.87	4553.69	4296.3	6
P70387	Hereditary hemochromatosis protein homolog	Hfe	7	100	304.676	296.066	319.619	253.102	249.155	316.169	6
P70388	DNA repair protein RAD50	Rad50	33	100	374.348	378.279	386.009	402.695	384.282	380.574	6
P70389	Insulin-like growth factor-binding protein complex acid labile subunit	Igfals	18	100	1657.19	1678.33	1783.12	1696.94	1728.66	2254.56	6
P70392	Ras-specific guanine nucleotide-releasing factor 2	Rasgrf2	16	100	110.524	106.487	102.677	99.4859	130.442	113.218	6
P70398	Probable ubiquitin carboxyl-terminal hydrolase FAF-X	Usp9x	95	100	1599.04	1581.13	1503.65	1325.05	1315.05	1420.35	6
P70399	TP53-binding protein 1	Tp53bp1	55	100	1345.58	1397.73	1400.12	1428.24	1416.9	1317.14	6
P70403	Protein CASP	Cux1	11	100	509.37	503.823	476.923	534.712	634.574	535.571	6
P70404	Isocitrate dehydrogenase [NAD] subunit gamma 1, mitochondrial	Idh3g	13	100	3189.55	2935.99	2907.6	3433.86	3266.94	3105.8	6
P70412	CUB and zona pellucida-like domain-containing protein 1	Cuzd1	8	83.3	177.974	123.104	233.823	156.326	184.977	#NUM!	5
P70414	Sodium/calcium exchanger 1	Slc8a1	13	100	239.973	207.425	218.603	282.076	259.547	240.53	6
P70419	Polypeptide N-acetylgalactosaminyltransferase 3	Galnt3	2	100	162.031	198.631	172.748	216.599	223.067	206.454	6
P70428	Exostosin-2	Ext2	13	100	402.861	352.13	416.371	378.04	393.793	493.112	6
P70429	Ena/VASP-like protein	Evl	12	100	86.0065	102.186	94.4677	89.1648	100.114	95.2061	6
P70441	Na(+)/H(+) exchange regulatory cofactor NHE-RF1	Slc9a3r1	17	100	2324.24	2048.82	2130.57	2118.45	1846	2218.36	6
P70444	BH3-interacting domain death agonist	Bid	4	100	284.028	304.152	312.353	256.056	210.781	405.575	6
P70445	Eukaryotic translation initiation factor 4E-binding protein 2	Eif4ebp2	4	100	210.778	188.689	195.332	144.507	165.229	168.231	6
P70451	Tyrosine-protein kinase Fer	Fer	21	100	167.873	154.871	173.241	157.636	174.095	144.544	6
P70452	Syntaxin-4	Stx4	11	100	759.317	764.043	749.651	844.196	793.27	705.208	6
P70460	Vasodilator-stimulated phosphoprotein	Vasp	15	100	1114.43	980.152	1017.87	1206.18	1154.81	1143.1	6
P70662	LIM domain-binding protein 1	Ldb1	4	100	221.527	181.516	189.087	153.362	146.957	177.087	6
P70665	Sialate O-acetylesterase	Siae	8	100	670.266	641.991	575.882	494.725	450.496	652.196	6
P70670	Nascent polypeptide-associated complex subunit alpha, muscle-specific form	Naca	9	100	390.591	380.283	437.704	326.494	400.407	434.019	6
P70671	Interferon regulatory factor 3	Irf3	12	100	257.508	253.059	248.286	240.711	234.16	239.567	6
P70677	Caspase-3	Casp3	7	100	192.652	205.423	195.615	205.609	213.496	209.463	6
P70695	Fructose-1,6-bisphosphatase isozyme 2	Fbp2	1	91.7	288.927	176.994	252.273	350.769	322.377	439.275	6
P70697	Uroporphyrinogen decarboxylase	Urod	12	100	779.752	779.392	787.072	667.006	658.496	701.595	6
P70698	CTP synthase 1	Ctps1	18	100	797.456	748.599	721.457	805.688	767.961	819.799	6
P70699	Lysosomal alpha-glucosidase	Gaa	37	100	9974.6	9382.64	10174.3	7737.93	8607.89	8652.35	6
P70700	DNA-directed RNA polymerase I subunit RPA2	Polr1b	8	100	90.7932	98.0627	93.4254	92.4713	88.2533	106.256	6
P70704	Phospholipid-transporting ATPase IA	Atp8a1	38	100	4349.21	4169.43	4293.89	5311.25	4997.85	4806.94	6
P79457	Histone demethylase UTY	Uty	8	91.7	121.798	117.687	115.515	#NUM!	70.5354	102.558	5
P80313	T-complex protein 1 subunit eta	Cct7	28	100	6543.38	6816.14	6926.34	6613.42	6729.55	6777.8	6
P80314	T-complex protein 1 subunit beta	Cct2	31	100	9638.79	9842.91	10026.8	9519.4	9680.01	9720.29	6
P80315	T-complex protein 1 subunit delta	Cct4	34	100	9246.39	9268.74	8867.17	8955.84	9205.48	9037.7	6
P80316	T-complex protein 1 subunit epsilon	Cct5	36	100	6278.71	6307.69	6229.57	6326.62	6301.89	6409.79	6
P80317	T-complex protein 1 subunit zeta	Cct6a	29	100	6646.42	5984.47	6266.63	6404.57	6713.23	6224.94	6
P80318	T-complex protein 1 subunit gamma	Cct3	35	100	10943.5	11272.8	11046.3	11206.6	11128.7	11028.5	6
P80560	Receptor-type tyrosine-protein phosphatase N2	Ptprn2	49	100	8029.89	7562.41	7524.03	8735.96	7903.47	7778.23	6
P81069	GA-binding protein subunit beta-2	Gabpb2	7	100	205.935	223.085	218.752	240.615	215.723	204.682	6
P81117	Nucleobindin-2	Nucb2	31	100	31236.8	28865.8	33191.6	35662.3	41600.3	33658.8	6
P81122	Insulin receptor substrate 2	Irs2	10	100	76.8406	78.4696	81.2576	95.3239	110.748	116.416	6
P82198	Transforming growth factor-beta-induced protein ig-h3	Tgfbi	12	100	354.002	251.206	387.781	512.616	588.774	465.6	6
P82343	N-acylglucosamine 2-epimerase	Renbp	7	100	101.194	54.7407	71.2317	74.6879	86.522	112.988	6
P82347	Delta-sarcoglycan	Sgcd	2	100	95.3651	130.363	97.9056	214.506	171.3	157.67	6
P82349	Beta-sarcoglycan	Sgcb	2	83.3	96.1126	134.635	76.443	116.862	157.537	145.679	6
P83093	Stromal interaction molecule 2	Stim2	20	100	276.755	258.208	244.711	244.35	241.87	237.046	6
P83510	Traf2 and NCK-interacting protein kinase	Tnik	17	100	195.296	229.97	195.737	178.212	195.309	200.615	6
P83741	Serine/threonine-protein kinase WNK1	Wnk1	36	100	844.373	839.023	876.092	815.507	835.158	824.333	6
P83870	PHD finger-like domain-containing protein 5A	Phf5a	5	100	1041.69	1082.24	1017	1085.75	1152.31	1006.37	6
P83877	Thioredoxin-like protein 4A	Txnl4a	8	100	563.088	537.821	580.572	500.635	554.152	468.105	6
P83882	60S ribosomal protein L36a	Rpl36a	4	100	1601.23	1283.62	1241.1	1437.44	1065.1	1462.46	6
P83887	Tubulin gamma-1 chain	Tubg1	14	100	198.857	218.306	221.454	250.864	232.337	229.273	6
P83917	Chromobox protein homolog 1	Cbx1	9	100	748.62	796.607	752.853	672.035	815.747	612.981	6
P83940	Elongin-C	Eloc	6	100	1745.81	1572.65	1732.55	1466.67	1442.03	1656.37	6
P84078	ADP-ribosylation factor 1	Arf1	13	100	340.294	543.863	475.607	388.09	572.31	442.422	6
P84084	ADP-ribosylation factor 5	Arf5	7	100	1733.63	1744.68	1852.32	1894.23	1991.2	1682.34	6
P84086	Complexin-2	Cplx2	9	100	470.327	509.345	477.538	494.426	417.981	412.467	6
P84089	Enhancer of rudimentary homolog	Erh	4	100	5517.52	5897.36	6132.02	5741.68	5415.33	6130.07	6
P84091	AP-2 complex subunit mu	Ap2m1	21	100	3574.01	3492.51	3503.39	3492.14	3566.11	3374.36	6
P84096	Rho-related GTP-binding protein RhoG	Rhog	9	100	1841.14	1847.96	1702.62	2149.44	2237.91	1927.75	6
P84099	60S ribosomal protein L19	Rpl19	5	100	6632.13	7281.13	7048.44	6276.93	6150.79	6750.86	6
P84104	Serine/arginine-rich splicing factor 3	Srsf3	9	100	3621.93	4400.27	3859.12	4529.57	4321.93	3259.67	6
P84228	Histone H3.2	H3c2	8	100	1043.9	1128.44	1302.26	1552.44	1668.2	1352.98	6
P84309	Adenylate cyclase type 5	Adcy5	8	58.3	18.866	16.8731	#NUM!	15.2589	7.62665	23.3969	5
P85094	Isochorismatase domain-containing protein 2A	Isoc2a	7	100	529.435	502.548	551.481	572.411	655.018	535.438	6
P97287	Induced myeloid leukemia cell differentiation protein Mcl-1 homolog	Mcl1	4	91.7	43.7571	57.0654	50.9468	#NUM!	49.2716	49.4091	5
P97290	Plasma protease C1 inhibitor	Serping1	13	100	751.597	824.264	639.792	818.203	793.286	934.661	6
P97291	Cadherin-8	Cdh8	1	91.7	209.668	#NUM!	147.23	157.705	165.075	155.261	5
P97298	Pigment epithelium-derived factor	Serpinf1	5	100	5065.36	4169.37	5682.06	8723.13	9293.63	8340.97	6
P97300	Neuroplastin	Nptn	8	100	2295.75	2120.08	1876.08	2240.71	2250.37	1769.7	6
P97304	DNA-directed RNA polymerases I and III subunit RPAC2	Polr1d	4	100	81.2478	80.6569	99.3001	87.4007	97.0549	109.226	6
P97305	Nuclear factor of activated T-cells, cytoplasmic 3	Nfatc3	2	100	60.6598	47.438	48.5362	46.1923	68.3135	51.6471	6
P97310	DNA replication licensing factor MCM2	Mcm2	21	100	1205.81	1249.99	1338.75	1422.85	1539.31	1249.3	6
P97311	DNA replication licensing factor MCM6	Mcm6	20	100	273.831	283.165	285.387	287.36	337.726	305.137	6
P97313	DNA-dependent protein kinase catalytic subunit	Prkdc	69	100	1136.04	1112.09	1185.4	1202.16	1273.73	1028.5	6
P97314	Cysteine and glycine-rich protein 2	Csrp2	3	100	121.996	149.874	151.932	148.315	131.167	133.627	6
P97315	Cysteine and glycine-rich protein 1	Csrp1	8	100	1606.01	1577.34	1565.25	1680.93	1621.01	1390.33	6
P97321	Prolyl endopeptidase FAP	Fap	6	91.7	166.654	149.871	263.604	304.271	286.286	279.934	6
P97325	CMP-N-acetylneuraminate-beta-1,4-galactoside alpha-2,3-sialyltransferase	St3gal3	6	100	269.886	211.801	241.031	306.601	209.085	221.173	6
P97326	Cadherin-6	Cdh6	12	100	147.239	112.235	150.732	198.342	197.787	184.721	6
P97328	Ketohexokinase	Khk	6	100	845.263	760.949	741.84	856.213	713.943	484.495	6
P97333	Neuropilin-1	Nrp1	8	100	146.843	149.818	205.011	242.221	188.909	177.635	6
P97346	Nucleoredoxin	Nxn	12	100	104.091	92.1233	93.1355	123.527	110.063	107.988	6
P97351	40S ribosomal protein S3a	Rps3a	17	100	10885.8	11277.9	11524.6	11924.9	12020.8	11668	6
P97352	Protein S100-A13	S100a13	4	100	1049.01	1014.75	1080.04	941.41	1113.47	1072.75	6
P97355	Spermine synthase	Sms	10	100	421.012	492.008	479.6	480.746	479.724	450.614	6
P97360	Transcription factor ETV6	Etv6	8	100	44.9343	57.3305	42.225	58.3381	37.4229	38.0582	6
P97363	Serine palmitoyltransferase 2	Sptlc2	11	100	518.983	481.872	501.025	447.917	483.649	475.271	6
P97364	Selenide, water dikinase 2	Sephs2	14	100	1104.56	967.078	1090.8	1103.01	1179.54	1007.86	6
P97366	Ecotropic viral integration site 5 protein	Evi5	7	100	64.4979	64.1197	53.2995	59.358	42.3421	59.5332	6
P97367	Homeobox protein Meis2	Meis2	6	100	408.347	323.994	262.452	211.808	202.419	256.396	6
P97370	Sodium/potassium-transporting ATPase subunit beta-3	Atp1b3	12	100	225.962	242.447	247.874	274.938	283.149	334.263	6
P97371	Proteasome activator complex subunit 1	Psme1	18	100	9495	10846.6	9852.73	9197.97	9382.32	10365.9	6
P97372	Proteasome activator complex subunit 2	Psme2	17	100	6093.65	5895.73	5742.32	5728.08	5516.23	6459.98	6
P97376	Protein FRG1	Frg1	9	100	524.704	499.8	513.611	511.955	483.697	612.246	6
P97377	Cyclin-dependent kinase 2	Cdk2	3	91.7	428.687	212.741	470.565	272.523	265.182	802.703	6
P97379	Ras GTPase-activating protein-binding protein 2	G3bp2	23	100	1151.99	1279.72	1142.54	885.007	942.17	1180.46	6
P97384	Annexin A11	Anxa11	19	100	4291.09	4158.27	4278.43	4688.29	4191.54	4282.81	6
P97386	DNA ligase 3	Lig3	23	100	298.202	291.903	274.504	332.672	322.363	322.677	6
P97390	Vacuolar protein sorting-associated protein 45	Vps45	25	100	1361.6	1235.5	1381.81	1380.13	1370.02	1320.32	6
P97393	Rho GTPase-activating protein 5	Arhgap5	40	100	370.62	399.48	367.959	365.31	341.157	398.174	6
P97401	Secreted frizzled-related protein 3	Frzb	7	100	538.047	544.128	555.366	640.822	652.568	515.482	6
P97411	Islet cell autoantigen 1	Ica1	23	100	913.214	824.487	880.484	921.69	977.877	929.324	6
P97412	Lysosomal-trafficking regulator	Lyst	40	100	148.267	150.399	143.847	150.945	147.714	160.455	6
P97427	Dihydropyrimidinase-related protein 1	Crmp1	27	100	825.6	948.807	866.348	1100.99	960.424	992.988	6
P97429	Annexin A4	Anxa4	29	100	15897.6	14717.3	15691.2	19600.5	18317.6	18161.8	6
P97431	Interferon regulatory factor 6	Irf6	12	100	497.157	465.952	502.092	368.473	379.046	443.789	6
P97432	Next to BRCA1 gene 1 protein	Nbr1	8	100	295.082	286.984	274.454	276.684	288.711	344.64	6
P97434	Myosin phosphatase Rho-interacting protein	Mprip	47	100	434.078	438.402	431.108	393.208	441.987	421.198	6
P97440	Histone RNA hairpin-binding protein	Slbp	2	83.3	233.784	261.403	177.516	156.475	187.921	224.464	6
P97447	Four and a half LIM domains protein 1	Fhl1	5	100	500.216	536.95	425.637	655.006	660.447	520.279	6
P97449	Aminopeptidase N	Anpep	35	100	4031.85	3987.47	4073.48	3348.96	3536.48	3307.2	6
P97450	ATP synthase-coupling factor 6, mitochondrial	Atp5pf	10	100	3663.33	3655.31	3859.33	4775.64	4378.55	4777.04	6
P97452	Ribosome biogenesis protein BOP1	Bop1	13	100	321.677	303.09	312.529	293.77	307.544	322.905	6
P97454	Mothers against decapentaplegic homolog 5	Smad5	2	91.7	145.675	163.009	145.276	142.244	#NUM!	134.22	5
P97461	40S ribosomal protein S5	Rps5	11	100	2420.33	2395.26	2413.8	2652.51	2558.13	2230.79	6
P97464	Exostosin-1	Ext1	6	100	129.306	110.333	115.731	164.378	146.544	193.126	6
P97465	Docking protein 1	Dok1	7	100	109.099	89.2066	84.7244	121.016	137.509	147.413	6
P97467	Peptidyl-glycine alpha-amidating monooxygenase	Pam	47	100	13580.7	13060.2	13085.5	15179.5	14883.5	16487.8	6
P97470	Serine/threonine-protein phosphatase 4 catalytic subunit	Ppp4c	11	100	1213.22	1133.33	1185.96	1117.72	1287.28	1010.5	6
P97471	Mothers against decapentaplegic homolog 4	Smad4	10	100	431.09	420.697	393.5	315.109	302.097	378.034	6
P97473	RISC-loading complex subunit TARBP2	Tarbp2	7	100	147.1	144.379	125.124	150.974	135.546	153.508	6
P97478	5-demethoxyubiquinone hydroxylase, mitochondrial	Coq7	9	100	213.212	213.794	220.031	231.699	210.897	228.191	6
P97480	Eyes absent homolog 3	Eya3	8	100	495.633	466.23	398.123	412.521	380.109	491.909	6
P97493	Thioredoxin, mitochondrial	Txn2	3	100	1062.5	999.234	1071.6	1180.16	1130.59	1187.38	6
P97494	Glutamate--cysteine ligase catalytic subunit	Gclc	20	100	854.181	746.95	790.391	700.947	695.209	756.46	6
P97496	SWI/SNF complex subunit SMARCC1	Smarcc1	18	100	166.752	159.008	174.057	137.344	115.496	158.964	6
P97499	Telomerase protein component 1	Tep1	36	100	266.816	252.183	269.009	233.911	224.285	253.463	6
P97742	Carnitine O-palmitoyltransferase 1, liver isoform	Cpt1a	21	100	414.708	390.474	380.873	374.06	402.328	403.66	6
P97760	DNA-directed RNA polymerase II subunit RPB3	Polr2c	13	100	960.565	1109.16	1135.13	870.28	1012.46	905.086	6
P97762	Retinitis pigmentosa 9 protein homolog	rp9	4	100	110.893	103.175	90.8986	122.067	97.5947	112.62	6
P97765	WW domain-binding protein 2	Wbp2	5	100	270.731	299.452	249.718	252.633	246.292	254.404	6
P97770	THUMP domain-containing protein 3	Thumpd3	19	100	382.565	398.519	403.79	351.932	356.354	395.207	6
P97772	Metabotropic glutamate receptor 1	Grm1	2	83.3	#NUM!	279.581	372.668	289.43	196.348	482.294	5
P97783	Protein AF1q	Mllt11	3	100	207.646	238.354	193.487	226.637	206.673	310.416	6
P97785	GDNF family receptor alpha-1	Gfra1	5	100	113.176	93.457	89.3423	68.1665	97.7496	117.858	6
P97789	5'-3' exoribonuclease 1	Xrn1	39	100	629.113	632.863	666.862	660.742	705.946	594.642	6
P97792	Coxsackievirus and adenovirus receptor homolog	Cxadr	10	100	614.528	643.337	731.459	808.635	756.311	741.85	6
P97797	Tyrosine-protein phosphatase non-receptor type substrate 1	Sirpa	10	100	619.511	585.938	598.924	491.512	422.966	557.574	6
P97798	Neogenin	Neo1	33	100	460.525	462.072	485.94	291.28	295.767	407.645	6
P97799	Neurensin-1	Nrsn1	2	100	84.1872	56.8689	86.479	125.174	84.0935	87.38	6
P97801	Survival motor neuron protein	Smn1	2	91.7	63.415	39.87	70.8447	74.7882	60.8384	52.8934	6
P97807	Fumarate hydratase, mitochondrial	Fh	25	100	14861.8	15208.9	15183.2	15643.8	16808.9	15954.1	6
P97817	Cerebellar degeneration-related protein 2	Cdr2	3	91.7	61.2353	46.5123	53.42	55.1525	#NUM!	56.7866	5
P97819	85/88 kDa calcium-independent phospholipase A2	Pla2g6	10	100	209.862	272.177	239.036	236.608	272.181	215.268	6
P97820	Mitogen-activated protein kinase kinase kinase kinase 4	Map4k4	17	100	75.3859	87.9822	78.0547	59.255	53.4869	81.6795	6
P97821	Dipeptidyl peptidase 1	Ctsc	3	100	169.434	146.664	160.365	141.601	148.352	78.6944	6
P97822	Acidic leucine-rich nuclear phosphoprotein 32 family member E	Anp32e	9	100	6204.21	6011.01	6638.43	6964.67	7061.74	5966.93	6
P97823	Acyl-protein thioesterase 1	Lypla1	5	100	468.63	425.394	493.384	524.54	590.951	426.272	6
P97825	Jupiter microtubule associated homolog 1	Jpt1	5	100	284.08	272.889	274.349	246.711	229.501	347.387	6
P97855	Ras GTPase-activating protein-binding protein 1	G3bp1	14	100	2228.15	2235.28	2113.99	1799.2	1718.63	2096.11	6
P97858	Solute carrier family 35 member B1	Slc35b1	3	100	1019.11	515.624	998.861	944.329	1686.64	920.08	6
P97864	Caspase-7	Casp7	6	100	79.4432	68.6967	78.8431	66.3789	67.3764	90.2042	6
P97865	Peroxisomal targeting signal 2 receptor	Pex7	2	91.7	141.528	146.949	154.614	80.9563	154.822	108.709	6
P97868	E3 ubiquitin-protein ligase RBBP6	Rbbp6	31	100	308.875	297.51	323.338	285.512	296.491	339.999	6
P97872	Dimethylaniline monooxygenase [N-oxide-forming] 5	Fmo5	13	100	216.312	190.849	214.046	210.458	184.456	213.497	6
P97930	Thymidylate kinase	Dtymk	10	100	323.454	356.841	359.847	347.697	434.467	426.281	6
P98063	Bone morphogenetic protein 1	Bmp1	20	100	1065.03	1001.53	1034.9	1071.3	1109.67	1097.63	6
P98083	SHC-transforming protein 1	Shc1	19	100	517.545	540.881	486.781	390.304	405.557	405.477	6
P98154	Integral membrane protein DGCR2/IDD	Dgcr2	5	100	112.765	99.4131	100.838	117.181	84.5851	119.238	6
P98156	Very low-density lipoprotein receptor	Vldlr	13	100	340.71	370.948	357.331	258.306	247.862	421.394	6
P98191	Phosphatidate cytidylyltransferase 1	Cds1	9	100	224.81	209.344	200.936	252.34	229.439	238.512	6
P98192	Dihydroxyacetone phosphate acyltransferase	Gnpat	16	100	346.729	332.928	332.079	404.521	336.768	368.046	6
P98195	Probable phospholipid-transporting ATPase IIB	Atp9b	22	100	245.071	246.991	248.865	248.489	251.546	224.647	6
P98197	Probable phospholipid-transporting ATPase IH	Atp11a	15	100	156.028	134.591	139.606	136.531	139.339	148.003	6
P98200	Phospholipid-transporting ATPase IB	Atp8a2	18	100	191.561	163.782	190.154	169.964	177.216	196.347	6
P98203	Armadillo repeat protein deleted in velo-cardio-facial syndrome homolog	Arvcf	25	100	1170.19	1114.78	1028.88	1249.76	1194.83	1187.51	6
P99024	Tubulin beta-5 chain	Tubb5	4	100	33393.8	31710.3	31963.5	35535.5	39438.1	32544.9	6
P99026	Proteasome subunit beta type-4	Psmb4	8	100	6911.57	6947.91	7422.17	6766.76	7723.98	7349.01	6
P99027	60S acidic ribosomal protein P2	Rplp2	7	100	12941.4	12320.2	12958.8	14696.2	14631.6	12147.5	6
P99028	Cytochrome b-c1 complex subunit 6, mitochondrial	Uqcrh	6	100	877.195	941.609	933.046	1212.59	1064.67	1197.48	6
P99029	Peroxiredoxin-5, mitochondrial	Prdx5	11	100	11249.9	11344.4	11416.5	12918.2	11904.1	12574.2	6
[truncated: 5,929 more rows]

## Sheet: Male P33T
Accessions	Protein Name	Gene	#Stripped Seqs Identified	Protein Coverage (%)	P33T1 Rep 1	P33T1 Rep 2	P33T1 Rep 3	P33T1 Rep 4	P33T1 Rep 5	P33T1 Rep 6	#P33T
A0AUP1	Coiled-coil domain-containing protein 112	Ccdc112	10	100	209.542	190.587	177.259	186.134	202.857	174.994	6
A1A5B6	TBC1 domain family member 25	Tbc1d25	4	100	74.5104	63.969	77.9857	57.8063	65.3202	74.3559	6
A1IGU4	Rho guanine nucleotide exchange factor 37	Arhgef37	5	100	54.9616	64.4984	57.5626	51.9566	55.3391	63.9379	6
A1L314	Macrophage-expressed gene 1 protein	Mpeg1	8	100	154.063	215.83	198.949	587.781	512.231	220.543	6
A2A432	Cullin-4B	Cul4b	33	100	1429.46	1474.09	1292.49	1436.67	1395.27	1524.87	6
A2A4P0	ATP-dependent RNA helicase DHX8	Dhx8	28	100	272.732	258.95	250.306	251.978	250.328	267.548	6
A2A559	Post-GPI attachment to proteins factor 3	Pgap3	1	100	595.223	299.457	404.968	430.693	391.726	449.77	6
A2A5R2	Brefeldin A-inhibited guanine nucleotide-exchange protein 2	Arfgef2	66	100	1629.05	1630.57	1642.35	1723.04	1756.64	1633.37	6
A2A5Z6	E3 ubiquitin-protein ligase SMURF2	Smurf2	6	91.7	135.182	78.3254	134.886	132.741	#NUM!	85.9915	5
A2A690	Protein TANC2	Tanc2	23	100	60.6138	67.0742	60.4383	50.1935	54.9555	52.5756	6
A2A699	Protein FAM171A2	Fam171a2	1	75	921.405	763.787	#NUM!	911.857	854.474	722.199	5
A2A6A1	G patch domain-containing protein 8	Gpatch8	21	100	146.637	132.975	133.088	134.155	124.802	138.19	6
A2A6Q5	Cell division cycle protein 27 homolog	Cdc27	11	100	221.532	219.013	190.184	217.152	225.692	223.395	6
A2A791	Zinc finger MYM-type protein 4	Zmym4	21	100	228.479	209.877	250.104	298.347	281.619	234.619	6
A2A7S8	Uncharacterized protein KIAA1522	Kiaa1522	7	100	104.06	109.653	103.37	129.548	112.55	95.1551	6
A2A863	Integrin beta-4	Itgb4	8	100	106.476	85.557	122.627	78.3545	69.0865	96.6966	6
A2A8L1	Chromodomain-helicase-DNA-binding protein 5	Chd5	9	100	171.188	139.211	178.644	205.273	224.217	163.612	6
A2A8L5	Receptor-type tyrosine-protein phosphatase F	Ptprf	73	100	2020.42	1923.35	1978.61	3118.84	3567.61	2534.74	6
A2A8U2	Transmembrane protein 201	Tmem201	6	100	423.884	345.501	388.672	388.1	355.949	343.779	6
A2A8Z1	Oxysterol-binding protein-related protein 9	Osbpl9	15	100	387.115	352.208	378.784	337.27	380.996	357.852	6
A2A9C3	KICSTOR complex protein SZT2	Szt2	23	100	249.667	213.5	227.207	209.971	220.013	218.437	6
A2A9F4	Keratinocyte differentiation factor 1	Kdf1	7	100	340.159	372.056	366.13	296.249	307.835	261.561	6
A2AAE1	Transmembrane protein KIAA1109	Kiaa1109	32	100	108.712	114.517	107.51	140.69	139.576	117.779	6
A2ABV5	Mediator of RNA polymerase II transcription subunit 14	Med14	22	100	342.543	354.273	360.888	405.313	376.189	394.062	6
A2ACP1	Tetratricopeptide repeat protein 39A	Ttc39a	14	100	605.705	584.799	624.302	731.082	636.252	618.395	6
A2ADA5	tRNA pseudouridine synthase-like 1	Pusl1	3	100	121.372	123.089	103.628	124.106	96.4031	88.2623	6
A2ADY9	Protein DDI1 homolog 2	Ddi2	16	100	1149.1	1199.68	1222.32	1333.88	1301.2	1247.82	6
A2AF47	Dedicator of cytokinesis protein 11	Dock11	50	100	509.366	527.637	535.945	564.421	595.318	566.506	6
A2AF53	Transmembrane protein 185A	Tmem185a	1	75	258.974	242.244	235.003	#NUM!	231.005	199.657	5
A2AFS3	UPF0577 protein KIAA1324	Kiaa1324	22	100	2057.41	2043.44	2010.2	1857.72	1944.08	2148.24	6
A2AG50	MAP7 domain-containing protein 2	Map7d2	22	100	270.184	326.788	297.429	319.838	330.14	293.271	6
A2AGA4	Rhomboid-related protein 2	Rhbdl2	5	100	293.856	281.357	299.668	264.424	251.339	244.661	6
A2AGH6	Mediator of RNA polymerase II transcription subunit 12	Med12	24	100	111.202	113.684	103.827	131.044	129.883	147.081	6
A2AGT5	Cytoskeleton-associated protein 5	Ckap5	92	100	1752.66	1736.16	1811.93	1870.07	1883.04	1825.67	6
A2AH22	Activating molecule in BECN1-regulated autophagy protein 1	Ambra1	3	100	85.5188	104.141	106.579	105.743	120.121	76.9464	6
A2AHC3	Calmodulin-regulated spectrin-associated protein 1	Camsap1	31	100	805.866	748.084	776.731	717.111	737.592	762.025	6
A2AI08	Taperin	Tprn	5	91.7	96.9705	97.8797	97.8036	83.8755	#NUM!	124.038	5
A2AIG8	1-aminocyclopropane-1-carboxylate synthase-like protein 1	Accs	8	100	371.92	330.934	341.64	328.281	348.539	370.853	6
A2AIL4	NADH dehydrogenase (ubiquinone) complex I, assembly factor 6	Ndufaf6	9	100	477.992	452.197	434.99	443.687	414.096	450.563	6
A2AIV2	Protein virilizer homolog	Virma	35	100	529.729	528.824	568.661	565.544	547.829	591.06	6
A2AIW0	Endosome-associated-trafficking regulator 1	Entr1	7	91.7	345.782	385.286	297.084	335.232	277.044	293.434	6
A2AJ15	Endoplasmic reticulum mannosyl-oligosaccharide 1,2-alpha-mannosidase	Man1b1	23	100	381.98	356.876	352.453	314.359	321.767	349.1	6
A2AJ76	Hemicentin-2	Hmcn2	13	100	1016.25	913.446	1562.79	1094.89	1562.19	967.039	6
A2AJ88	Patatin-like phospholipase domain-containing protein 7	Pnpla7	6	100	137.128	130.271	128.036	123.48	130.522	118.462	6
A2AJA9	Apical junction component 1 homolog	Ajm1	7	83.3	144.708	139.799	200.386	114.811	132.529	#NUM!	5
A2AJI0	MAP7 domain-containing protein 1	Map7d1	20	100	1034.72	1055.2	1182.75	1256.84	1160.87	1228.89	6
A2AJK6	Chromodomain-helicase-DNA-binding protein 7	Chd7	12	83.3	303.424	259.963	#NUM!	316.552	275.705	275.827	5
A2AJL3	FGGY carbohydrate kinase domain-containing protein	Fggy	10	100	207.821	196.087	200.867	209.439	228.361	225.707	6
A2AJQ3	Probable C-mannosyltransferase DPY19L4	Dpy19l4	6	91.7	168.94	158.211	#NUM!	153.362	196.883	155.882	5
A2AJT4	Arginine/serine-rich protein PNISR	Pnisr	9	100	83.1984	59.4204	81.6305	110.049	142.364	89.3851	6
A2AKB9	DDB1- and CUL4-associated factor 10	Dcaf10	6	100	1225.61	1241.51	1064.39	1446.04	1390.49	1184.63	6
A2AKG8	Focadhesin	Focad	35	100	362.528	414.61	429.415	396.413	379.823	371.932	6
A2AKX3	Probable helicase senataxin	Setx	13	100	237.449	213.853	336.567	307.785	387.436	258.917	6
A2ALK8	Tyrosine-protein phosphatase non-receptor type 3	Ptpn3	3	58.3	21.9668	22.5685	#NUM!	17.1487	26.3896	22.457	5
A2ALS5	Rap1 GTPase-activating protein 1	Rap1gap	21	100	656.727	644.924	645.135	866.76	869.671	780.397	6
A2ALU4	Protein Shroom2	Shroom2	41	100	430.752	412.446	421.327	381.017	384.761	390.988	6
A2ALW5	DnaJ homolog subfamily C member 25	Dnajc25	7	100	80.863	71.8288	83.3968	77.3529	82.3715	70.3456	6
A2AM29	Protein AF-9	Mllt3	6	100	153.806	139.942	157.845	224.964	282.533	208.891	6
A2AN08	E3 ubiquitin-protein ligase UBR4	Ubr4	150	100	1717.64	1711.54	1718.51	1775	1711.22	1820.65	6
A2APV2	Formin-like protein 2	Fmnl2	27	100	196.615	166.021	198.739	221.065	228.834	199.879	6
A2APY7	Arginine-hydroxylase NDUFAF5, mitochondrial	Ndufaf5	10	100	317.973	302.074	278.49	316.108	279.373	247.599	6
A2AQ07	Tubulin beta-1 chain	Tubb1	5	100	402.671	292.292	344.681	377.042	337.228	190.501	6
A2AQ19	RNA polymerase-associated protein RTF1 homolog	Rtf1	12	100	505.923	461.774	543.672	516.97	488.947	492.811	6
A2AQ25	Sickle tail protein	Skt	60	100	724.491	671.719	673.131	753.337	745.684	761.2	6
A2AQW0	Mitogen-activated protein kinase kinase kinase 15	Map3k15	42	100	865.606	867.91	917.243	995.835	1166.65	1140.35	6
A2AR02	Peptidyl-prolyl cis-trans isomerase G	Ppig	10	100	416.684	410.613	405.583	390.469	406.273	449.243	6
A2ARP1	Inositol hexakisphosphate and diphosphoinositol-pentakisphosphate kinase 1	Ppip5k1	23	100	442.224	472.688	430.707	499.527	573.434	480.576	6
A2AS55	Ankyrin repeat domain-containing protein 16	Ankrd16	5	91.7	78.8919	74.9798	60.1225	72.0858	95.5676	74.5524	6
A2ASS6	Titin	Ttn	113	100	791.44	797.97	924.299	835.475	948.052	767.731	6
A2ASZ8	Calcium-binding mitochondrial carrier protein SCaMC-2	Slc25a25	19	100	834.345	761.487	800.642	782.209	731.932	649.486	6
A2AT37	Regulator of nonsense transcripts 2	Upf2	34	100	276.15	290.543	282.363	304.545	318.666	297.196	6
A2ATU0	Probable 2-oxoglutarate dehydrogenase E1 component DHKTD1, mitochondrial	Dhtkd1	18	100	430.67	367.212	355.518	404.123	410.684	365.214	6
A2AWA9	Rab GTPase-activating protein 1	Rabgap1	30	100	558.826	489.045	550.412	550.191	532.168	529.71	6
A2AWL7	MAX gene-associated protein	Mga	20	91.7	102.261	106.951	#NUM!	93.022	107.901	103.131	5
A2BDX3	Adenylyltransferase and sulfurtransferase MOCS3	Mocs3	9	100	2594.3	2328.13	2370.2	2782.54	2683.51	2467.58	6
A2BE28	Ribosomal biogenesis protein LAS1L	Las1l	20	100	610.932	557.621	617.86	649.373	559.833	597.394	6
A2BH40	AT-rich interactive domain-containing protein 1A	Arid1a	45	100	476.958	457.934	467.438	501.556	523.906	515.684	6
A2CG49	Kalirin	Kalrn	15	100	54.7057	45.2006	41.5301	53.398	54.0553	33.4708	6
A2CG63	AT-rich interactive domain-containing protein 4B	Arid4b	19	100	104.699	95.867	112.656	107.583	109.277	107.404	6
A2RSJ4	UHRF1-binding protein 1-like	Uhrf1bp1l	20	100	181.419	154.903	192.944	188.89	193.477	167.065	6
A2RSQ0	DENN domain-containing protein 5B	Dennd5b	10	100	131.046	140.176	127.564	184.3	153.639	135.655	6
A2RSX7	tRNA wybutosine-synthesizing protein 5	Tyw5	8	100	211.809	185.079	278.877	217.532	240.899	247.987	6
A2RSY1	KAT8 regulatory NSL complex subunit 3	Kansl3	7	100	64.9576	64.6609	59.6316	67.2081	84.0156	69.2358	6
A2RSY6	TRMT1-like protein	Trmt1l	21	100	355.127	374.106	370.797	483.208	435.406	375.301	6
A2RT62	F-box/LRR-repeat protein 16	Fbxl16	10	100	132.876	157.518	167.836	205.049	242.762	245.839	6
A2RT67	DENN domain-containing protein 3	Dennd3	19	100	259.333	233.492	237.478	227.915	243.72	248.693	6
A2RTL5	Arginine/serine-rich coiled-coil protein 2	Rsrc2	7	100	393.839	429.832	468.779	357.528	463.403	480.166	6
A3KFM7	Chromodomain-helicase-DNA-binding protein 6	Chd6	13	100	1828.58	1564.89	2180.58	1971.45	2516.09	1684.09	6
A3KG59	Peptidase M20 domain-containing protein 2	Pm20d2	4	83.3	173.91	148.981	154.179	186.275	193.97	225.751	6
A3KGB4	TBC1 domain family member 8B	Tbc1d8b	28	100	907.825	955.32	929.156	825.306	910.71	985.531	6
A3KGF9	Coiled-coil domain-containing protein 9B	Ccdc9b	10	100	98.2999	89.616	90.8298	94.3743	108.159	93.8647	6
A3KGS3	Ral GTPase-activating protein subunit alpha-2	Ralgapa2	31	100	247.522	253.329	270.934	247.792	233.651	280.022	6
A3KGV1	Outer dense fiber protein 2	Odf2	16	100	357.628	317.249	350.941	332.893	411.022	334.117	6
A3KMP2	Tetratricopeptide repeat protein 38	Ttc38	22	100	1086.03	1327.31	1284.91	1038.3	1043.23	1222.85	6
A4FUP9	Glycosyltransferase 1 domain-containing protein 1	Glt1d1	4	100	60.5019	59.6731	56.5669	45.1139	66.4987	64.8903	6
A4Q9F0	Tubulin polyglutamylase TTLL7	Ttll7	2	91.7	53.9432	22.6704	46.83	53.79	36.8177	49.4627	6
A6H584	Collagen alpha-5(VI) chain	Col6a5	6	75	361.115	221.096	369.592	229.451	207.184	173.516	6
A6H5Y3	Methionine synthase	Mtr	13	100	101.229	104.334	116.959	99.8557	103.476	91.0324	6
A6H5Z3	Exocyst complex component 6B	Exoc6b	32	100	1146.31	1154.35	1125.23	1086.66	1179.27	1144.59	6
A6H611	Mitochondrial intermediate peptidase	Mipep	17	100	563.41	542.358	541.346	596.264	558.278	487.244	6
A6H619	PHD and RING finger domain-containing protein 1	Phrf1	10	100	132.036	136.916	134.956	118.086	160.004	136.58	6
A6H630	Damage-control phosphatase ARMT1	Armt1	16	100	206.374	207.832	189.981	176.084	201.899	206.72	6
A6H687	SAC3 domain-containing protein 1	Sac3d1	2	100	62.7563	58.1161	52.3425	42.8676	67.1572	69.5455	6
A6H6A9	Rab GTPase-activating protein 1-like	Rabgap1l	6	100	55.7361	59.1134	54.4896	64.8381	60.8382	82.5286	6
A6H8H2	DENN domain-containing protein 4C	Dennd4c	58	100	1597.87	1648.45	1661.36	1783.14	1889.42	1690.29	6
A6X919	Probable C-mannosyltransferase DPY19L1	Dpy19l1	3	83.3	177.983	153.632	170.635	145.371	#NUM!	172.012	5
A6X935	Inter alpha-trypsin inhibitor, heavy chain 4	Itih4	6	100	1719.75	1477.45	2880.79	1983.62	2381.27	1609.37	6
A7E1Z1	Transmembrane protein 215	Tmem215	4	100	115.156	139.032	125.031	139.781	131.913	165.405	6
A8C756	Thyroid adenoma-associated protein homolog	Thada	24	100	318.368	340.079	349.437	387.93	355.24	330.195	6
A8Y5H7	SEC14-like protein 1	Sec14l1	24	100	2809.97	2693.27	2442.49	3230.22	3276.75	2828.2	6
A9JSM3	Transmembrane protein 238	Tmem238	1	83.3	328.712	#NUM!	409.021	361.736	497.429	255.49	5
B0V2N1	Receptor-type tyrosine-protein phosphatase S	Ptprs	10	100	73.3734	68.2639	93.3674	103.57	101.196	94.755	6
B1AQJ2	Ubiquitin carboxyl-terminal hydrolase 36	Usp36	11	100	65.3687	52.806	74.4807	57.8831	66.2493	54.8462	6
B1AR13	CDGSH iron-sulfur domain-containing protein 3, mitochondrial	Cisd3	3	100	138.973	166.311	170.21	59.3615	162.044	169.08	6
B1ARW8	Uncharacterized protein C1orf122 homolog		3	100	630.332	586.168	581.03	579.723	512.368	638.331	6
B1AUE5	Peroxisome biogenesis factor 10	Pex10	5	100	223.391	168.96	153.598	240.138	301.821	182.779	6
B1AUH1	Receptor-type tyrosine-protein phosphatase U	Ptpru	12	100	174.512	139.478	132.683	230.129	196.575	156.698	6
B1AVH7	TBC1 domain family member 2A	Tbc1d2	8	100	136.672	125.232	113.151	127.201	102.708	107.464	6
B1AVY7	Kinesin-like protein KIF16B	Kif16b	15	100	368.311	467.469	607.989	538.545	619.232	469.851	6
B1AVZ0	Uracil phosphoribosyltransferase homolog	Uprt	13	100	1133.46	1206.36	1229.27	1166.68	1212.56	1160.72	6
B1AXH1	NHS-like protein 2	Nhsl2	7	100	163.522	145.552	143.901	158.753	189.496	170.57	6
B1AXP6	Mitochondrial import receptor subunit TOM5 homolog	Tomm5	5	100	639.423	566.512	573.417	612.338	578.447	531.156	6
B1AY10	Transcriptional repressor NF-X1	Nfx1	17	100	324.081	326.668	343.86	319.397	304.83	324.097	6
B1AY13	Ubiquitin carboxyl-terminal hydrolase 24	Usp24	58	100	396.875	422.181	424.524	444.434	466.3	406.068	6
B1AZ99	OTU domain-containing protein 3	Otud3	6	100	129.391	129.688	119.22	113.28	109.961	134.704	6
B1AZA5	Transmembrane protein 245	Tmem245	9	100	640.948	607.693	602.798	497.644	534.196	553.317	6
B1AZI6	THO complex subunit 2	Thoc2	42	100	959.041	993.124	1011.65	1031.64	1069.12	986.405	6
B1AZP2	Disks large-associated protein 4	Dlgap4	10	100	316.221	315.692	267.582	275.565	230.458	272.894	6
B2B9E1	Triple QxxK/R motif-containing protein	Triqk	1	100	6104.61	6147	6540.33	4834.84	5913.85	5981.26	6
B2KF05	Bromodomain and PHD finger-containing protein 3	Brpf3	5	91.7	54.7987	67.8869	61.1662	66.0852	80.3206	74.8563	6
B2RQC6	CAD protein	Cad	87	100	5289.38	5254.09	5206.59	5083.56	5252.96	6568.89	6
B2RQR8	Endothelin-converting enzyme 2	Ece2	9	100	76.2984	84.5476	64.2196	62.488	112.736	69.0107	6
B2RR83	3'-5' RNA helicase YTHDC2	Ythdc2	22	100	278.113	268.52	283.194	305.705	279.092	271.303	6
B2RRD7	Peregrin	Brpf1	7	100	97.7665	104.892	141.878	122.294	128.323	120.431	6
B2RRE7	OTU domain-containing protein 4	Otud4	24	100	857.69	873.036	846.824	923.533	979.179	948.025	6
B2RS91	RNA polymerase I-specific transcription initiation factor RRN3	Rrn3	6	91.7	51.294	46.4176	#NUM!	55.4189	50.074	55.8561	5
B2RSH2	Guanine nucleotide-binding protein G(i) subunit alpha-1	Gnai1	5	100	678.726	557.488	599.445	535.191	525.733	605.969	6
B2RUJ5	Amyloid-beta A4 precursor protein-binding family A member 1	Apba1	9	100	79.7666	91.4485	104.899	78.9432	106.186	89.9476	6
B2RUR8	OTU domain-containing protein 7B	Otud7b	9	100	179.934	176.816	170.773	192.023	167.869	178.966	6
B2RWS6	Histone acetyltransferase p300	Ep300	13	100	117.957	112.826	119.149	146.364	145.558	139.129	6
B2RX14	Terminal uridylyltransferase 4	Tut4	23	100	194.474	192.316	164.34	231.325	206.825	198.97	6
B2RX88	Centrosome and spindle pole associated protein 1	Cspp1	8	91.7	43.9492	59.3094	50.959	50.4289	75.9105	59.6335	6
B2RXC1	Trafficking protein particle complex subunit 11	Trappc11	29	100	265.002	247.175	294.98	298.672	306.792	259.188	6
B2RXR6	Serine/threonine-protein phosphatase 6 regulatory ankyrin repeat subunit B	Ankrd44	33	100	493.728	462.195	452.965	496.289	510.2	541.768	6
B2RXS4	Plexin-B2	Plxnb2	54	100	1771.97	1575.19	1649.64	1837.55	1718.75	1443.88	6
B2RY04	Dedicator of cytokinesis protein 5	Dock5	13	100	96.556	77.2395	67.8967	106.116	109.099	79.2445	6
B2RY56	RNA-binding protein 25	Rbm25	32	100	1160.65	1210.91	1135.6	1102.73	1166.79	1159.66	6
B7ZMP1	Xaa-Pro aminopeptidase 3	Xpnpep3	13	100	541.883	478.358	525.951	509.484	458.936	457.274	6
B8ZXI1	Queuine tRNA-ribosyltransferase accessory subunit 2	Qtrt2	8	100	343	331.76	407.975	351.463	407.735	339.773	6
B9EJ80	PDZ domain-containing protein 8	Pdzd8	27	100	476.887	491.288	523.168	454.508	459.315	444.864	6
B9EJ86	Oxysterol-binding protein-related protein 8	Osbpl8	25	100	763.792	793.27	697.044	727.903	755.506	687.615	6
B9EJA2	Cortactin-binding protein 2	Cttnbp2	32	100	188.901	176.896	169.04	178.753	158.621	169.448	6
B9EJR8	Dynein assembly factor 5, axonemal	Dnaaf5	20	100	182.328	189.482	168.935	180.923	180.38	193.769	6
B9EKI3	TATA element modulatory factor	Tmf1	39	100	637.56	629.061	620.682	588.03	627.086	675.105	6
B9EKR1	Receptor-type tyrosine-protein phosphatase zeta	Ptprz1	9	75	86.9752	93.3342	109.714	#NUM!	107.864	91.5926	5
C0HK79	Adipocyte-related X-chromosome expressed sequence 1	Arxes1	6	100	2866.64	2778.36	3156.99	2857.27	2296.02	2248.82	6
C0HKD8	Microfibrillar-associated protein 1A	Mfap1a	14	100	752.125	791.069	841.134	873.993	872.699	785.045	6
C0HKG5	Ribonuclease T2-A	Rnaset2a	3	100	567.84	619.603	455.955	846.98	753.101	1080.71	6
Col6A3_WT	Col6A3_WT	Col6A3_WT	51	100	289.717	206.795	305.899	330.969	184.452	149.595	6
D3YVE8	Solute carrier family 35 member G2	Slc35g2	9	100	2597.54	2478.25	2295.2	2182.32	2371.19	2338.99	6
D3YX43	V-set and immunoglobulin domain-containing protein 10	Vsig10	5	100	239.373	217.656	239.745	309.709	316.551	232.025	6
D3YXK1	Atherin	Samd1	5	75	100.557	135.074	#NUM!	123.726	172.15	131.801	5
D3YXK2	Scaffold attachment factor B1	Safb	25	100	1698.63	1701.82	1887.76	1746.2	1911.41	1926.91	6
D3YZG8	Probable bifunctional methylenetetrahydrofolate dehydrogenase/cyclohydrolase 2	Mthfd2l	5	100	187.085	181.112	188.383	140.238	191.82	159.472	6
D3YZP9	Coiled-coil domain-containing protein 6	Ccdc6	22	100	1493.88	1714.36	1595.41	1475.51	1553.83	1650.35	6
D3Z2R5	Selenoprotein N	Selenon	5	100	318.084	315.521	302.82	372.067	355.995	299.471	6
D3Z4S3	Putative peptidyl-tRNA hydrolase PTRHD1	Ptrhd1	5	100	813.792	810.063	874.656	746.853	845.153	817.6	6
D3Z690	Izumo sperm-egg fusion protein 4	Izumo4	4	100	337.866	318.109	264.78	348.718	369.377	250.142	6
D3Z6P0	Protein disulfide-isomerase A2	Pdia2	28	100	3391.88	2817.5	4682.61	2851.8	1062.81	2104.02	6
D3Z7P3	Glutaminase kidney isoform, mitochondrial	Gls	27	100	2649.16	2568.18	2625.11	2629.54	2904.57	2766.31	6
D3Z7Q2	Small integral membrane protein 20	Smim20	2	100	1544.15	1776.22	1280.57	1472.93	1293.73	1868.93	6
E1U8D0	Protein SOGA1	Soga1	27	100	132.175	112.053	129.295	193.338	191.943	179.529	6
E9PV24	Fibrinogen alpha chain	Fga	4	100	303.279	176.604	640.213	460.309	562.197	246.596	6
E9PVA8	eIF-2-alpha kinase activator GCN1	Gcn1	121	100	2374.94	2357.53	2267.56	2357.63	2234.39	2406.19	6
E9PVB5	Tetratricopeptide repeat protein 17	Ttc17	10	100	68.8443	63.4315	60.5383	84.5092	73.1806	82.3339	6
E9PX95	ATP-binding cassette sub-family A member 17	Abca17	5	83.3	29.7047	37.1961	24.2766	17.1199	#NUM!	21.5098	5
E9PXF8	Myotubularin-related protein 13	Sbf2	6	91.7	126.381	121.613	125.272	123.186	131.081	115.505	6
E9PY46	Intraflagellar transport protein 140 homolog	Ift140	26	100	339.79	322.279	320.924	382.5	370.652	338.414	6
E9PYH6	Histone-lysine N-methyltransferase SETD1A	Setd1a	20	100	364.851	368.426	365.375	360.103	364.648	401.055	6
E9PYK3	Protein mono-ADP-ribosyltransferase PARP4	Parp4	46	100	596.226	585.635	641.774	704.715	686.706	634.599	6
E9PYL2	Proline-rich protein 12	Prr12	11	100	190.158	161.835	174.773	212.593	221.866	226.798	6
E9PZ19	Protein turtle homolog B	Igsf9b	3	58.3	46.9978	17.8476	#NUM!	40.6626	46.0175	26.6737	5
E9PZJ8	Activating signal cointegrator 1 complex subunit 3	Ascc3	76	100	3998.75	3979.95	4031.58	3948.12	4004.05	3907.17	6
E9PZM4	Chromodomain-helicase-DNA-binding protein 2	Chd2	30	100	482.851	490.614	479.823	526.128	498.213	482.697	6
E9Q1P8	Interferon regulatory factor 2-binding protein 2	Irf2bp2	14	100	527.801	536.523	535.201	824.198	869.686	804.757	6
E9Q286	Little elongation complex subunit 1	Ice1	8	91.7	93.755	108.824	88.4484	111.456	99.3012	141.599	6
E9Q309	Centrosome-associated protein 350	Cep350	21	100	134.655	124.825	136.711	141.216	148.156	121.052	6
E9Q349	WD repeat-containing protein 25	Wdr25	2	66.7	42.071	39.1407	#NUM!	56.4308	56.9042	55.2574	5
E9Q394	A-kinase anchor protein 13	Akap13	70	100	888.335	875.66	910.787	1093.76	1045.01	1135.16	6
E9Q3C1	C2 domain-containing protein 2	C2cd2	7	100	97.9144	111.59	114.713	138.692	124.251	105.992	6
E9Q3L2	Phosphatidylinositol 4-kinase alpha	Pi4ka	62	100	1454.67	1382.55	1382.38	1601.11	1570.81	1429.36	6
E9Q401	Ryanodine receptor 2	Ryr2	13	100	230.715	234.363	224.566	232.173	299.486	281.109	6
E9Q414	Apolipoprotein B-100	Apob	18	100	7816.47	5372.55	8561.27	6551	7555.46	3972.25	6
E9Q4F7	Ankyrin repeat domain-containing protein 11	Ankrd11	17	91.7	81.763	73.0622	74.4995	76.3605	67.1179	75.4789	6
E9Q4N7	AT-rich interactive domain-containing protein 1B	Arid1b	31	100	854.632	850.424	948.583	969.659	1008.58	950.07	6
E9Q4P1	WD repeat and FYVE domain-containing protein 1	Wdfy1	14	100	635.68	657.69	665.793	716.248	711.959	642.953	6
E9Q555	E3 ubiquitin-protein ligase RNF213	Rnf213	86	100	354.076	339.404	362.059	305.709	304.559	384.442	6
E9Q557	Desmoplakin	Dsp	117	100	1634.6	1719.65	1823.21	1810.1	1807.41	2100.63	6
E9Q5C9	Nucleolar and coiled-body phosphoprotein 1	Nolc1	17	100	1099.01	1159.58	1266.48	1022.07	1087.97	1125.27	6
E9Q5F9	Histone-lysine N-methyltransferase SETD2	Setd2	14	100	130.895	122.988	112.286	142.91	135.353	128.786	6
E9Q5K9	YTH domain-containing protein 1	Ythdc1	10	100	243.152	264.375	292.449	284.297	317.062	258.316	6
E9Q634	Unconventional myosin-Ie	Myo1e	19	100	294.077	300.653	323.171	217.38	253.789	278.331	6
E9Q6J5	Biorientation of chromosomes in cell division protein 1-like 1	Bod1l	46	100	107.567	114.766	124.929	141.989	147.869	134.989	6
E9Q6P5	Tetratricopeptide repeat protein 7B	Ttc7b	16	100	289.017	262.896	258.804	282.503	261.318	268.874	6
E9Q735	Ubiquitin conjugation factor E4 A	Ube4a	17	100	346.283	329.713	354.557	373.399	346.894	370.835	6
E9Q784	Zinc finger CCCH domain-containing protein 13	Zc3h13	26	100	309.636	307.397	322.324	320.023	330.587	316.427	6
E9Q7D5	Rho guanine nucleotide exchange factor 5	Arhgef5	21	100	329.186	335.882	308.838	293.382	332.498	278.497	6
E9Q7E2	AT-rich interactive domain-containing protein 2	Arid2	20	100	98.0032	94.4032	98.5249	113.111	117.175	95.7882	6
E9Q7G0	Nuclear mitotic apparatus protein 1	Numa1	114	100	3480.6	3360.72	3417.88	3546.47	3809.19	3529	6
E9Q7X6	Protein HEG homolog 1	Heg1	4	100	70.5979	45.8086	56.8356	83.6123	70.272	71.4163	6
E9Q8D0	DnaJ homolog subfamily C member 21	Dnajc21	11	100	422.059	401.029	342.213	362.527	364.705	432.642	6
E9Q8I9	Protein furry homolog	Fry	41	100	381.797	373.305	433.307	402.403	420.731	404.932	6
E9Q8T7	Dynein heavy chain 1, axonemal	Dnah1	18	83.3	159.587	128.12	#NUM!	176.118	142.86	141.962	5
E9Q9D5	Rab-like protein 2A	Rabl2	7	100	56.4748	57.191	49.9068	64.9986	58.9315	65.2793	6
E9QAM5	Helicase with zinc finger domain 2	Helz2	13	100	59.5781	68.8214	67.6303	44.0438	44.4324	57.7654	6
E9QAT4	Protein transport protein Sec16A	Sec16a	73	100	3373.81	3546.84	3392.02	2850.37	2877.51	3265.54	6
F6VAN0	Cyclic AMP-dependent transcription factor ATF-6 alpha	Atf6	16	100	220.369	220.523	228.602	201.495	221.473	263.057	6
F6ZDS4	Nucleoprotein TPR	Tpr	110	100	2284.4	2249.67	2382.86	2269.08	2339.99	2148.21	6
F7BJB9	MORC family CW-type zinc finger protein 3	Morc3	17	100	126.319	102.304	112.835	97.4502	110.395	108.17	6
F7BWT7	Tetraspanin-15	Tspan15	5	100	290.37	238.953	284.551	330.49	247.012	214.573	6
F8VPQ2	AT-rich interactive domain-containing protein 4A	Arid4a	10	100	202.665	186.762	193.362	207.378	273.621	207.371	6
F8VPU2	FERM, ARHGEF and pleckstrin domain-containing protein 1	Farp1	28	100	1361.66	1316	1413.38	1623.81	1565.82	1512.91	6
F8VPZ5	DNA excision repair protein ERCC-6	Ercc6	9	100	60.792	49.3854	59.0357	67.9891	73.4696	72.0061	6
F8VQB6	Unconventional myosin-X	Myo10	33	100	291.868	288.719	293.081	370.116	359.958	362.036	6
G3X9J0	Signal-induced proliferation-associated 1-like protein 3	Sipa1l3	43	100	1626.04	1532.9	1647.1	1537.33	1634.5	1535.72	6
G3X9K3	Brefeldin A-inhibited guanine nucleotide-exchange protein 1	Arfgef1	51	100	1346.02	1352.87	1393.25	1358.75	1356.65	1494.44	6
G3XA57	Rab11 family-interacting protein 2	Rab11fip2	11	100	239.051	234.297	246.098	251.126	263.609	233.86	6
G5E829	Plasma membrane calcium-transporting ATPase 1	Atp2b1	27	100	4428.56	4437.91	4077.51	4142.81	4403.18	4345.4	6
G5E861	Sodium channel and clathrin linker 1	Sclt1	11	100	294.295	252.754	331.826	307.173	294.026	268.088	6
G5E870	E3 ubiquitin-protein ligase TRIP12	Trip12	49	100	649.427	656.181	652.172	782.658	765.763	757.451	6
G5E872	Aminopeptidase RNPEPL1	Rnpepl1	6	100	259.369	247.247	231.909	218.193	226.473	228.877	6
G5E897	Protein O-glucosyltransferase 3	Poglut3	15	100	219.64	187.016	172.043	198.537	198.467	189.609	6
G5E8B9	Zinc finger and BTB domain-containing protein 11	Zbtb11	6	100	146.42	141.788	137.919	181.038	167.068	147.662	6
G5E8F4	Fucose-1-phosphate guanylyltransferase	Fpgt	11	100	418.78	407.899	452.496	387.73	457.39	438.3	6
G5E8K5	Ankyrin-3	Ank3	60	100	1245.72	1300.67	1266.17	1235.62	1246.61	1267.32	6
G5E8P0	Gamma-tubulin complex component 6	Tubgcp6	11	100	70.5316	63.0268	67.3148	67.9945	83.3125	58.4425	6
G5E8P1	Bromodomain-containing protein 1	Brd1	6	100	171.438	174.332	160.794	152.476	179.687	162.861	6
G5E8Q8	Adhesion G protein-coupled receptor F5	Adgrf5	4	91.7	23.1655	19.2765	36.562	#NUM!	14.8015	29.0478	5
GFP	Green fluorescent protein	GFP	1	91.7	151.758	132.717	128.125	98.1246	#NUM!	44.2379	5
O08529	Calpain-2 catalytic subunit	Capn2	32	100	1808.56	1892.26	1776.31	1648.08	1664.36	1789.59	6
O08532	Voltage-dependent calcium channel subunit alpha-2/delta-1	Cacna2d1	32	100	1405.95	1087.93	1370.4	1841.95	1875.03	1673.41	6
O08539	Myc box-dependent-interacting protein 1	Bin1	18	100	487.179	552.209	512.19	479.753	509.997	504.472	6
O08543	Ephrin-A5	Efna5	3	91.7	106.173	107.236	#NUM!	125.461	159.73	89.9277	5
O08547	Vesicle-trafficking protein SEC22b	Sec22b	15	100	9418.09	9096.57	9819.32	8059.02	8336.78	8807.06	6
O08550	Histone-lysine N-methyltransferase 2B	Kmt2b	10	100	102.966	95.1366	114.671	114.891	105.565	108.28	6
O08553	Dihydropyrimidinase-related protein 2	Dpysl2	26	100	22974.8	22782.6	23151.3	21700.1	23267	23206.7	6
O08573	Galectin-9	Lgals9	3	100	126.007	90.9312	108.97	118.804	56.688	131.759	6
O08576	RUN domain-containing protein 3A	Rundc3a	13	100	392.009	400.355	350.93	411.599	377.846	433.536	6
O08579	Emerin	Emd	11	100	1193.13	1260.82	1253.43	1125.32	1273.91	1312.36	6
O08580	Steroid hormone receptor ERR1	Esrra	6	100	57.9013	53.3868	89.6475	78.093	98.7735	67.5236	6
O08582	GTP-binding protein 1	Gtpbp1	20	100	706.334	650.71	677.058	872.963	817.116	813.933	6
O08583	THO complex subunit 4	Alyref	6	100	3512.99	3790.99	3682.85	3644.37	3861.16	3574.71	6
O08585	Clathrin light chain A	Clta	10	100	2435	2382.25	2676.03	2400.04	2712.4	2490.07	6
O08586	Phosphatidylinositol 3,4,5-trisphosphate 3-phosphatase and dual-specificity protein phosphatase PTEN	Pten	9	100	257.821	218.564	241.823	315.783	289.405	329.344	6
O08599	Syntaxin-binding protein 1	Stxbp1	29	100	8737.9	8400.49	9107.84	7655.01	8182.23	8022.81	6
O08600	Endonuclease G, mitochondrial	Endog	7	100	272.592	240.595	311.914	290.505	317.605	252.636	6
O08601	Microsomal triglyceride transfer protein large subunit	Mttp	36	100	1182.73	1128.06	1114.34	1193.08	1210.62	1202.78	6
O08605	MAP kinase-interacting serine/threonine-protein kinase 1	Mknk1	5	100	132.517	94.9742	112.11	135.792	168.623	112.956	6
O08609	Max-like protein X	Mlx	8	100	219.16	209.246	209.818	257.028	298.049	223.247	6
O08638	Myosin-11	Myh11	94	100	1537.12	1218.05	1333.14	996.151	818.557	997.201	6
O08648	Mitogen-activated protein kinase kinase kinase 4	Map3k4	21	100	594.028	573.721	593.718	636.563	647.269	602.712	6
O08663	Methionine aminopeptidase 2	Metap2	18	100	2295.67	2464.36	2903.41	2669.84	2857.76	3172.99	6
O08664	B-cell CLL/lymphoma 7 protein family member C	Bcl7c	2	100	218.7	174.055	225.525	208.045	222.68	139.329	6
O08688	Calpain-5	Capn5	14	100	399.473	354.099	355.055	385.27	422.685	342.343	6
O08709	Peroxiredoxin-6	Prdx6	19	100	36376.3	37699.1	35247.2	31828.9	32691.7	35073.8	6
O08710	Thyroglobulin	Tg	5	100	257.875	205.564	441.498	270.589	465.901	206.826	6
O08712	Tumor necrosis factor receptor superfamily member 11B	Tnfrsf11b	7	100	425.459	329.472	318.649	291.741	289.739	204.479	6
O08715	A-kinase anchor protein 1, mitochondrial	Akap1	4	100	178.429	161.99	171.802	211.429	175.023	208.29	6
O08734	Bcl-2 homologous antagonist/killer	Bak1	5	100	223.492	197.031	194.635	224.916	190.263	188.861	6
O08738	Caspase-6	Casp6	8	100	183.023	162.392	169.707	179.581	165.215	182.156	6
O08739	AMP deaminase 3	Ampd3	4	91.7	92.9085	61.8296	72.2028	38.5917	58.5549	46.1575	6
O08740	DNA-directed RNA polymerase II subunit RPB11	Polr2j	1	100	238.711	254.461	202.449	273.585	308.983	256.992	6
O08746	Matrilin-2	Matn2	5	83.3	169.378	206.049	245.157	193.516	192.855	153.176	6
O08749	Dihydrolipoyl dehydrogenase, mitochondrial	Dld	18	100	11743.8	11909.3	11997.6	11283.4	10863.8	10203.6	6
O08756	3-hydroxyacyl-CoA dehydrogenase type-2	Hsd17b10	12	100	4919.78	4638.98	5024.11	5265.33	4953.96	4294.96	6
O08759	Ubiquitin-protein ligase E3A	Ube3a	35	100	725.884	838.567	758.753	810.613	780.839	864.565	6
O08760	N-glycosylase/DNA lyase	Ogg1	7	100	123.607	120.558	156.105	143.515	115.739	117.879	6
O08784	Treacle protein	Tcof1	36	100	755.522	772.018	774.836	794.768	743.175	779.689	6
O08785	Circadian locomoter output cycles protein kaput	Clock	9	100	116.369	100.482	100.497	109.801	99.3613	107.966	6
O08788	Dynactin subunit 1	Dctn1	66	100	3212.02	3338.09	3234.64	3102.02	3155.26	3309.15	6
O08789	Max-binding protein MNT	Mnt	5	100	96.4104	88.3722	105.782	134.628	113.913	90.1318	6
O08795	Glucosidase 2 subunit beta	Prkcsh	18	100	21242.3	20937	21048.1	17698	18070	19057	6
O08807	Peroxiredoxin-4	Prdx4	11	100	1837.15	1963.77	1899.79	1686.57	1558.42	1720.65	6
O08808	Protein diaphanous homolog 1	Diaph1	45	100	1094.38	1250.95	1251.75	1347.67	1442.05	1456.06	6
O08810	116 kDa U5 small nuclear ribonucleoprotein component	Eftud2	43	100	3433.79	3474.03	3524.32	3450	3391.37	3493.67	6
O08811	General transcription and DNA repair factor IIH helicase subunit XPD	Ercc2	8	100	242.275	233.68	263.953	261.209	287.956	248.546	6
O08832	Polypeptide N-acetylgalactosaminyltransferase 4	Galnt4	12	100	411.769	383.914	319.685	313.951	282.945	335.487	6
O08848	60 kDa SS-A/Ro ribonucleoprotein	RO60	20	100	1046.26	1016.84	1033.87	1041.16	1098.48	1047.82	6
O08856	RNA polymerase II elongation factor ELL	Ell	10	100	73.7258	61.9826	76.9936	65.4183	70.3745	72.7964	6
O08912	Polypeptide N-acetylgalactosaminyltransferase 1	Galnt1	22	100	2522.47	2347.16	2104.31	1797.49	1758.42	1903.02	6
O08914	Fatty-acid amide hydrolase 1	Faah	15	100	2291.43	2093.47	2005.45	2058	1847.14	1743.65	6
O08915	AH receptor-interacting protein	Aip	12	100	1443.79	1592.72	1517.53	1510.49	1999.73	1472.91	6
O08917	Flotillin-1	Flot1	18	100	233.831	161.58	186.199	221.837	215.982	197.823	6
O08919	Numb-like protein	Numbl	8	100	51.5762	46.905	48.7983	51.1294	59.0894	62.8601	6
O08970	Tuftelin	Tuft1	9	100	83.0143	78.1997	95.8745	108.367	100.518	89.235	6
O08983	Hermansky-Pudlak syndrome 1 protein homolog	Hps1	5	100	121.149	118.788	143.185	116.585	127.41	135.491	6
O08992	Syntenin-1	Sdcbp	8	100	94.5918	84.6312	88.779	99.6788	104.774	94.7399	6
O08997	Copper transport protein ATOX1	Atox1	4	100	3729.17	4112.38	3991.81	3705.61	4404.97	4574.58	6
O08999	Latent-transforming growth factor beta-binding protein 2	Ltbp2	6	100	248.977	223.014	302.385	339.683	293.902	249.9	6
O09000	Nuclear receptor coactivator 3	Ncoa3	11	100	92.6928	99.8059	98.7038	135.728	129.181	100.895	6
O09005	Sphingolipid delta(4)-desaturase DES1	Degs1	6	100	2109.26	1997.77	2267.6	2092.66	2053.33	2118.63	6
O09012	Peroxisomal targeting signal 1 receptor	Pex5	23	100	288.178	255.52	264.354	281.302	301.812	275.207	6
O09044	Synaptosomal-associated protein 23	Snap23	11	100	1124.61	1200.38	1160.39	1229.62	1144.82	1104.28	6
O09046	L-amino-acid oxidase	Il4i1	4	66.7	171.645	76.2025	91.81	147.902	73.1502	#NUM!	5
O09061	Proteasome subunit beta type-1	Psmb1	14	100	9240.77	9816.65	9289.84	9418.84	9924.81	9044.21	6
O09106	Histone deacetylase 1	Hdac1	20	100	516.978	498.909	495.782	496.317	499.783	564.756	6
O09110	Dual specificity mitogen-activated protein kinase kinase 3	Map2k3	10	100	127.198	102.853	109.428	124.5	127.359	108.247	6
O09111	NADH dehydrogenase [ubiquinone] 1 beta subcomplex subunit 11, mitochondrial	Ndufb11	9	100	4139.92	3514.55	3601.41	3899.65	3474.28	3272.2	6
O09113	Homeobox protein orthopedia	Otp	1	75	2464.98	2591.36	2583.17	#NUM!	2680.97	2427.92	5
O09117	Synaptophysin-like protein 1	Sypl1	3	100	1121.52	934.496	693.946	774.21	616.801	883.219	6
O09126	Semaphorin-4D	Sema4d	7	100	49.8682	52.9578	68.6927	72.6027	72.8705	50.7026	6
O09130	NFATC2-interacting protein	Nfatc2ip	3	100	263.041	264.083	221.491	248.809	201.401	226.063	6
O09131	Glutathione S-transferase omega-1	Gsto1	14	100	1023.55	969.749	992.661	1900.47	1607.45	1014.05	6
O09159	Lysosomal alpha-mannosidase	Man2b1	35	100	5641.39	5427.25	5605.74	7318.72	7328.16	6837.06	6
O09167	60S ribosomal protein L21	Rpl21	8	100	2954.97	3244	3399.7	3265.87	3013.97	3107.03	6
O09172	Glutamate--cysteine ligase regulatory subunit	Gclm	7	100	571.376	597.694	612.755	762.14	857.61	726.47	6
O09174	Alpha-methylacyl-CoA racemase	Amacr	12	100	359.301	379.76	395.653	421.576	397.577	349.751	6
O35054	Claudin-4	Cldn4	3	100	1022.48	1114.82	1087.23	970.942	1055.81	660.586	6
O35071	Kinesin-like protein KIF1C	Kif1c	16	100	408.257	320.187	305.69	417.418	346.322	365.549	6
O35075	Vacuolar protein sorting-associated protein 26C	Vps26c	4	100	813.249	883.927	836.051	868.43	864.1	948.864	6
O35083	1-acyl-sn-glycerol-3-phosphate acyltransferase alpha	Agpat1	5	100	1038.57	1032.2	1082.03	1037.46	919.179	958.449	6
O35099	Mitogen-activated protein kinase kinase kinase 5	Map3k5	25	100	328.415	336.52	353.281	400.035	432.619	359.18	6
O35103	Osteomodulin	Omd	2	100	631.287	470.762	844.561	722.395	1116.51	370.636	6
O35114	Lysosome membrane protein 2	Scarb2	18	100	1046.4	911.545	984.152	1375.67	1277.35	1048.6	6
O35126	Atrophin-1	Atn1	4	91.7	234.862	246.388	202.964	259.29	265.414	260.709	6
O35127	Protein C10	Grcc10	4	100	364.532	324.799	344.297	516.903	463.085	489.742	6
O35129	Prohibitin-2	Phb2	20	100	5329.94	5039.89	5076.21	5270.08	4880.42	4290.39	6
O35130	Ribosomal RNA small subunit methyltransferase NEP1	Emg1	6	100	323.221	296.206	248.799	283.861	287.522	261.528	6
O35134	DNA-directed RNA polymerase I subunit RPA1	Polr1a	11	100	106.776	98.2816	103.741	113.87	89.9709	87.7253	6
O35136	Neural cell adhesion molecule 2	Ncam2	5	91.7	82.7533	66.8777	117.429	90.1623	102.791	#NUM!	5
O35143	ATPase inhibitor, mitochondrial	ATP5IF1	7	100	4716.99	5136.77	4946.74	4552.05	4562.69	5114.99	6
O35144	Telomeric repeat-binding factor 2	Terf2	25	100	746.383	780.798	840.596	781.283	823.673	757.186	6
O35153	BET1-like protein	Bet1l	6	100	1153.45	1064.96	1163.93	1030.87	947.568	1096.32	6
O35166	Golgi SNAP receptor complex member 2	Gosr2	8	100	4260.05	4054.5	4132.04	3581.83	3531.7	3545.56	6
O35206	Collagen alpha-1(XV) chain	Col15a1	8	100	116.822	81.6877	120.688	98.7078	118.954	126.778	6
O35207	Cyclin-dependent kinase 2-associated protein 1	Cdk2ap1	2	100	186.626	234.552	225.916	207.424	150.789	249.474	6
O35215	D-dopachrome decarboxylase	Ddt	7	100	6838.89	8023.44	6776.67	6450.75	6597.75	6707.53	6
O35218	Cleavage and polyadenylation specificity factor subunit 2	Cpsf2	30	100	840.827	834.022	807.611	786.46	748.54	755.4	6
O35219	Potassium voltage-gated channel subfamily H member 2	Kcnh2	10	100	222.637	206.312	182.246	253.344	229.839	203.09	6
O35226	26S proteasome non-ATPase regulatory subunit 4	Psmd4	17	100	4815.9	5364.84	5177.85	4827.29	4658.49	5212.28	6
O35231	Kinesin-like protein KIFC3	Kifc3	17	100	292.109	264.298	310.248	309.973	328.628	340.366	6
O35239	Tyrosine-protein phosphatase non-receptor type 9	Ptpn9	22	100	322.143	280.733	287.958	263.435	282.993	274.527	6
O35242	Protein FAN	Nsmaf	10	100	139.18	143.352	149.43	178.114	168.649	146.032	6
O35245	Polycystin-2	Pkd2	15	100	336.314	298.646	345.206	325.935	322.237	311.744	6
O35250	Exocyst complex component 7	Exoc7	35	100	1076.82	1128.21	1047.99	1069.9	1116.17	1087.1	6
O35286	Pre-mRNA-splicing factor ATP-dependent RNA helicase DHX15	Dhx15	38	100	3086.78	3151.91	3149.48	3066.38	2881.18	2919.11	6
O35295	Transcriptional activator protein Pur-beta	Purb	10	100	972.956	1023.62	967.784	1010.7	1153.57	1022.84	6
O35309	N-myc-interactor	Nmi	13	100	1104.07	1071.91	1082.31	1316.71	1216.12	1148.91	6
O35316	Sodium- and chloride-dependent taurine transporter	Slc6a6	6	100	143.153	148.048	137.424	133.515	145.924	104.828	6
O35317	Pre-B-cell leukemia transcription factor 3	Pbx3	4	100	124.635	115.746	102.802	145.628	147.203	126.04	6
O35326	Serine/arginine-rich splicing factor 5	Srsf5	7	100	3464.46	3554.55	3345.88	4057.55	4418.97	4486.58	6
O35343	Importin subunit alpha-3	Kpna4	7	100	409.858	380.342	344.478	315.191	327.588	366.546	6
O35344	Importin subunit alpha-4	Kpna3	22	100	2562.02	3075.1	2815.61	2442.94	2701.35	2954.62	6
O35345	Importin subunit alpha-7	Kpna6	14	100	906.909	859.239	963.406	798.438	937.16	968.862	6
O35350	Calpain-1 catalytic subunit	Capn1	35	100	1100.65	1147.77	1224.43	1396.67	1365.45	1202.99	6
O35375	Neuropilin-2	Nrp2	6	100	58.6984	72.0399	75.2926	87.7824	110.915	73.5822	6
O35379	Multidrug resistance-associated protein 1	Abcc1	29	100	467.658	447.243	465.004	445.656	454.757	365.255	6
O35381	Acidic leucine-rich nuclear phosphoprotein 32 family member A	Anp32a	11	100	5105.27	5337.85	5091.61	5339.82	5756.02	5150.58	6
O35382	Exocyst complex component 4	Exoc4	47	100	1488.51	1472.92	1492.67	1502.62	1428.39	1465.06	6
O35386	Phytanoyl-CoA dioxygenase, peroxisomal	Phyh	6	100	101.512	100.846	113.28	130.686	136.785	147.228	6
O35387	HCLS1-associated protein X-1	Hax1	16	100	405.147	406.441	424.314	390.699	420.517	383.238	6
O35400	Sulfotransferase 2B1	Sult2b1	10	100	173.12	156.243	178.893	202.956	184.553	182.692	6
O35405	5'-3' exonuclease PLD3	Pld3	11	100	1442.53	1526.29	1781.35	3082.3	2692.65	1721.85	6
O35417	Proenkephalin-B	Pdyn	6	100	2820.38	2818.98	2636.37	1797.37	1671	2745.54	6
O35427	DNA-directed RNA polymerase III subunit RPC9	Crcp	3	100	117.456	86.6875	112.159	123.887	144.104	139.852	6
O35435	Dihydroorotate dehydrogenase (quinone), mitochondrial	Dhodh	19	100	2472.27	2343.46	2317.64	2344.12	2272.91	2126.08	6
O35450	FK506-binding protein-like	Fkbpl	7	100	194.006	162.642	171.226	153.755	188.745	176.802	6
O35454	Chloride transport protein 6	Clcn6	4	100	123.674	116.837	91.2608	92.1871	65.434	83.2893	6
O35459	Delta(3,5)-Delta(2,4)-dienoyl-CoA isomerase, mitochondrial	Ech1	10	100	561.635	546.329	488.155	582.193	564.204	492.14	6
O35465	Peptidyl-prolyl cis-trans isomerase FKBP8	Fkbp8	9	100	1229.86	1067.06	1076.33	1390.72	1512.65	1199.54	6
O35474	EGF-like repeat and discoidin I-like domain-containing protein 3	Edil3	6	100	79.8438	90.3881	80.7619	86.3535	125.178	71.1188	6
O35490	Betaine--homocysteine S-methyltransferase 1	Bhmt	9	100	209.713	186.43	353.846	362.362	415.786	194.69	6
O35492	Dual specificity protein kinase CLK3	Clk3	11	100	179.409	191.767	184.455	163.514	157.521	158.675	6
O35493	Dual specificity protein kinase CLK4	Clk4	2	100	117.725	135.448	121.169	81.8113	93.7268	85.6717	6
O35495	Cyclin-dependent kinase 14	Cdk14	7	100	100.092	94.9066	122.627	148.416	143.005	147.393	6
O35526	Syntaxin-1A	Stx1a	13	100	615.681	618.786	636.591	600.764	583.804	523.097	6
O35551	Rab GTPase-binding effector protein 1	Rabep1	44	100	956.727	971.024	960.592	1020.54	1011.94	980.305	6
O35566	CD151 antigen	Cd151	5	100	204.975	218.439	208.122	237.64	234.695	187.5	6
O35593	26S proteasome non-ATPase regulatory subunit 14	Psmd14	17	100	4070.94	3924.46	3866.9	3869.16	3796.83	3749.85	6
O35594	Intraflagellar transport protein 81 homolog	Ift81	22	100	718.802	734.635	726.02	744.186	761.331	888.185	6
O35598	Disintegrin and metalloproteinase domain-containing protein 10	Adam10	18	100	302.315	260.578	288.302	335.261	368.73	271.658	6
O35604	NPC intracellular cholesterol transporter 1	Npc1	10	100	339.519	300.636	335.966	363.915	430.954	289.576	6
O35608	Angiopoietin-2	Angpt2	4	91.7	108.292	130.42	118.624	129.36	167.783	145.712	6
O35609	Secretory carrier-associated membrane protein 3	Scamp3	10	100	2180.46	2282.51	2402.33	2093.42	2111.39	2114.4	6
O35613	Death domain-associated protein 6	Daxx	4	100	198.297	212.084	187.978	169.68	171.407	193.07	6
O35621	Phosphomannomutase 1	Pmm1	6	100	135.656	134.287	138.037	105.632	111.217	153.274	6
O35623	BET1 homolog	Bet1	2	100	2001.16	1966.91	2033.79	1343.52	1524.2	1794.66	6
O35632	Hyaluronidase-2	Hyal2	1	91.7	42.9118	46.2667	23.4693	21.094	38.6361	30.7091	6
O35638	Cohesin subunit SA-2	Stag2	32	100	455.934	473.993	503.23	555.269	564.003	530.401	6
O35639	Annexin A3	Anxa3	14	100	898.178	1044.45	885.279	773.012	437.255	1282.48	6
O35643	AP-1 complex subunit beta-1	Ap1b1	28	100	3377.16	3665.94	3692.46	3240.43	3613.21	3585.12	6
O35648	Centrin-3	Cetn3	7	100	230.5	236.101	206.554	234.51	191.99	232.767	6
O35654	DNA polymerase delta subunit 2	Pold2	7	100	163.533	162.595	169.615	180.227	168.953	172.377	6
O35657	Sialidase-1	Neu1	8	100	1684.73	1702.82	1487.69	2467.99	2025.55	1589.32	6
O35658	Complement component 1 Q subcomponent-binding protein, mitochondrial	C1qbp	9	100	1516.72	1570.99	1540.38	1385.27	1403.27	1328.19	6
O35659	Glucagon-like peptide 1 receptor	Glp1r	6	100	1683.22	1525.57	1719.18	1477.78	1787.91	1968.21	6
O35664	Interferon alpha/beta receptor 2	Ifnar2	5	91.7	318.315	#NUM!	278.213	395.011	307.361	320.148	5
O35668	Huntingtin-associated protein 1	Hap1	21	100	449.032	423.369	417.645	476.159	571.034	506.027	6
O35671	Integrin beta-1-binding protein 1	Itgb1bp1	3	100	79.6775	92.4295	102.868	81.279	77.9546	98.7342	6
O35678	Monoglyceride lipase	Mgll	10	100	245.564	235.058	245.426	116.279	97.7301	273.145	6
O35680	28S ribosomal protein S12, mitochondrial	Mrps12	2	100	203.795	206.318	230.378	178.178	185.952	156.785	6
O35682	Myeloid-associated differentiation marker	Myadm	2	100	191.423	169.977	239.627	125.389	162.251	159.127	6
O35683	NADH dehydrogenase [ubiquinone] 1 alpha subcomplex subunit 1	Ndufa1	1	100	1480.81	1399.71	921.486	970.072	1015.94	972.099	6
O35684	Neuroserpin	Serpini1	13	100	1045.52	1147.24	1104.32	1141.93	1167.76	822.404	6
O35685	Nuclear migration protein nudC	Nudc	25	100	3813.49	4082.94	4178.23	4041.77	4281.9	4201.62	6
O35691	Pinin	Pnn	28	100	1272.12	1296.71	1261.3	1272.46	1233.52	1324.36	6
O35701	Matrilin-3	Matn3	2	100	119.949	83.0869	137.428	112.447	173.284	95.2236	6
O35704	Serine palmitoyltransferase 1	Sptlc1	10	100	2614.94	2070.8	2649.29	2819.49	2444.43	2511.69	6
O35710	Nocturnin	Noct	2	91.7	347.602	269.907	230.821	194.367	250.677	#NUM!	5
O35730	E3 ubiquitin-protein ligase RING1	Ring1	8	100	138.771	166.38	176.819	187.481	187.725	172.915	6
O35737	Heterogeneous nuclear ribonucleoprotein H	Hnrnph1	21	100	5471.77	5826.99	5010.26	4256.37	4546.3	5251.33	6
O35841	Apoptosis inhibitor 5	Api5	23	100	4999.2	4919.98	5003.95	4885.68	5131.19	5040.45	6
O35855	Branched-chain-amino-acid aminotransferase, mitochondrial	Bcat2	16	100	952.827	990.582	1039.03	948.484	802.049	787.654	6
O35857	Mitochondrial import inner membrane translocase subunit TIM44	Timm44	21	100	2731.55	2560.59	2648.51	2670.31	2332.24	2246.15	6
O35864	COP9 signalosome complex subunit 5	Cops5	17	100	1589.46	1565.83	1552.11	1617.69	1480.81	1697.51	6
O35874	Neutral amino acid transporter A	Slc1a4	8	100	169.665	124.892	144.033	134.365	140.339	103.305	6
O35887	Calumenin	Calu	17	100	1599.46	1580.38	1487.96	1443.18	1201.94	1404.13	6
O35900	U6 snRNA-associated Sm-like protein LSm2	Lsm2	8	100	1945.53	1925.31	1698.06	1820.61	1928.78	1912.62	6
O35912	Epithelial membrane protein 3	Emp3	1	100	135.972	108.985	169.38	104.142	92.955	123.524	6
O35927	Catenin delta-2	Ctnnd2	30	100	516.029	492.755	536.199	512.316	510.657	490.072	6
O35943	Frataxin, mitochondrial	Fxn	7	100	2708.43	2761.67	2744.04	2607.18	2581.34	2491.79	6
O35954	Membrane-associated phosphatidylinositol transfer protein 1	Pitpnm1	22	100	615.329	534.069	588.149	541.72	552.945	533.459	6
O35955	Proteasome subunit beta type-10	Psmb10	9	100	442.133	370.876	433.797	538.424	464.13	410.818	6
O35963	Ras-related protein Rab-33B	Rab33b	8	100	2043.42	1859.8	1968.67	1781.8	1854.58	1844.09	6
O35969	Guanidinoacetate N-methyltransferase	Gamt	5	100	354.104	354.744	534.779	448.559	337.894	382.253	6
O35972	39S ribosomal protein L23, mitochondrial	Mrpl23	6	100	740.253	750.307	767.628	806.656	713.917	669.928	6
O35973	Period circadian protein homolog 1	Per1	2	91.7	70.3974	76.2181	63.9058	56.3185	65.4885	58.2089	6
O35984	Pre-B-cell leukemia transcription factor 2	Pbx2	3	100	73.9897	88.4402	85.8992	100.717	97.8426	79.7024	6
O35988	Syndecan-4	Sdc4	6	100	745.355	618.293	653.157	554.232	300.008	399.869	6
O54692	Centromere/kinetochore protein zw10 homolog	Zw10	33	100	2521.38	2525.68	2514.72	2064.78	2218.74	2103.32	6
O54714	E3 SUMO-protein ligase PIAS3	Pias3	2	91.7	92.7044	57.9139	93.7115	85.847	113.447	137.989	6
O54724	Caveolae-associated protein 1	Cavin1	13	100	886.566	869.35	945.553	197.184	258.748	927.455	6
O54734	Dolichyl-diphosphooligosaccharide--protein glycosyltransferase 48 kDa subunit	Ddost	20	100	14748.1	14085	14457.9	12292.7	10702	12172.7	6
O54754	Aldehyde oxidase 1	Aox1	12	100	81.3627	87.3509	100.774	108.991	104.505	75.6422	6
O54774	AP-3 complex subunit delta-1	Ap3d1	52	100	1954.77	2010.38	2036.11	1995.38	1991.04	2137.72	6
O54781	SRSF protein kinase 2	Srpk2	24	100	908.244	935.125	960.728	1072.92	1140.6	1123.51	6
O54782	Epididymis-specific alpha-mannosidase	Man2b2	29	100	1663.83	1616.73	1754.39	2557.58	2527.89	1901.87	6
O54784	Death-associated protein kinase 3	Dapk3	11	100	274.16	278.953	289.053	238.125	266.784	245.268	6
O54785	LIM domain kinase 2	Limk2	6	100	281.833	229.201	240.208	298.268	273.317	270.703	6
O54786	DNA fragmentation factor subunit alpha	Dffa	9	100	402.644	374.44	405.243	456.92	474.399	444.896	6
O54790	Transcription factor MafG	Mafg	4	100	199.937	204.808	187.485	192.906	138.883	162.718	6
O54804	Choline kinase alpha	Chka	8	100	387.964	384.303	359.621	390.296	351.365	422.826	6
O54818	Tumor protein D53	Tpd52l1	9	100	333.101	433.845	506.393	407.296	459.637	400.332	6
O54825	Bystin	Bysl	13	100	135.889	145.333	163.261	130.67	148.552	139.103	6
O54826	Protein AF-10	Mllt10	6	66.7	25.0329	23.6232	20.2841	#NUM!	39.1691	34.8404	5
O54829	Regulator of G-protein signaling 7	Rgs7	13	100	213.916	178.211	182.87	209.69	208.991	189.413	6
O54833	Casein kinase II subunit alpha'	Csnk2a2	17	100	1609.53	1720.68	1800.59	1734.38	2019.3	1870.02	6
O54834	Rho GTPase-activating protein 6	Arhgap6	11	100	277.602	220.833	259.592	217.717	220.331	214.539	6
O54836	Zinc finger matrin-type protein 3	Zmat3	2	100	76.8974	107.962	123.061	97.7314	180.348	62.468	6
O54851	Gap junction delta-2 protein	Gjd2	4	100	378.239	346.371	314.526	625.406	522.026	361.421	6
O54865	Guanylate cyclase soluble subunit beta-1	Gucy1b1	8	100	246.328	151.588	214.888	143.524	122.042	168.513	6
O54879	High mobility group protein B3	Hmgb3	5	100	468.163	550.417	497.953	430.226	462.483	461.124	6
O54890	Integrin beta-3	Itgb3	5	100	112.515	119.738	139.026	116.72	135.034	83.0119	6
O54901	OX-2 membrane glycoprotein	Cd200	6	100	1655.16	1476.55	1456.68	1119.96	1300.52	1490.71	6
O54907	Tumor necrosis factor ligand superfamily member 12	Tnfsf12	3	100	118.317	121.502	136.036	116.669	138.105	120.508	6
O54916	RalBP1-associated Eps domain-containing protein 1	Reps1	28	100	612.895	635.16	649.373	609.161	638.68	645.48	6
O54929	WD repeat and SOCS box-containing protein 2	Wsb2	1	83.3	#NUM!	106.276	124.715	102.001	120.156	102.582	5
O54931	A-kinase anchor protein 2	Akap2	9	100	128.965	140.397	145.373	90.1445	77.6593	116.497	6
O54941	SWI/SNF-related matrix-associated actin-dependent regulator of chromatin subfamily E member 1	Smarce1	12	100	2057.66	1958.79	2040.96	2010.62	2119.01	1979.57	6
O54946	DnaJ homolog subfamily B member 6	Dnajb6	13	100	524.125	541.564	594.056	606.248	706.229	735.721	6
O54949	Serine/threonine-protein kinase NLK	Nlk	3	91.7	65.185	66.4871	79.0532	102.586	92.2529	96.3654	6
O54950	5'-AMP-activated protein kinase subunit gamma-1	Prkag1	19	100	849.219	879.656	837.244	965.604	744.954	836.275	6
O54962	Barrier-to-autointegration factor	Banf1	7	100	5814.58	5541.25	5994.38	5834.89	5784.44	5727.97	6
O54965	E3 ubiquitin-protein ligase RNF13	Rnf13	5	100	335.07	302.624	323.432	584.139	630.072	350.172	6
O54967	Activated CDC42 kinase 1	Tnk2	7	91.7	80.9112	101.214	114.362	111.396	153.402	103.797	6
O54982	Potassium channel subfamily U member 1	Kcnu1	3	75	8.58139	#NUM!	6.67466	2.13243	3.65001	10.6787	5
O54983	Ketimine reductase mu-crystallin	Crym	2	83.3	119.375	136.519	119.944	115.996	#NUM!	114.362	5
O54984	ATPase GET3	Get3	14	100	3935.15	3910.99	4027.97	3804.72	3914.24	3619.23	6
O54988	STE20-like serine/threonine-protein kinase	Slk	54	100	764.565	733.977	819.937	784.583	763.495	833.502	6
O54990	Prominin-1	Prom1	15	100	537.304	528.776	477.838	481.163	427.279	591.849	6
O55003	BCL2/adenovirus E1B 19 kDa protein-interacting protein 3	Bnip3	5	100	406.003	364.768	347.817	424.17	419.726	352.41	6
O55013	Trafficking protein particle complex subunit 3	Trappc3	8	100	463.553	391.256	431.869	404.428	416.855	444.8	6
O55022	Membrane-associated progesterone receptor component 1	Pgrmc1	12	100	14601.2	13886.6	13455.3	13631.2	13380.5	10851.7	6
O55023	Inositol monophosphatase 1	Impa1	14	100	5950.56	6564.39	6089.98	5860.25	5423.83	6831.5	6
O55026	Ectonucleoside triphosphate diphosphohydrolase 2	Entpd2	8	100	885.193	644.637	792.5	991.257	649.888	331.133	6
O55028	[3-methyl-2-oxobutanoate dehydrogenase [lipoamide]] kinase, mitochondrial	Bckdk	12	100	932.674	948.984	971.341	821.862	899.34	696.101	6
O55029	Coatomer subunit beta'	Copb2	57	100	13670.9	14854.3	14538.8	13232.4	12544.2	13587.8	6
O55033	Cytoplasmic protein NCK2	Nck2	19	100	762.739	751.515	652.255	749.357	703.42	810.582	6
O55042	Alpha-synuclein	Snca	2	100	198.524	225.486	275.694	139.93	166.549	144.618	6
O55047	Serine/threonine-protein kinase tousled-like 2	Tlk2	9	91.7	73.7351	85.3706	86.9914	69.1576	#NUM!	83.5419	5
O55057	Retinal rod rhodopsin-sensitive cGMP 3',5'-cyclic phosphodiesterase subunit delta	Pde6d	4	100	940.274	802.751	715.421	885.246	802.067	1012.58	6
O55060	Thiopurine S-methyltransferase	Tpmt	6	100	3737.03	3785.6	3594.54	3282.5	3898.09	4369.92	6
O55091	Protein IMPACT	Impact	14	100	703.596	683.282	682.93	753.466	719.247	705.758	6
O55098	Serine/threonine-protein kinase 10	Stk10	7	100	46.8951	49.5454	64.0763	38.0945	72.356	41.8201	6
O55100	Synaptogyrin-1	Syngr1	1	100	3377.66	3796.42	2185.7	2903.42	1978.51	3227.52	6
O55101	Synaptogyrin-2	Syngr2	1	100	643.433	519.949	491.193	650.306	590.319	510.295	6
O55102	Biogenesis of lysosome-related organelles complex 1 subunit 1	Bloc1s1	6	100	185.927	203.048	183.637	184.711	174.314	188.697	6
O55106	Striatin	Strn	29	100	636.675	639.372	669.152	642.872	624.972	652.437	6
O55111	Desmoglein-2	Dsg2	30	100	532.461	563.153	565.873	477.854	469.352	432.911	6
O55125	Protein NipSnap homolog 1	Nipsnap1	15	100	3469.22	3337.9	3599.32	3102.43	3105.11	2977.35	6
O55126	Protein NipSnap homolog 2	Nipsnap2	14	100	4582.44	4554.86	4865.79	4238.38	4143.25	3866.34	6
O55128	Histone deacetylase complex subunit SAP18	Sap18	11	100	853.537	846.933	863.999	870.481	838.109	908.803	6
O55131	Septin-7	Septin7	22	100	3030.49	3122.72	3168.62	2783.77	2926.53	2864.66	6
O55134	Protocadherin-12	Pcdh12	6	100	1150.29	692.191	1602.56	1081.1	1516.18	730.965	6
O55135	Eukaryotic translation initiation factor 6	Eif6	9	100	691.09	626.798	570.679	635.303	627.272	629.383	6
O55137	Acyl-coenzyme A thioesterase 1	Acot1	12	100	119.482	177.132	140.843	111.241	124.371	169.746	6
O55142	60S ribosomal protein L35a	Rpl35a	9	100	2487.12	2342.67	2248.67	2781.84	2284.05	2284.61	6
O55143	Sarcoplasmic/endoplasmic reticulum calcium ATPase 2	Atp2a2	29	100	20667.8	18813	18474.5	18867.4	18287.2	16203.2	6
O55176	E3 ubiquitin-protein ligase Praja-1	Pja1	13	100	245.443	212.033	228.466	352.568	378.131	316.168	6
O55186	CD59A glycoprotein	Cd59a	1	83.3	86.3158	152.3	121.811	#NUM!	65.7498	120.61	5
O55201	Transcription elongation factor SPT5	Supt5h	40	100	1176.17	1110.97	1129.8	1164.61	1128.75	1192.54	6
O55222	Integrin-linked protein kinase	Ilk	16	100	1027.65	895.304	906.26	891.955	859.091	863.418	6
O55229	Choline/ethanolamine kinase	Chkb	12	100	724.556	808.348	734.639	697.092	750.183	724.449	6
O55234	Proteasome subunit beta type-5	Psmb5	13	100	2670.23	2995.6	2940.41	2992.52	2985.1	2742.21	6
O55236	mRNA-capping enzyme	Rngtt	14	100	153.368	151.294	152.313	146.089	162.371	146.96	6
O55242	Sigma non-opioid intracellular receptor 1	Sigmar1	3	100	1010.33	933.558	830.57	1127.21	726.113	791.568	6
O70131	Ninjurin-1	Ninj1	1	100	548.904	578.77	531.076	357.341	399.871	280.906	6
O70133	ATP-dependent RNA helicase A	Dhx9	53	100	6034.82	5869.79	5977.16	5957.17	5948.97	5384.15	6
O70146	Dual specificity testis-specific protein kinase 1	Tesk1	3	100	165.266	177.342	211.99	133.622	199.405	204.201	6
O70152	Dolichol-phosphate mannosyltransferase subunit 1	Dpm1	13	100	4521.35	4822.56	4359.44	4504.96	3934.14	4233.68	6
O70161	Phosphatidylinositol 4-phosphate 5-kinase type-1 gamma	Pip5k1c	10	100	74.0226	76.0194	92.6073	138.575	147.377	136.689	6
O70172	Phosphatidylinositol 5-phosphate 4-kinase type-2 alpha	Pip4k2a	10	100	173.12	173.952	209.499	176.482	191.224	161.742	6
O70194	Eukaryotic translation initiation factor 3 subunit D	Eif3d	21	100	4491.4	4849.1	4366.34	4192.37	3838.82	4701.48	6
O70209	PDZ and LIM domain protein 3	Pdlim3	1	91.7	51.1718	66.9934	46.7318	51.92	44.2736	71.6801	6
O70228	Probable phospholipid-transporting ATPase IIA	Atp9a	22	100	1756.13	1519.56	1467.99	1533.14	1481.31	1456.67	6
O70230	Zinc finger protein 143	Znf143	3	100	118.255	95.6733	103.673	106.979	118.574	96.172	6
O70250	Phosphoglycerate mutase 2	Pgam2	9	100	110.906	121.733	60.1619	97.0582	120.645	109.199	6
O70251	Elongation factor 1-beta	Eef1b	12	100	10184.5	10335.1	10093.6	8951.46	9541.09	10588.3	6
O70252	Heme oxygenase 2	Hmox2	15	100	4616.32	4458.6	4335.54	4284.37	4656.44	4149.45	6
O70263	E3 ubiquitin-protein ligase LNX	Lnx1	2	100	75.296	59.9376	62.1216	84.6329	92.2317	73.8567	6
O70274	Protein tyrosine phosphatase type IVA 2	Ptp4a2	6	100	282.478	208.192	287.127	269.243	389.867	391.954	6
O70279	Splicing factor ESS-2 homolog	Ess2	4	83.3	146.46	135.55	125.166	160.252	#NUM!	156.104	5
O70281	Protein-tyrosine sulfotransferase 1	Tpst1	9	100	143.222	130.132	126.131	126.633	132.872	145.985	6
O70293	G protein-coupled receptor kinase 6	Grk6	7	100	115.549	102.725	87.1676	109.351	105.68	83.7711	6
O70305	Ataxin-2	Atxn2	26	100	866.819	922.666	958.289	884.451	998.718	984.652	6
O70309	Integrin beta-5	Itgb5	7	100	133.118	120.853	147.758	175.136	142.774	111.959	6
O70310	Glycylpeptide N-tetradecanoyltransferase 1	Nmt1	13	100	2138.9	2421.37	2269.27	2187.06	2532.24	2365.72	6
O70311	Glycylpeptide N-tetradecanoyltransferase 2	Nmt2	17	100	526.74	499.563	498.936	565.998	525.109	513.059	6
O70318	Band 4.1-like protein 2	Epb41l2	22	100	280.203	237.32	270.403	222.133	202.131	230.164	6
O70325	Phospholipid hydroperoxide glutathione peroxidase	Gpx4	9	100	1846.13	1757.62	1822.93	1895.27	1773.46	1723.99	6
O70338	Ribonuclease H1	Rnaseh1	3	100	142.382	104.616	110.569	111.791	146.985	117.578	6
O70348	Decapping and exoribonuclease protein	Dxo	4	91.7	#NUM!	178.018	141.404	102.851	172.849	112.05	5
O70362	Phosphatidylinositol-glycan-specific phospholipase D	Gpld1	14	100	621.028	639.279	709.352	794.743	795.314	579.474	6
O70370	Cathepsin S	Ctss	7	100	337.178	356.789	495.251	776.747	593.141	559.433	6
O70378	ER membrane protein complex subunit 8	Emc8	8	100	922.722	895.013	902.831	665.174	775.045	851.048	6
O70400	PDZ and LIM domain protein 1	Pdlim1	7	83.3	293.796	278.15	290.201	257.026	#NUM!	268.237	5
O70401	Tetraspanin-6	Tspan6	5	100	368.837	349.182	283.679	405.989	296.917	316.265	6
O70404	Vesicle-associated membrane protein 8	Vamp8	5	100	2529.36	2272.51	2544.27	2417.12	2735.63	2039.99	6
O70405	Serine/threonine-protein kinase ULK1	Ulk1	6	100	69.5133	63.179	78.7348	96.6501	64.1892	71.4688	6
O70422	General transcription factor IIH subunit 4	Gtf2h4	6	91.7	99.8648	89.1646	95.8969	119.567	95.3623	115.017	6
O70423	Membrane primary amine oxidase	Aoc3	14	100	297.572	224.238	247.776	127.043	115.142	172.186	6
O70435	Proteasome subunit alpha type-3	Psma3	15	100	3583.88	3888.08	4090.23	3884.55	3968.06	4006.49	6
O70439	Syntaxin-7	Stx7	10	100	8453.18	7514.25	7293.02	7687.39	7664.97	8017.21	6
O70443	Guanine nucleotide-binding protein G(z) subunit alpha	Gnaz	14	100	3126.26	3068.72	3219.43	3209.67	3224.28	3046.08	6
O70456	14-3-3 protein sigma	Sfn	8	100	140.529	127.842	140.314	223.163	170.194	94.6382	6
O70472	Transmembrane protein 131	Tmem131	10	100	83.8555	84.2251	90.7013	94.4192	79.6923	86.7003	6
O70475	UDP-glucose 6-dehydrogenase	Ugdh	21	100	943.914	746.478	792.102	1370.29	1190.89	662.511	6
O70477	Homeobox protein PKNOX1	Pknox1	4	100	134.113	123.087	107.507	90.4987	112.135	120.969	6
O70480	Vesicle-associated membrane protein 4	Vamp4	5	100	1526.05	1379.42	1456.41	1291.61	1309.2	1429.79	6
O70481	E3 ubiquitin-protein ligase UBR1	Ubr1	27	100	144.68	131.319	130.405	151.993	145.061	140.788	6
O70492	Sorting nexin-3	Snx3	10	100	503.416	509.424	518.63	473.615	520.771	531.972	6
O70493	Sorting nexin-12	Snx12	9	100	1261.12	1250.42	1375.86	1148.88	1232.4	1236.18	6
O70494	Transcription factor Sp3	Sp3	6	100	133.116	162.535	207.586	239.975	210.268	140.097	6
O70496	H(+)/Cl(-) exchange transporter 7	Clcn7	8	100	171.016	135.564	174.337	166.18	168.502	135.858	6
O70503	Very-long-chain 3-oxoacyl-CoA reductase	Hsd17b12	11	100	9540.46	9859.94	10156.3	7214.12	7262.16	7101.06	6
O70507	Potassium/sodium hyperpolarization-activated cyclic nucleotide-gated channel 4	Hcn4	7	100	44.1515	52.437	35.9397	54.5684	47.7336	60.8036	6
O70546	Lysine-specific demethylase 6A	Kdm6a	13	100	148.316	127.785	170.483	179.612	170.24	160.775	6
O70551	SRSF protein kinase 1	Srpk1	13	100	344.21	285.299	320.977	392.387	337.918	353.055	6
O70566	Protein diaphanous homolog 2	Diaph2	27	100	158.903	164.102	194.804	217.211	206.167	172.109	6
O70570	Polymeric immunoglobulin receptor	Pigr	7	100	478.611	290.793	381.295	914.233	639.779	327.529	6
O70572	Sphingomyelin phosphodiesterase 2	Smpd2	14	100	1383.04	1287.55	1305.9	1264.12	1084.83	1186.62	6
O70579	Peroxisomal membrane protein PMP34	Slc25a17	4	100	140.384	159.439	157.971	189.706	155.852	189.739	6
O70583	E3 ubiquitin-protein ligase Midline-1	Mid1	4	100	458.528	476.874	561.831	580.81	793.977	416.77	6
O70585	Dystrobrevin beta	Dtnb	12	100	174.471	211.201	228.901	211.376	204.837	176.445	6
O70589	Peripheral plasma membrane protein CASK	Cask	26	100	479.465	505.207	518.664	493.643	515.275	467.043	6
O70591	Prefoldin subunit 2	Pfdn2	8	100	3398.83	3855.33	3260.85	3425.5	3318.23	3888.87	6
O70622	Reticulon-2	Rtn2	3	100	56.6203	61.4812	50.3197	69.3914	59.1697	58.8393	6
O70624	Myocilin	Myoc	4	100	212.257	212.133	313.359	288.889	302.402	152.992	6
O88196	E3 ubiquitin-protein ligase TTC3	Ttc3	16	100	92.073	69.0185	92.0057	115.2	111.306	112.583	6
O88200	C-type lectin domain family 11 member A	Clec11a	1	100	223.213	122.285	304.109	207.485	299.979	121.008	6
O88207	Collagen alpha-1(V) chain	Col5a1	6	100	183.203	136.755	306.372	224.59	295.664	132.203	6
O88271	Craniofacial development protein 1	Cfdp1	11	100	462.598	481.106	457.522	513.756	512.92	448.17	6
O88286	Protein Wiz	Wiz	18	100	200.969	200.616	211.058	203.911	187.618	186.527	6
O88291	DBIRD complex subunit ZNF326	Znf326	18	100	1233.23	1211.23	1250.42	1234.86	1278.28	1308.78	6
O88307	Sortilin-related receptor	Sorl1	34	100	251.83	259.913	291.297	334.859	334.765	291.331	6
O88327	Alpha-catulin	Ctnnal1	8	100	69.7212	57.9854	68.2088	62.5002	66.3253	64.2716	6
O88342	WD repeat-containing protein 1	Wdr1	29	100	3724.55	4002.4	3937.96	3528.49	3535.5	3716.14	6
O88351	Inhibitor of nuclear factor kappa-B kinase subunit beta	Ikbkb	19	100	255.723	204.068	250.939	228.874	246.718	233.427	6
O88379	Bromodomain adjacent to zinc finger domain protein 1A	Baz1a	6	91.7	#NUM!	122.552	111.128	106.76	109.237	100.592	5
O88384	Vesicle transport through interaction with t-SNAREs homolog 1B	Vti1b	10	100	1622.49	1534.91	1537.85	1592.23	1594.44	1631.13	6
O88393	Transforming growth factor beta receptor type 3	Tgfbr3	8	91.7	268.706	#NUM!	257.139	250.363	307.517	251.095	5
O88396	GrpE protein homolog 2, mitochondrial	Grpel2	3	100	679.146	584.141	538.068	466.283	375.558	295.351	6
O88413	Tubby-related protein 3	Tulp3	8	100	134.221	164.175	173.914	186.372	207.449	144.962	6
O88428	Bifunctional 3'-phosphoadenosine 5'-phosphosulfate synthase 2	Papss2	36	100	3984.36	3976.81	3734.62	6803.01	6704.88	6263.75	6
O88441	Metaxin-2	Mtx2	11	100	707.494	736.858	647.652	691.015	628.38	679.338	6
O88447	Kinesin light chain 1	Klc1	16	100	624.578	540.874	606.622	584.366	523.534	583.774	6
O88448	Kinesin light chain 2	Klc2	21	100	1426.38	1496.26	1357.8	1328.38	1306.06	1370.53	6
O88455	7-dehydrocholesterol reductase	Dhcr7	3	100	1534.27	1441.85	1163.07	1176.69	1146.88	1100.91	6
O88456	Calpain small subunit 1	Capns1	12	100	791.807	790.854	721.408	726.296	696.025	737.778	6
O88485	Cytoplasmic dynein 1 intermediate chain 1	Dync1i1	11	100	200.746	165.076	182.181	173.65	200.637	161.412	6
O88487	Cytoplasmic dynein 1 intermediate chain 2	Dync1i2	18	100	2001.8	2161.29	2003.1	1934.68	1805.42	2136.2	6
O88491	Histone-lysine N-methyltransferase, H3 lysine-36 specific	Nsd1	12	100	87.1061	87.1913	120.323	124.463	118.874	87.9757	6
O88502	High affinity cAMP-specific and IBMX-insensitive 3',5'-cyclic phosphodiesterase 8A	Pde8a	30	100	415.506	394.56	399.536	422.116	477.334	397.102	6
O88507	Ciliary neurotrophic factor receptor subunit alpha	Cntfr	9	100	305.867	241.12	254.217	352.386	328.626	248.311	6
O88508	DNA (cytosine-5)-methyltransferase 3A	Dnmt3a	19	100	130.351	147.53	169.285	152.466	179.516	159.517	6
O88512	AP-1 complex subunit gamma-like 2	Ap1g2	14	100	205.905	202.247	191.934	206.984	202.118	199.778	6
O88520	Leucine-rich repeat protein SHOC-2	Shoc2	13	100	451.574	429.615	437.376	466.925	495.024	532.808	6
O88522	NF-kappa-B essential modulator	Ikbkg	12	100	475.809	482.026	431.955	426.073	441.339	491.929	6
O88531	Palmitoyl-protein thioesterase 1	Ppt1	8	100	3557.81	3619.4	3900.66	6483.38	6491.35	3792.95	6
O88532	Zinc finger RNA-binding protein	Zfr	36	100	1081.54	1088.42	1120.99	1189.4	1275.37	1224.48	6
O88533	Aromatic-L-amino-acid decarboxylase	Ddc	24	100	12154.7	13244.2	13450.2	14346.4	13460.5	13905.6	6
O88543	COP9 signalosome complex subunit 3	Cops3	21	100	1999.09	2203.44	2146.59	2098.91	2192.98	2106	6
O88544	COP9 signalosome complex subunit 4	Cops4	25	100	3323.65	3744.4	3646.55	3496.43	3544.66	3741.37	6
O88545	COP9 signalosome complex subunit 6	Cops6	11	100	2628.77	2722.86	2793.83	2521.44	2542.9	2712.62	6
O88554	Poly [ADP-ribose] polymerase 2	Parp2	8	83.3	69.3065	64.9172	#NUM!	79.6255	67.9521	66.0438	5
O88559	Menin	Men1	7	100	156.648	175.265	160.59	173.749	189.322	168.338	6
O88569	Heterogeneous nuclear ribonucleoproteins A2/B1	Hnrnpa2b1	25	100	24310.7	25770.1	25871.7	24295.9	24246.8	24618.6	6
O88572	Low-density lipoprotein receptor-related protein 6	Lrp6	10	100	53.9068	38.5502	64.0293	99.0618	103.034	81.3078	6
O88587	Catechol O-methyltransferase	Comt	12	100	2783.38	2975.09	2808.06	2279.8	2245.01	2702.58	6
O88597	Beclin-1	Becn1	20	100	796.512	837.228	844.659	797.359	821.117	910.814	6
O88622	Poly(ADP-ribose) glycohydrolase	Parg	19	100	328.153	276.123	303.188	313.871	288.285	321.616	6
O88630	Golgi SNAP receptor complex member 1	Gosr1	13	100	1365.51	1473.15	1434.09	1300.34	1243.79	1275.45	6
O88643	Serine/threonine-protein kinase PAK 1	Pak1	13	100	266.529	252.688	229.074	242.31	281.584	242.507	6
O88653	Ragulator complex protein LAMTOR3	Lamtor3	6	100	2268.83	2147.83	2810.41	2400.47	2659.87	2102.48	6
O88662	Epithelial membrane protein 2	Emp2	1	100	288.653	187.724	269.587	123.542	191.313	104.514	6
O88665	Bromodomain-containing protein 7	Brd7	15	100	266.991	271.157	263.095	311.098	309.804	279.528	6
O88668	Protein CREG1	Creg1	9	100	2263.76	2240.62	2493.41	4908.06	4640.1	2106.01	6
O88685	26S proteasome regulatory subunit 6A	Psmc3	29	100	6754.09	7282.4	6529.71	6762.91	6851.44	6718.46	6
O88689	Protocadherin alpha-4	Pcdha4	1	75	253.685	222.353	268.26	314.953	365.937	#NUM!	5
O88696	ATP-dependent Clp protease proteolytic subunit, mitochondrial	Clpp	10	100	6086.81	5938.44	6103.48	5756.83	5680.34	4844.8	6
O88697	Serine/threonine-protein kinase 16	Stk16	11	100	423.795	378.278	389.155	380.689	407.329	392.042	6
O88708	Origin recognition complex subunit 4	Orc4	7	100	102.59	88.5258	103.962	167.583	127.69	118.659	6
O88712	C-terminal-binding protein 1	Ctbp1	16	100	1014.92	1117.32	978.463	993.515	976.018	1059.02	6
O88735	Ensconsin	Map7	28	100	1158.76	1231.4	1305.47	1227.67	1280.66	1202.7	6
O88736	3-keto-steroid reductase	Hsd17b7	7	100	438.19	397.525	382.13	280.144	300.971	276.605	6
O88737	Protein bassoon	Bsn	56	100	1219.44	1146.86	1207.66	1283.72	1356.85	1176	6
O88738	Baculoviral IAP repeat-containing protein 6	Birc6	73	100	1422.48	1612.86	1550.45	1792.68	1827.8	1753	6
O88741	Ganglioside-induced differentiation-associated protein 1	Gdap1	12	100	5462.59	5514.14	5649.46	4966.37	4744.7	4976.62	6
O88746	Target of Myb protein 1	Tom1	22	100	3442.09	3341.78	3355.32	3598.13	3890.16	3190.18	6
O88783	Coagulation factor V	F5	24	100	1504.6	1024.28	1092.43	1046.11	885.02	419.618	6
O88792	Junctional adhesion molecule A	F11r	6	100	1511.61	1382.83	1300	1305.63	1425.15	1264.8	6
O88796	Ribonuclease P protein subunit p30	Rpp30	9	100	451.577	410.711	473.986	502.865	499.635	483.985	6
O88803	Leukocyte cell-derived chemotaxin-2	Lect2	2	100	145.359	145.148	266.83	214.841	273.372	104.651	6
O88809	Neuronal migration protein doublecortin	Dcx	9	100	203.664	272.744	241.368	174.61	202.807	206.995	6
O88811	Signal transducing adapter molecule 2	Stam2	21	100	1480.48	1687.58	1609.98	1596.74	1696.7	1729.45	6
O88824	Protein JTB	Jtb	2	100	964.493	925.156	997.605	789.663	703.775	778.884	6
O88829	Lactosylceramide alpha-2,3-sialyltransferase	St3gal5	6	100	178.133	173.795	170.987	226.773	238.227	190.94	6
O88838	SPRY domain-containing SOCS box protein 2	Spsb2	1	100	237.342	204.867	254.972	177.746	183.023	168.446	6
O88839	Disintegrin and metalloproteinase domain-containing protein 15	Adam15	6	91.7	#NUM!	946.405	1251.43	1401.71	1410.64	1346.02	5
O88843	Death domain-containing protein CRADD	Cradd	4	100	252.961	221.052	292.882	305.964	365.934	285.006	6
O88844	Isocitrate dehydrogenase [NADP] cytoplasmic	Idh1	25	100	3537.49	3480.09	3734.54	3636.55	3806.81	3528.54	6
O88845	A-kinase anchor protein 10, mitochondrial	Akap10	17	100	207.14	193.763	203.27	192.595	200.917	189.316	6
O88848	ADP-ribosylation factor-like protein 6	Arl6	10	100	568.698	477.295	544.397	534.035	544.568	577.749	6
O88851	Putative hydrolase RBBP9	Rbbp9	8	100	1133.45	1198.86	1123.62	874.711	992.06	1226.77	6
O88852	Testis-specific Y-encoded-like protein 1	Tspyl1	4	100	204.795	188.522	202.159	200.739	234.144	245.461	6
O88856	Protein-tyrosine sulfotransferase 2	Tpst2	11	100	271.4	230.154	263.178	222.237	216.638	242.908	6
O88874	Cyclin-K	Ccnk	14	100	331.145	292.257	272.934	317.387	283.427	305.782	6
O88879	Apoptotic protease-activating factor 1	Apaf1	5	91.7	38.7737	29.5934	34.3618	23.2793	32.5506	28.7989	6
O88888	Amyloid-beta A4 precursor protein-binding family A member 3	Apba3	4	100	115.285	153.953	134.797	177.253	150.934	131.373	6
O88895	Histone deacetylase 3	Hdac3	11	100	144.869	133.825	157.988	167.54	152.57	170.094	6
O88907	E3 SUMO-protein ligase PIAS1	Pias1	3	100	93.9387	53.1639	60.3659	69.6436	78.0236	71.5041	6
O88909	Solute carrier family 22 member 8	Slc22a8	1	75	205.326	154.646	246.313	209.672	215.131	199.548	6
O88910	MAGUK p55 subfamily member 3	Mpp3	7	91.7	103.771	78.9575	106.327	106.703	123.9	97.4288	6
O88935	Synapsin-1	Syn1	25	100	1793.29	1734.49	1748.74	1752.29	1911.68	1758.62	6
O88939	Zinc finger and BTB domain-containing protein 7A	Zbtb7a	8	100	152.478	161.955	149.795	158.934	152.858	184.969	6
O88942	Nuclear factor of activated T-cells, cytoplasmic 1	Nfatc1	2	83.3	52.8636	#NUM!	33.4865	65.3709	61.3918	40.457	5
O88947	Coagulation factor X	F10	3	100	924.942	530.312	724.299	659.808	618.63	346.293	6
O88952	Protein lin-7 homolog C	Lin7c	10	100	496.378	476.859	553.435	450.265	465.423	455.318	6
O88958	Glucosamine-6-phosphate isomerase 1	Gnpda1	14	100	1368.59	1546.24	1716.82	1592.26	1720.52	1374.63	6
O88967	ATP-dependent zinc metalloprotease YME1L1	Yme1l1	27	100	1751.05	1962.89	1973.66	2199.8	2009.41	2006.77	6
O88968	Transcobalamin-2	Tcn2	16	100	1810.22	1802.25	1763.33	2044.73	1951.65	1722.66	6
O88974	Histone-lysine N-methyltransferase SETDB1	Setdb1	10	100	98.3642	114.545	102.483	135.675	129.389	126.7	6
O88983	Syntaxin-8	Stx8	9	100	1293.68	1296.6	1250.05	1187.7	1265.65	1261.39	6
O88986	2-amino-3-ketobutyrate coenzyme A ligase, mitochondrial	Gcat	12	100	1210.9	1121.61	1205.59	972.614	1000.67	893.984	6
O88995	NF-kappa-B inhibitor-like protein 1	Nfkbil1	3	83.3	104.345	120.237	#NUM!	130.709	124.125	139.492	5
O88998	Noelin	Olfm1	8	100	255.867	186.729	196.603	213.737	233.899	192.387	6
O89001	Carboxypeptidase D	Cpd	47	100	2207.84	2072.82	2109.07	2521.09	2614.96	2435.64	6
O89016	ATP-binding cassette sub-family D member 4	Abcd4	7	100	95.9066	79.65	82.6488	98.0025	60.2671	75.155	6
O89017	Legumain	Lgmn	7	100	154.71	150.268	167.286	246.69	197.683	264.28	6
O89020	Afamin	Afm	4	100	1505.65	908.65	2166.22	1564.93	1639.39	1079.52	6
O89023	Tripeptidyl-peptidase 1	Tpp1	9	100	2109.44	2264.64	2136.75	2901.01	2932.75	1602.16	6
O89026	Roundabout homolog 1	Robo1	18	100	159.956	145.32	170.661	234.898	241.006	182.66	6
O89032	SH3 and PX domain-containing protein 2A	Sh3pxd2a	27	100	545.32	495.275	509.514	507.777	508.916	493.023	6
O89050	Muskelin	Mkln1	10	100	109.788	115.438	113.953	143.436	141.019	134.791	6
O89051	Integral membrane protein 2B	Itm2b	12	100	2083.71	2062.25	1875.89	2299.21	2346.55	2008.37	6
O89053	Coronin-1A	Coro1a	10	100	275.958	301.262	300.45	299.84	314.229	308.19	6
O89079	Coatomer subunit epsilon	Cope	20	100	10244.9	11362.8	10714.4	9075.73	8993.17	10062	6
O89084	cAMP-specific 3',5'-cyclic phosphodiesterase 4A	Pde4a	5	91.7	16.4728	35.9159	59.0155	48.6285	78.4841	24.8674	6
O89086	RNA-binding protein 3	Rbm3	7	100	1009.36	996.534	936.863	1427.49	1286.15	1376.31	6
O89090	Transcription factor Sp1	Sp1	3	100	19.2617	17.0473	14.5112	18.027	26.0304	27.9077	6
O89106	Bis(5'-adenosyl)-triphosphatase	Fhit	11	100	956.055	976.43	991.944	962.745	1010.25	868.872	6
O89110	Caspase-8	Casp8	9	100	315.272	355.63	309.407	334.113	338.811	319.95	6
O89112	Glutathione S-transferase LANCL1	Lancl1	8	100	667.596	610.192	633.117	823.347	703.567	854.784	6
O89116	Vesicle transport through interaction with t-SNAREs homolog 1A	Vti1a	10	100	704	673.873	656.912	670.46	649.732	654.047	6
P00158	Cytochrome b	Mt-Cyb	2	100	1798.44	1581.55	1028.36	1086.39	1321.7	1262.74	6
P00329	Alcohol dehydrogenase 1	Adh1	17	100	5497.29	5439.8	5993	5778.84	5388.48	6168.63	6
P00375	Dihydrofolate reductase	Dhfr	7	100	765.741	759.587	739.492	800.493	683.772	809.427	6
P00397	Cytochrome c oxidase subunit 1	Mtco1	2	100	4334.28	4648.36	5329.95	3433.23	4341.05	3232.96	6
P00405	Cytochrome c oxidase subunit 2	Mtco2	7	100	8462.12	8252.84	7878.99	7780.69	7792.52	6692.19	6
P00416	Cytochrome c oxidase subunit 3	mt-Co3	1	100	179.924	248.611	230.009	297.508	237.578	135.624	6
P00493	Hypoxanthine-guanine phosphoribosyltransferase	Hprt1	13	100	7930.36	7654.95	7763.17	7102.04	8331.52	8671.36	6
P00520	Tyrosine-protein kinase ABL1	Abl1	6	100	74.6234	67.0181	70.1343	67.0819	57.5905	70.2549	6
P00687	Alpha-amylase 1	Amy1	2	75	358.048	#NUM!	593.29	234.242	494.865	350.917	5
P00688	Pancreatic alpha-amylase	Amy2	28	100	8379.83	7689.62	10512.2	3797.49	2036.64	7691.78	6
P00848	ATP synthase subunit a	Mtatp6	2	100	605.679	743.812	607.2	758.222	599.279	639.113	6
P00920	Carbonic anhydrase 2	Ca2	9	100	492.752	572.586	603.949	131.109	224.539	428.218	6
P01027	Complement C3	C3	26	100	13954.6	10940.8	24230.1	16913.5	23582.4	11892.2	6
P01029	Complement C4-B	C4b	10	100	3520	2748.2	5708.79	3856.19	5370.56	2567.97	6
P01132	Pro-epidermal growth factor	Egf	3	75	58.5142	61.1645	69.9516	77.7588	65.8204	#NUM!	5
P01193	Pro-opiomelanocortin	Pomc	1	66.7	53.2384	#NUM!	98.7328	61.2848	55.416	64.437	5
P01325	Insulin-1	Ins1	5	100	38409.6	39216.5	47871.9	27033.2	36414.8	44782.1	6
P01326	Insulin-2	Ins2	6	100	17633.8	17427.6	19531.5	12685.3	15140.9	17679	6
P01633	Ig kappa chain V19-17	Igk-V19-17	3	91.7	66.683	59.6094	70.3947	#NUM!	70.5075	52.8047	5
P01831	Thy-1 membrane glycoprotein	Thy1	4	100	426.622	255.436	242.155	111.22	132.184	117.611	6
P01837	Immunoglobulin kappa constant	Igkc	1	58.3	106.806	138.14	247.978	65.871	#NUM!	65.3287	5
P01878	Ig alpha chain C region		5	100	339.885	325.998	758.594	178.331	157.96	280.482	6
P01887	Beta-2-microglobulin	B2m	4	100	1182.94	937.85	1211.9	1206.76	1219.53	732.24	6
P01898	H-2 class I histocompatibility antigen, Q10 alpha chain	H2-Q10	2	91.7	114.738	#NUM!	70.5139	55.1346	51.0258	85.3449	5
P01899	H-2 class I histocompatibility antigen, D-B alpha chain	H2-D1	17	100	967.881	940.24	1224.22	747.071	868.543	779.377	6
P01901	H-2 class I histocompatibility antigen, K-B alpha chain	H2-K1	12	100	1100.24	1082.13	1163.36	815.352	916.769	937.28	6
P01902	H-2 class I histocompatibility antigen, K-D alpha chain	H2-K1	3	100	268.988	187.595	204.878	187.481	219.029	128.365	6
P01942	Hemoglobin subunit alpha	Hba	10	100	39532.6	44797	46689.2	11489.7	20542.6	36934.3	6
P02088	Hemoglobin subunit beta-1	Hbb-b1	8	100	16433.1	18952.4	21511.7	5548.26	7492.19	15231.6	6
P02104	Hemoglobin subunit epsilon-Y2	Hbb-y	3	100	6504.56	5634.62	5636.36	6476.1	4710.7	5520.19	6
P02301	Histone H3.3C	H3-5	3	100	2526.82	2157.02	2109.27	1970.02	2209.56	2267.21	6
P02340	Cellular tumor antigen p53	Tp53	1	66.7	157.523	206.927	137.162	84.4936	#NUM!	99.9631	5
P02468	Laminin subunit gamma-1	Lamc1	31	100	868.55	711.561	936.335	764.265	922.773	701.765	6
P02469	Laminin subunit beta-1	Lamb1	15	100	325.975	255.552	423.027	229.604	310.524	285.073	6
P02535	Keratin, type I cytoskeletal 10	Krt10	12	100	600.036	1234.07	1152.06	2569.75	12322.3	9683.21	6
P02769	Serum albumin	ALB	66	100	115488	108518	199008	118971	189235	104284	6
P03888	NADH-ubiquinone oxidoreductase chain 1	Mtnd1	4	100	948.213	1009.42	981.463	807.437	932.053	758.969	6
P03893	NADH-ubiquinone oxidoreductase chain 2	Mtnd2	4	100	492.529	452.521	554.66	544.125	478.247	413.55	6
P03899	NADH-ubiquinone oxidoreductase chain 3	Mtnd3	1	100	4489.26	4475.52	4640.29	1931.81	4066.94	4089.94	6
P03911	NADH-ubiquinone oxidoreductase chain 4	Mtnd4	8	100	400.627	391.878	399.003	429.96	406.362	361.775	6
P03921	NADH-ubiquinone oxidoreductase chain 5	Mtnd5	8	100	682.753	742.038	719.348	746.263	703.866	635.445	6
P03930	ATP synthase protein 8	Mtatp8	2	100	32192.7	30384	26414.3	23416	23893.2	25397.8	6
P03958	Adenosine deaminase	Ada	12	100	498.324	476.595	589.442	571.026	508.224	452.862	6
P03975	IgE-binding protein	Iap	9	100	140.735	177.348	142.534	200.459	228.526	199.295	6
P03995	Glial fibrillary acidic protein	Gfap	14	91.7	88.2064	59.9537	99.6236	43.419	36.0607	35.5869	6
P04104	Keratin, type II cytoskeletal 1	Krt1	5	100	179.701	665.936	509.339	1103.8	2193.38	3558.95	6
P04117	Fatty acid-binding protein, adipocyte	Fabp4	6	100	182.079	193.279	210.385	61.3407	59.8677	415.28	6
P04186	Complement factor B	Cfb	7	100	278.65	271.268	468.097	269.197	502.302	292.416	6
P04370	Myelin basic protein	Mbp	3	100	138.544	103.254	144.02	138.336	107.381	92.743	6
P04441	H-2 class II histocompatibility antigen gamma chain	Cd74	8	100	268.389	322.305	319.092	202.559	204.39	263.139	6
P04627	Serine/threonine-protein kinase A-Raf	Araf	10	100	371.847	378.556	358.371	365.939	351.85	346.17	6
P04925	Major prion protein	Prnp	8	100	5713.84	5212.98	5740.12	5665.13	6437.22	5269.64	6
P05063	Fructose-bisphosphate aldolase C	Aldoc	12	100	467.579	423.54	430.693	477.266	512.172	411.732	6
P05064	Fructose-bisphosphate aldolase A	Aldoa	26	100	17314.5	18421.3	20272.5	19424.8	18811.5	14912	6
P05132	cAMP-dependent protein kinase catalytic subunit alpha	Prkaca	19	100	806.5	829.921	932.277	839.079	914.119	712.883	6
P05201	Aspartate aminotransferase, cytoplasmic	Got1	23	100	5107.38	5261	5468.64	5945.65	5616.38	5117.76	6
P05202	Aspartate aminotransferase, mitochondrial	Got2	26	100	26104.7	24295.5	24251.1	23858.9	21706.1	21757.3	6
P05208	Chymotrypsin-like elastase family member 2A	Cela2a	5	100	2388.65	2161.14	2741.93	809.382	426.696	2214.81	6
P05480	Neuronal proto-oncogene tyrosine-protein kinase Src	Src	11	100	1149.3	1080.99	1089.52	1056.45	944.528	1020.56	6
P05784	Keratin, type I cytoskeletal 18	Krt18	31	100	24904.3	26530.5	24636.6	26057.3	23018.4	24482.5	6
P06151	L-lactate dehydrogenase A chain	Ldha	12	100	1518.15	1227.55	1402.14	1346.22	1072.53	1199	6
P06339	H-2 class I histocompatibility antigen, D-37 alpha chain	H2-T23	5	100	210.414	159.459	168.537	204.619	163.815	241.467	6
P06537	Glucocorticoid receptor	Nr3c1	18	100	682.738	619.574	652.202	784.357	834.234	669.281	6
P06684	Complement C5	C5	11	100	457.147	330.196	712.214	497.299	692.61	332.822	6
P06728	Apolipoprotein A-IV	Apoa4	7	66.7	92.6099	109.82	102.497	#NUM!	100.315	58.179	5
P06745	Glucose-6-phosphate isomerase	Gpi	29	100	9907.34	10064.5	10917.7	10014.1	10816.3	10748.2	6
P06797	Cathepsin L1	Ctsl	10	100	2388.56	2168.32	2389.74	3115.91	2983.99	1836.11	6
P06800	Receptor-type tyrosine-protein phosphatase C	Ptprc	11	100	75.6597	57.4406	100.365	91.9995	73.4506	83.8333	6
P06801	NADP-dependent malic enzyme	Me1	26	100	2852.29	2745.97	2865.41	3221.06	2800.33	2345.24	6
P06802	Ectonucleotide pyrophosphatase/phosphodiesterase family member 1	Enpp1	7	100	114.86	85.2237	131.454	123.44	136.554	75.239	6
P06837	Neuromodulin	Gap43	12	100	173.245	113.004	136.015	50.4793	59.6288	106.192	6
P06879	Prolactin	Prl	2	66.7	320.106	282.083	242.003	411.618	484.946	#NUM!	5
P07091	Protein S100-A4	S100a4	3	100	97.893	74.8121	90.9289	79.9497	71.9213	66.2931	6
P07141	Macrophage colony-stimulating factor 1	Csf1	6	100	350.462	203.981	255.538	200.949	160.936	89.3764	6
P07146	Anionic trypsin-2	Prss2	5	100	3104.28	2902.8	4274.49	1537.32	887.502	3195.48	6
P07214	SPARC	Sparc	3	100	116.546	94.3319	225.903	153.687	176.79	107.15	6
P07309	Transthyretin	Ttr	7	100	20199.7	20899.3	21522.3	23518.9	30333.3	23708.2	6
P07310	Creatine kinase M-type	Ckm	7	100	86.3515	68.241	100.262	90.07	105.681	69.0234	6
P07356	Annexin A2	Anxa2	22	100	1543.83	1443.86	1487.33	962.368	695.673	1618.88	6
P07724	Serum albumin	Alb	14	100	5483.33	6239.51	7038.8	3906.56	4864.17	4551.36	6
P07742	Ribonucleoside-diphosphate reductase large subunit	Rrm1	20	100	350.693	338.636	363.008	317.942	358.19	334.546	6
P07901	Heat shock protein HSP 90-alpha	Hsp90aa1	28	100	21241.7	21696.6	22923.7	20475.9	21270.3	20356.1	6
P08003	Protein disulfide-isomerase A4	Pdia4	39	100	17892.1	18597	19049.8	13848.1	14445.1	16259.7	6
P08030	Adenine phosphoribosyltransferase	Aprt	10	100	1610.55	1691.79	1686.09	1675.35	1495.94	1555.36	6
P08032	Spectrin alpha chain, erythrocytic 1	Spta1	17	100	152.85	142.894	124.646	128.01	135.572	120.638	6
P08071	Lactotransferrin	Ltf	6	100	668.025	943.085	1365.7	424.865	1392.36	747.703	6
P08113	Endoplasmin	Hsp90b1	52	100	34558.8	34584.8	35110	27423.1	26482.8	29266.6	6
P08121	Collagen alpha-1(III) chain	Col3a1	6	100	537.6	426.766	885.721	662.427	923.824	474.476	6
P08207	Protein S100-A10	S100a10	2	100	460.284	510.055	462.275	265.292	216.236	535.336	6
P08226	Apolipoprotein E	Apoe	16	100	1061.69	885.745	999.838	824.167	882.309	803.157	6
P08228	Superoxide dismutase [Cu-Zn]	Sod1	12	100	28269.8	30990.4	31353.2	32987.5	35137.8	29340.8	6
P08249	Malate dehydrogenase, mitochondrial	Mdh2	22	100	18979.6	18936.5	17485.7	17247.9	15828.4	16865.6	6
P08553	Neurofilament medium polypeptide	Nefm	11	100	87.4055	84.9924	103.942	70.395	64.8762	62.5241	6
P08556	GTPase NRas	Nras	9	100	496.769	668.554	581.14	625.831	516.971	520.449	6
P08752	Guanine nucleotide-binding protein G(i) subunit alpha-2	Gnai2	19	100	20737.7	19702.4	20676.5	23516	23286.2	19203.2	6
P08775	DNA-directed RNA polymerase II subunit RPB1	Polr2a	63	100	990.976	956.479	956.265	1090.69	975.797	1058.71	6
P08905	Lysozyme C-2	Lyz2	2	100	308.721	159.506	173.308	908.693	701.155	160.434	6
P09055	Integrin beta-1	Itgb1	14	100	1547.29	1394.33	1357.41	1472.68	1383.94	1344.6	6
P09103	Protein disulfide-isomerase	P4hb	39	100	44840.5	47083.7	46298.7	35915.2	36439.1	40352.3	6
P09242	Alkaline phosphatase, tissue-nonspecific isozyme	Alpl	4	100	86.8602	95.4446	101.679	63.363	58.3141	68.414	6
P09405	Nucleolin	Ncl	30	100	7678.82	7869.46	7427.37	8730.65	8544.71	8638.84	6
P09411	Phosphoglycerate kinase 1	Pgk1	24	100	16707.8	17468.4	17758.2	15120.7	15152.9	17435.6	6
P09470	Angiotensin-converting enzyme	Ace	17	100	115.623	127.18	158.014	105.494	117.336	197.045	6
P09528	Ferritin heavy chain	Fth1	12	100	6623.83	7718.2	6185.1	9688.78	8734.32	8507.88	6
P09542	Myosin light chain 3	Myl3	1	50	#NUM!	1687	1919.73	1910.46	2020.15	1516.32	5
P09602	Non-histone chromosomal protein HMG-17	Hmgn2	5	100	8578.22	9064.26	8631.66	9142.71	8679.27	8025.65	6
P09671	Superoxide dismutase [Mn], mitochondrial	Sod2	12	100	25997.1	25020.2	26555.2	26816.2	27641.6	23161.1	6
P09803	Cadherin-1	Cdh1	26	100	1914.67	1936.29	1778.23	1863.71	1927.44	1927.63	6
P09813	Apolipoprotein A-II	Apoa2	2	100	314.993	286.105	240.868	220.746	204.977	291.42	6
P09925	Surfeit locus protein 1	Surf1	8	100	730.989	757.021	683.774	683.199	768.179	621.72	6
P09926	Surfeit locus protein 2	Surf2	5	100	183.514	198.495	252.613	271.391	271.329	227.163	6
P0C027	Diphosphoinositol polyphosphate phosphohydrolase 3-alpha	Nudt10	7	100	449.483	412.912	403.681	457.291	477.266	445.179	6
P0C090	Roquin-2	Rc3h2	11	100	72.2332	74.0453	77.1088	88.3464	91.3241	94.4396	6
P0C0A3	Charged multivesicular body protein 6	Chmp6	5	100	383.395	459.042	451.476	380.283	374.462	448.709	6
P0C0S6	Histone H2A.Z	H2az1	4	100	6837.86	6234.61	6457.64	6821.22	6142.24	5410.04	6
P0C605	cGMP-dependent protein kinase 1	Prkg1	13	100	380.579	356.564	355.948	438.952	442.511	369.3	6
P0C7N9	Proteasome assembly chaperone 4	Psmg4	3	100	195.413	208.102	241.1	230.74	226.206	242.495	6
P0C7T6	Ataxin-1-like	Atxn1l	8	100	83.9549	92.9582	85.8264	99.5299	110.189	102.142	6
P0C872	Bifunctional peptidase and (3S)-lysyl hydroxylase Jmjd7	Jmjd7	5	100	99.1458	106.189	101.564	122.027	98.5994	131.877	6
P0C8B4	EKC/KEOPS complex subunit GON7	Gon7	1	100	81.5279	50.9658	43.0932	55.4402	47.3251	60.1484	6
P0C8K7	Small integral membrane protein 1	Smim1	2	100	1304.4	1100.66	1086.5	979.156	1006.93	916.212	6
P0C913	Overexpressed in colon carcinoma 1 protein homolog		3	100	83.835	95.5714	67.6947	122.083	97.0611	127.227	6
P0DJE0	Protein PET100 homolog, mitochondrial	Pet100	1	83.3	92.3412	103.845	79.2511	87.8184	112.795	87.5764	6
P0DJF2	Protein PET117 homolog, mitochondrial	Pet117	1	100	319.38	349.543	368.478	263.076	258.688	323.751	6
P0DN34	NADH dehydrogenase [ubiquinone] 1 beta subcomplex subunit 1	Ndufb1	4	100	2481.75	2180.36	2225.82	2058.44	1907.98	1786.15	6
P0DN89	Transmembrane protein 254	Tmem254a	1	100	66.7576	142.123	108.831	125.682	150.723	141.861	6
P0DOV1	Interferon-activable protein 205-B	Mnda	1	83.3	83.3445	57.8292	110.142	66.7824	61.3963	#NUM!	5
P0DP26	Calmodulin-1	Calm1	11	100	20914.1	23642.7	26430.8	24372.3	25189.9	23798.1	6
P10107	Annexin A1	Anxa1	12	100	214.81	211.591	244.837	315.249	178.421	175.311	6
P10126	Elongation factor 1-alpha 1	Eef1a1	34	100	49541	54639.2	51882.8	43137.2	45470.8	43690.4	6
P10404	MLV-related proviral Env polyprotein		15	100	1373.1	1586.65	1337.33	1123.3	1164.72	1253.79	6
P10493	Nidogen-1	Nid1	14	100	185.121	117.535	194.161	137.326	131.006	160.156	6
P10518	Delta-aminolevulinic acid dehydratase	Alad	13	100	1726.57	1855.05	1967.09	1745.69	1875.43	1903.77	6
P10601	Pancreatic prohormone	Ppy	1	100	23182.5	13790.1	12606	13735.5	11989.6	12339	6
P10605	Cathepsin B	Ctsb	14	100	4091.01	4196.64	4070.08	3969.74	3996.49	4324.89	6
P10630	Eukaryotic initiation factor 4A-II	Eif4a2	26	100	7081.59	7185.06	8039.26	7944.52	7960.31	9006.21	6
P10637	Microtubule-associated protein tau	Mapt	16	100	2071.24	2091.45	2075.78	1762.62	1927.94	2087.16	6
P10639	Thioredoxin	Txn	6	100	13517.5	13195.2	14127.1	8490.01	12684.8	12325.4	6
P10649	Glutathione S-transferase Mu 1	Gstm1	16	100	9109.35	9803.16	9713.22	22334	20457.9	11903.7	6
P10711	Transcription elongation factor A protein 1	Tcea1	18	100	1820.62	1925.99	1985.21	1983.85	2007.51	1727.53	6
P10754	Zinc finger protein 13	Zfp13	4	75	118.385	#NUM!	165.482	173.676	185.672	151.194	5
P10833	Ras-related protein R-Ras	Rras	8	100	352.285	299.966	289.545	233.425	239.088	222.504	6
P10852	4F2 cell-surface antigen heavy chain	Slc3a2	26	100	8235.24	7913.18	7911.13	8281.98	8234.72	6542.65	6
P10922	Histone H1.0	H1-0	6	100	23856.1	21791.4	22395.7	23235.3	20637.6	20327.3	6
P10923	Osteopontin	Spp1	9	100	2798.74	1709.9	1762.97	1697.58	1520	444.083	6
P11031	Activated RNA polymerase II transcriptional coactivator p15	Sub1	6	100	5347.18	5045.85	5217.34	6054.83	5469.66	5799.89	6
P11087	Collagen alpha-1(I) chain	Col1a1	22	100	1573.28	1164.82	2775.04	2004.47	2038.12	1204	6
P11103	Poly [ADP-ribose] polymerase 1	Parp1	35	100	1650.7	1705.4	1677.56	1625.33	1723.68	1529.46	6
P11152	Lipoprotein lipase	Lpl	18	100	3938.61	3125	3263.66	4094.3	4204.46	3103.7	6
P11214	Tissue-type plasminogen activator	Plat	5	91.7	77.0754	37.953	75.2123	45.2225	#NUM!	61.0976	5
P11276	Fibronectin	Fn1	36	100	2990.86	1871.27	2653.38	2522.76	3315.35	1064.81	6
P11352	Glutathione peroxidase 1	Gpx1	14	100	4200.91	4644.53	4674.29	3913.59	4059.99	4297.18	6
P11404	Fatty acid-binding protein, heart	Fabp3	8	100	664.834	758.01	782.139	700.753	826.882	703.424	6
P11438	Lysosome-associated membrane glycoprotein 1	Lamp1	7	100	6403.38	5535.41	5093.73	7408.66	6444.02	6150.58	6
P11499	Heat shock protein HSP 90-beta	Hsp90ab1	45	100	11318.1	11111.6	11568.2	10907	11811.8	12003	6
P11531	Dystrophin	Dmd	19	100	280.155	240.16	260.532	231.427	244.94	233.679	6
P11679	Keratin, type II cytoskeletal 8	Krt8	36	100	18714.5	19524.2	20451.8	21438	18402.6	17729.8	6
P11835	Integrin beta-2	Itgb2	11	100	121.303	104.119	123.04	185.105	148.172	89.7221	6
P11859	Angiotensinogen	Agt	7	100	551.377	502.391	456.415	435.682	434.798	477.4	6
P11862	Growth arrest-specific protein 2	Gas2	7	100	347.726	348.794	338.566	279.481	300.029	347.12	6
P11881	Inositol 1,4,5-trisphosphate receptor type 1	Itpr1	58	100	707.914	670.184	676.997	983.224	854.371	709.471	6
P11928	2'-5'-oligoadenylate synthase 1A	Oas1a	10	100	121.762	127.152	146.578	124.486	127.56	123.548	6
P11930	Nucleoside diphosphate-linked moiety X motif 19	Nudt19	9	100	186.509	210.085	224.119	261.677	277.419	220.349	6
P11983	T-complex protein 1 subunit alpha	Tcp1	30	100	4280.86	4609.99	4438.05	4438.1	4245.21	4604.31	6
P12023	Amyloid-beta A4 protein	App	15	100	556.016	514.427	607.579	686.405	707.496	452.168	6
P12265	Beta-glucuronidase	Gusb	21	100	1356.79	1335.39	1373.46	1800.56	1821.73	1511.78	6
P12367	cAMP-dependent protein kinase type II-alpha regulatory subunit	Prkar2a	9	100	733.248	785.389	820.003	644.795	693.106	736.313	6
P12382	ATP-dependent 6-phosphofructokinase, liver type	Pfkl	31	100	2305.85	2233.51	2403.34	2418.88	2492.44	2206.68	6
P12658	Calbindin	Calb1	17	100	3793.78	3184.55	3210.68	2953.63	3344.25	3185.61	6
P12787	Cytochrome c oxidase subunit 5A, mitochondrial	Cox5a	10	100	11704.4	11201.3	11657.2	11064.8	11645.5	9195.29	6
P12804	Fibroleukin	Fgl2	8	100	384.39	325.662	366.971	397.966	335.797	282.093	6
P12815	Programmed cell death protein 6	Pdcd6	8	100	3034.95	2891.46	2685.78	2587.61	2709.78	2840.24	6
P12849	cAMP-dependent protein kinase type I-beta regulatory subunit	Prkar1b	13	100	1706.34	1753.13	1736.78	1429.77	1941.62	1702.88	6
P12960	Contactin-1	Cntn1	36	100	1153.57	979.32	1271.56	1121.13	1350.85	977.817	6
P12961	Neuroendocrine protein 7B2	Scg5	9	100	8241.88	8116.34	7334.59	8167.87	10318.8	6995.37	6
P12968	Islet amyloid polypeptide	Iapp	8	100	6944.97	7712.02	7924.65	8261.92	8842.6	11243.6	6
P12970	60S ribosomal protein L7a	Rpl7a	12	100	9324.57	10441.2	10614.1	10217.1	10018.5	10071.4	6
P13020	Gelsolin	Gsn	36	100	6855.39	6695.08	7571.98	7739.52	9025.03	7000.44	6
P13346	Protein fosB	Fosb	5	100	236.998	266.848	257.386	118.698	126.581	180.859	6
P13439	Uridine 5'-monophosphate synthase	Umps	20	100	1821.75	1956.44	1852.11	1706.83	1748.26	1821.96	6
P13504	Interleukin-1 receptor type 1	Il1r1	20	100	894.605	843.4	916.164	1259.58	1363.66	1196.7	6
P13595	Neural cell adhesion molecule 1	Ncam1	35	100	822.374	788.519	963.741	1466.51	1527.03	834.212	6
P13707	Glycerol-3-phosphate dehydrogenase [NAD(+)], cytoplasmic	Gpd1	20	100	1951.27	2096.39	1915.51	1893.97	2006.67	2135.16	6
P13808	Anion exchange protein 2	Slc4a2	10	100	100.151	105.105	113.885	134.174	118.125	98.9349	6
P13864	DNA (cytosine-5)-methyltransferase 1	Dnmt1	29	100	348.368	311.924	369.891	447.253	440.216	395.534	6
P14069	Protein S100-A6	S100a6	3	100	1108.53	1062.82	1239.47	1258.8	1082.73	681.661	6
P14094	Sodium/potassium-transporting ATPase subunit beta-1	Atp1b1	14	100	16910.4	17344.1	15707.4	13997.3	14454.3	13955.4	6
P14115	60S ribosomal protein L27a	Rpl27a	5	100	2713.93	3195.31	3063.25	2614.7	2893.35	2938.69	6
P14131	40S ribosomal protein S16	Rps16	12	100	8859.36	8894.32	9616.75	9663.42	8606.13	8543.07	6
P14148	60S ribosomal protein L7	Rpl7	15	100	12696.8	13445	14613.7	11317.3	13314	13351.7	6
P14152	Malate dehydrogenase, cytoplasmic	Mdh1	16	100	57970.5	62128.6	59463.8	56120.4	54903.6	57522.8	6
P14206	40S ribosomal protein SA	Rpsa	15	100	11984.7	12172.1	12512.6	11293.5	11224.3	12269.5	6
P14211	Calreticulin	Calr	36	100	59619.6	62632	63042.8	45594.1	48925.8	55850.9	6
P14231	Sodium/potassium-transporting ATPase subunit beta-2	Atp1b2	4	100	2185.49	1726.66	2169.33	1218.76	2201.74	1048.85	6
P14246	Solute carrier family 2, facilitated glucose transporter member 2	Slc2a2	8	100	2199.15	1389.36	1682.15	2178.48	1880	1476.47	6
P14434	H-2 class II histocompatibility antigen, A-B alpha chain	H2-Aa	5	100	311.719	296.535	242.484	242.482	269.954	358.838	6
P14483	H-2 class II histocompatibility antigen, A beta chain	H2-Ab1	10	100	247.569	441.156	435.882	334.464	402.059	477.196	6
P14576	Signal recognition particle 54 kDa protein	Srp54	31	100	3517.85	3610.4	3704.35	3573.46	3673.74	3791.16	6
P14602	Heat shock protein beta-1	Hspb1	12	100	883.105	803.668	819.302	608.81	455.792	524.373	6
P14685	26S proteasome non-ATPase regulatory subunit 3	Psmd3	32	100	6628.87	6743.56	6762.32	7559.44	7454.13	6444.32	6
P14733	Lamin-B1	Lmnb1	42	100	8938.71	8154.63	8290.72	7931.12	7822.91	7800.7	6
P14824	Annexin A6	Anxa6	49	100	16830.2	15107.7	15867.6	13957.6	14477.8	14522	6
P14869	60S acidic ribosomal protein P0	Rplp0	14	100	12780.1	13628.8	13412.1	11945.6	10847.6	13645.5	6
P14873	Microtubule-associated protein 1B	Map1b	102	100	6055.96	6120.54	5977.79	6184.85	6264.33	6258.98	6
P14901	Heme oxygenase 1	Hmox1	10	100	1125.82	873.629	968.368	557.66	586.942	886.767	6
P15066	Transcription factor jun-D	Jund	5	100	175.998	215.214	237.157	159.774	175.69	218.605	6
P15105	Glutamine synthetase	Glul	18	100	3650.92	4156.77	3606.3	3961.52	4164.81	3679.99	6
P15116	Cadherin-2	Cdh2	24	100	1996.7	1946.58	2097.74	2090.76	2243.89	2148.51	6
P15208	Insulin receptor	Insr	20	100	232.131	215.956	243.545	306.427	292.758	235.068	6
P15306	Thrombomodulin	Thbd	1	100	744.811	746.3	725.012	471.801	421.782	604.856	6
P15307	Proto-oncogene c-Rel	Rel	3	100	107.952	149.878	137.391	124.958	90.3339	89.215	6
P15327	Bisphosphoglycerate mutase	Bpgm	9	100	272.032	287.893	281.843	224.004	258.851	260.602	6
P15379	CD44 antigen	Cd44	7	100	753.077	780.312	1009	1662.37	1804.83	1145.06	6
P15508	Spectrin beta chain, erythrocytic	Sptb	19	91.7	218.717	154.369	212.759	153.997	210.769	156.698	6
P15532	Nucleoside diphosphate kinase A	Nme1	7	100	7070.56	6979.89	7510.54	6864.08	7109.08	6929.35	6
P15535	Beta-1,4-galactosyltransferase 1	B4galt1	10	100	210.046	203.439	221.362	194.969	222.477	183.468	6
P15626	Glutathione S-transferase Mu 2	Gstm2	21	100	2737.89	3057.78	2939.45	3291.26	3224.32	3444.03	6
P15864	Histone H1.2	H1-2	4	100	761.793	1043.66	1181.53	1107.82	1117.22	1082.49	6
P15920	V-type proton ATPase 116 kDa subunit a isoform 2	Atp6v0a2	16	100	1019.72	1042.54	943.348	913.96	864.89	946.556	6
P15947	Kallikrein-1	Klk1	6	91.7	368.56	393.691	549.091	187.316	134.883	402.378	6
P16014	Secretogranin-1	Chgb	46	100	9235.61	8972.34	9312.44	10067	10085.1	9708.07	6
P16015	Carbonic anhydrase 3	Ca3	2	100	123.78	110.302	202.782	157.624	188.923	100.218	6
P16045	Galectin-1	Lgals1	6	100	467.722	337.739	371.649	503.49	334.263	233.637	6
P16054	Protein kinase C epsilon type	Prkce	18	100	321.234	309.016	283.999	264.976	295.117	293.595	6
P16056	Hepatocyte growth factor receptor	Met	5	83.3	34.4421	45.7158	49.2484	48.3428	46.2551	42.822	6
P16092	Fibroblast growth factor receptor 1	Fgfr1	5	100	208.562	175.138	327.639	228.559	319.73	171.263	6
P16110	Galectin-3	Lgals3	8	100	284.284	375.623	396.354	1362.35	1069.05	355.427	6
P16125	L-lactate dehydrogenase B chain	Ldhb	12	100	550.012	456.181	595.024	537.927	591.736	312.095	6
P16254	Signal recognition particle 14 kDa protein	Srp14	6	100	1921.79	2197.92	2233.73	1753.4	1796.42	1922.95	6
P16301	Phosphatidylcholine-sterol acyltransferase	Lcat	3	100	317.286	248.805	564.401	353.074	474.468	216.365	6
P16330	2',3'-cyclic-nucleotide 3'-phosphodiesterase	Cnp	15	100	456.599	346.811	425.199	424.713	430.904	359.11	6
P16332	Methylmalonyl-CoA mutase, mitochondrial	Mmut	29	100	2241.75	2225.24	2177.74	2054.89	2002.41	1795.2	6
P16406	Glutamyl aminopeptidase	Enpep	32	100	630.071	585.885	572.281	1380.46	1103.42	714.207	6
P16460	Argininosuccinate synthase	Ass1	24	100	1774.52	1287.37	1392.39	1413.16	1338.07	845.147	6
P16546	Spectrin alpha chain, non-erythrocytic 1	Sptan1	166	100	4891.77	4933.27	5105.4	4860.6	4955.25	5416.53	6
P16627	Heat shock 70 kDa protein 1-like	Hspa1l	5	100	5804.94	6535.08	6558.3	6678.45	6883.25	6086.7	6
P16675	Lysosomal protective protein	Ctsa	14	100	6802.71	6896.14	6564.48	7760.09	7355.53	5988.41	6
P16858	Glyceraldehyde-3-phosphate dehydrogenase	Gapdh	24	100	19289.7	18854.6	20003.7	20239.7	19030.1	18527.3	6
P16882	Growth hormone receptor	Ghr	8	100	322.849	291.251	312.289	428.361	448.019	338.525	6
P16951	Cyclic AMP-dependent transcription factor ATF-2	Atf2	10	100	157.53	154.976	152.592	135.382	165.139	134.669	6
P17012	Zinc finger X-chromosomal protein	Zfx	6	100	1234.93	1171.39	805.829	1240.06	853.525	1027.99	6
P17047	Lysosome-associated membrane glycoprotein 2	Lamp2	12	100	14412.9	13431.2	12805.4	16090.7	16511	11556	6
P17095	High mobility group protein HMG-I/HMG-Y	Hmga1	3	100	3780.28	3737.68	3388.67	3388.85	2701.74	3334.15	6
P17141	Zinc finger protein 37	Zfp37	9	100	178.956	181.237	220.307	209.167	180.922	182.545	6
P17156	Heat shock-related 70 kDa protein 2	Hspa2	30	100	1919.01	1858.19	1786.44	2233.96	2248.11	2719.66	6
P17182	Alpha-enolase	Eno1	19	100	21716	22596.4	21574.8	22882.8	21724.6	22135.2	6
P17183	Gamma-enolase	Eno2	21	100	3814.97	4217.1	4188.13	4100.2	4571	4022.46	6
P17225	Polypyrimidine tract-binding protein 1	Ptbp1	16	100	4848.41	4472.71	4364.43	4752.38	4133.54	4304.12	6
P17426	AP-2 complex subunit alpha-1	Ap2a1	44	100	1546.61	1655.16	1615.82	1560.52	1559.08	1683.97	6
P17427	AP-2 complex subunit alpha-2	Ap2a2	32	100	1504.52	1609.54	1633.14	1576.86	1493	1536.12	6
P17439	Lysosomal acid glucosylceramidase	Gba	15	100	2448.18	2308.89	2458.49	3129.76	3097.67	2265.5	6
P17515	C-X-C motif chemokine 10	Cxcl10	1	100	314.653	212.34	370.281	265.03	325.164	233.673	6
P17563	Methanethiol oxidase	Selenbp1	18	100	161.142	212.67	162.553	156.875	158.476	128.035	6
P17665	Cytochrome c oxidase subunit 7C, mitochondrial	Cox7c	2	100	11482	11583	10756.5	9943.01	10224.2	9140.25	6
P17710	Hexokinase-1	Hk1	26	100	781.132	639.974	590.514	432.587	385.223	486.048	6
P17742	Peptidyl-prolyl cis-trans isomerase A	Ppia	12	100	37993.5	36224.1	37089.3	35071.9	37444.1	37138	6
P17751	Triosephosphate isomerase	Tpi1	16	100	13147.6	13838.3	14019.9	13088.7	13266.9	13784.7	6
P17809	Solute carrier family 2, facilitated glucose transporter member 1	Slc2a1	2	100	389.733	300.358	382.305	315.129	288.352	140.971	6
P17879	Heat shock 70 kDa protein 1B	Hspa1b	29	100	5025.66	5025.19	5108.15	3116.75	3428.04	2888.4	6
P17892	Pancreatic lipase-related protein 2	Pnliprp2	8	91.7	324.351	405.643	436.482	247.354	194.254	450.866	6
P17918	Proliferating cell nuclear antigen	Pcna	14	100	451.479	414.618	483.731	503.933	536.726	512.845	6
P18052	Receptor-type tyrosine-protein phosphatase alpha	Ptpra	11	100	249.95	185.619	195.626	280.964	289.248	209.102	6
P18155	Bifunctional methylenetetrahydrofolate dehydrogenase/cyclohydrolase, mitochondrial	Mthfd2	15	100	1351.91	1486.81	1345.33	1346.04	1428.77	1352.75	6
P18242	Cathepsin D	Ctsd	15	100	3235.16	3506.9	3075.51	4716.73	4812.7	3458.92	6
P18572	Basigin	Bsg	10	100	772.532	640.689	810.271	1359.81	1340.12	739.587	6
P18581	Cationic amino acid transporter 2	Slc7a2	12	100	1717.54	1937.35	2025.15	4570.22	5058.83	2995.36	6
P18608	Non-histone chromosomal protein HMG-14	Hmgn1	1	83.3	435.74	419.709	426.75	488.573	638.065	415.109	6
P18653	Ribosomal protein S6 kinase alpha-1	Rps6ka1	8	100	192.393	184.781	151.63	166.99	114.863	186.489	6
P18654	Ribosomal protein S6 kinase alpha-3	Rps6ka3	39	100	1758.03	1636.93	1716.62	1771.49	1803.78	1795.9	6
P18760	Cofilin-1	Cfl1	15	100	8399.48	8461.31	7922.48	6503.07	6097.91	7486.13	6
P18826	Phosphorylase b kinase regulatory subunit alpha, skeletal muscle isoform	Phka1	14	100	184.881	163.079	187.907	208.998	176.107	209.015	6
P18872	Guanine nucleotide-binding protein G(o) subunit alpha	Gnao1	15	100	18152.2	17147	16132.5	16459.2	16651	16884.8	6
P19001	Keratin, type I cytoskeletal 19	Krt19	19	100	888.536	1276.4	1009.31	2085.84	1378.9	975.623	6
P19096	Fatty acid synthase	Fasn	106	100	4145.7	4404.79	4324.15	3605.13	3585.59	3724	6
P19157	Glutathione S-transferase P 1	Gstp1	6	100	8038.87	8370.47	7338.12	10507.5	8991.58	8292.98	6
P19182	Interferon-related developmental regulator 1	Ifrd1	9	100	143.792	152.981	166.1	145.577	152.183	109.125	6
P19221	Prothrombin	F2	7	100	3959.54	2574.1	2366.69	2355.12	2163.92	1142.32	6
P19253	60S ribosomal protein L13a	Rpl13a	8	100	6162.26	6354.07	6597.68	6171.95	5876.08	6695.32	6
P19258	Protein Mpv17	Mpv17	4	100	611.39	656.858	631.085	605.672	608.562	569.276	6
P19324	Serpin H1	Serpinh1	17	100	1768.17	1617.15	1757.26	1620.66	1164.06	1453.47	6
P19426	Negative elongation factor E	Nelfe	14	100	676.201	654.288	696.181	628.567	664.819	635.548	6
P19536	Cytochrome c oxidase subunit 5B, mitochondrial	Cox5b	6	100	10861	12316.6	12171	12160.2	11705.5	10190.4	6
P19783	Cytochrome c oxidase subunit 4 isoform 1, mitochondrial	Cox4i1	10	100	18975.9	19265.6	19842.4	19010.3	18023.2	15512.8	6
P19973	Lymphocyte-specific protein 1	Lsp1	2	50	30.6273	39.2179	40.5077	52.23	#NUM!	42.1967	5
P20029	Endoplasmic reticulum chaperone BiP	Hspa5	45	100	75336.3	76453.9	84158.7	63477.2	64529.5	64098.1	6
P20033	Platelet-derived growth factor subunit A	Pdgfa	3	100	393.713	202.512	289.851	289.004	273.62	246.205	6
P20060	Beta-hexosaminidase subunit beta	Hexb	25	100	2875.9	2785.54	2736.38	4051.93	4057.13	2446.02	6
P20108	Thioredoxin-dependent peroxide reductase, mitochondrial	Prdx3	9	100	13685.3	13677.7	13092.1	14667.5	12686	12148.7	6
P20152	Vimentin	Vim	37	100	3668.91	2944.31	3723.79	2910.04	2157.09	2241.4	6
P20352	Tissue factor	F3	5	66.7	237.011	215.719	178.506	#NUM!	193.56	211.367	5
P20357	Microtubule-associated protein 2	Map2	61	100	1787.18	1829.4	1797.16	1891.35	2014.17	2067.44	6
P20444	Protein kinase C alpha type	Prkca	22	100	846.3	726.499	814.227	742.675	759.892	704.18	6
P20664	DNA primase small subunit	Prim1	4	91.7	73.2035	83.5191	#NUM!	95.6592	126.355	72.0154	5
P20918	Plasminogen	Plg	4	100	618.644	525.164	947.743	447.45	950.585	620.207	6
P21107	Tropomyosin alpha-3 chain	Tpm3	16	100	4961.89	5477.21	5315.31	4946.57	4745.31	4992.54	6
P21126	Ubiquitin-like protein 4A	Ubl4a	8	100	756.192	838.378	745.857	793.609	801.181	811.562	6
P21271	Unconventional myosin-Vb	Myo5b	40	100	534.067	515.646	474.176	578.084	524.61	477.9	6
P21278	Guanine nucleotide-binding protein subunit alpha-11	Gna11	13	100	1609.65	1462.03	1573.41	1681.7	1668.14	1510.06	6
P21279	Guanine nucleotide-binding protein G(q) subunit alpha	Gnaq	21	100	4648.2	4210.28	4477.81	4354.31	4416.7	4086.21	6
P21300	Aldo-keto reductase family 1 member B7	Akr1b7	5	100	349.12	353.113	343.851	354.979	332.873	373.455	6
P21460	Cystatin-C	Cst3	8	100	10994.5	10406.3	9237.11	7851.35	9261.01	9707.86	6
P21550	Beta-enolase	Eno3	5	100	712.495	532.357	850.993	577.042	847.993	530.498	6
P21570	Angiogenin	Ang	3	100	449.44	777.029	760.993	2455.39	838.187	768.692	6
P21614	Vitamin D-binding protein	Gc	12	100	638.516	604.539	578.616	463.413	517.431	466.452	6
P21619	Lamin-B2	Lmnb2	40	100	9990.68	9836.63	9671.69	9465.32	9908.87	9127.98	6
P21661	Neuroendocrine convertase 2	Pcsk2	29	100	21122	20323.9	20747.3	22223.8	22694.8	20637.1	6
P21836	Acetylcholinesterase	Ache	3	100	98.3848	88.9079	144.78	115.198	145.558	63.9499	6
P21956	Lactadherin	Mfge8	8	100	205.968	185.025	198.007	272.004	236.778	230.047	6
P21958	Antigen peptide transporter 1	Tap1	15	100	856.912	784.978	747.298	765.801	757.152	698.912	6
P21981	Protein-glutamine gamma-glutamyltransferase 2	Tgm2	10	100	327.212	281.454	322.997	272.852	199.625	234.099	6
P21995	Embigin	Emb	10	100	1614.74	1628.49	1619.14	2879.1	2796.07	2342.3	6
P22272	Interleukin-6 receptor subunit alpha	Il6ra	5	100	73.1747	70.7452	63.0901	101.937	95.1814	80.5346	6
P22315	Ferrochelatase, mitochondrial	Fech	20	100	2848.91	2864.49	2797.71	3021.04	2956.06	2546.63	6
P22361	Hepatocyte nuclear factor 1-alpha	Hnf1a	8	100	304.889	294	252.834	288.09	268.613	249.149	6
P22366	Myeloid differentiation primary response protein MyD88	Myd88	7	100	130.856	117.296	109.505	131.477	113.907	160.032	6
P22437	Prostaglandin G/H synthase 1	Ptgs1	5	100	187.684	159.889	159.915	92.3124	61.4926	140.6	6
P22682	E3 ubiquitin-protein ligase CBL	Cbl	21	100	443.192	406.89	392.587	429.499	413.274	435.792	6
P22724	Protein Wnt-4	Wnt4	6	100	388.051	327.156	288.552	743.422	664.704	469.919	6
P22777	Plasminogen activator inhibitor 1	Serpine1	6	100	46.9927	64.6236	61.5054	117.825	88.5414	83.3223	6
P22858	Parathyroid hormone-related protein	Pthlh	2	100	51.5526	48.9801	49.4421	31.9606	50.3159	30.0102	6
P22892	AP-1 complex subunit gamma-1	Ap1g1	31	100	1488.11	1579.67	1595.33	1432.75	1542.01	1527.74	6
P22907	Porphobilinogen deaminase	Hmbs	13	100	526.071	531.602	507.143	432.666	502.338	568.77	6
P23116	Eukaryotic translation initiation factor 3 subunit A	Eif3a	90	100	7212.47	8046.61	8144.74	7055.43	7490.65	7813.56	6
P23188	Furin	Furin	6	100	139.841	142.994	143.165	162.924	204.149	163.446	6
P23198	Chromobox protein homolog 3	Cbx3	9	100	1220.26	1303.73	1325.45	1249.28	1035.59	1361.04	6
P23249	Putative helicase MOV-10	Mov10	32	100	877.217	875.715	938.067	1055.28	1000.88	804.511	6
P23475	X-ray repair cross-complementing protein 6	Xrcc6	29	100	1847.48	1797.14	1730.83	2008.03	2040.99	2001.34	6
P23492	Purine nucleoside phosphorylase	Pnp	15	100	1130.95	1146.24	1202.23	1172.22	1066.13	1048.73	6
P23506	Protein-L-isoaspartate(D-aspartate) O-methyltransferase	Pcmt1	11	100	1809.15	1792.17	1947.2	1661.92	1800.82	1771.97	6
P23591	GDP-L-fucose synthase	Tsta3	14	100	1660.29	1762.78	1667.71	1788.3	1712.51	1850.59	6
P23708	Nuclear transcription factor Y subunit alpha	Nfya	2	100	81.1894	89.3076	77.1236	96.3013	93.1121	76.8369	6
P23780	Beta-galactosidase	Glb1	18	100	2810.94	2878.56	2711.57	3045.25	2929.22	2332.89	6
P23798	Polycomb group RING finger protein 2	Pcgf2	1	83.3	108.967	66.9451	59.4147	50.567	65.429	148.867	6
P23818	Glutamate receptor 1	Gria1	1	91.7	156.5	222.196	175.139	162.516	210.358	136.882	6
P23819	Glutamate receptor 2	Gria2	8	100	98.8075	72.371	72.6719	80.5028	97.9964	79.8062	6
P23906	Interferon regulatory factor 2	Irf2	4	100	321.272	259.616	350.894	397.113	352.312	189.784	6
P23927	Alpha-crystallin B chain	Cryab	7	100	498.252	354.962	454.605	522.044	403.615	212.727	6
P24270	Catalase	Cat	20	100	389.987	277.171	350.563	435.36	456.231	245.866	6
P24369	Peptidyl-prolyl cis-trans isomerase B	Ppib	11	100	18059.6	18470.8	19494.4	14107.1	14394.5	16005.7	6
P24452	Macrophage-capping protein	Capg	7	100	264.395	237.555	235.697	349.996	280.027	259.648	6
P24457	Cytochrome P450 2D11	Cyp2d11	1	100	343.314	191.291	239.844	236.523	240.92	233.107	6
P24527	Leukotriene A-4 hydrolase	Lta4h	33	100	5691.34	5873.67	6011.48	6101.76	6343.29	5903.36	6
P24529	Tyrosine 3-monooxygenase	Th	17	100	242.362	312.244	240.536	203.803	244.442	356.942	6
P24547	Inosine-5'-monophosphate dehydrogenase 2	Impdh2	22	100	1087.01	1096.9	1101.8	1151.98	1179.07	1131.56	6
P24549	Retinal dehydrogenase 1	Aldh1a1	11	100	134.768	138.057	182.015	135.276	118.01	100.797	6
P24638	Lysosomal acid phosphatase	Acp2	9	100	740.737	593.961	553.205	667.813	576.173	638.554	6
P24668	Cation-dependent mannose-6-phosphate receptor	M6pr	9	100	1358.98	1339.7	1424.32	1352.85	1370.01	1376.9	6
P24788	Cyclin-dependent kinase 11B	Cdk11b	23	100	628.339	608.925	650.779	589.821	656.36	679.461	6
P25206	DNA replication licensing factor MCM3	Mcm3	20	100	204.06	216.41	178.633	156.05	134.299	215.285	6
P25322	G1/S-specific cyclin-D1	Ccnd1	3	75	182.548	133.219	#NUM!	213.013	196.274	168.692	5
P25425	POU domain, class 2, transcription factor 1	Pou2f1	11	100	233.25	250.978	216.728	219.541	227.032	251.207	6
P25444	40S ribosomal protein S2	Rps2	15	100	14317	15073.9	14772.8	12128.1	11994.4	14228.5	6
P25446	Tumor necrosis factor receptor superfamily member 6	Fas	1	83.3	356.279	476.434	#NUM!	535.466	448.673	500.062	5
P25785	Metalloproteinase inhibitor 2	Timp2	1	100	971.517	711.544	690.569	740.689	1009.85	738.838	6
P25799	Nuclear factor NF-kappa-B p105 subunit	Nfkb1	31	100	90.2098	86.8941	90.6334	86.8129	91.5158	82.1426	6
P25911	Tyrosine-protein kinase Lyn	Lyn	9	83.3	128.664	84.3416	146.214	115.761	#NUM!	105.734	5
P25916	Polycomb complex protein BMI-1	Bmi1	5	100	61.4516	64.6215	69.991	82.7478	89.9452	69.309	6
P25976	Nucleolar transcription factor 1	Ubtf	29	100	2231.69	2163.08	2158.18	2348.52	2476.26	2318.74	6
P26039	Talin-1	Tln1	123	100	2058.74	1999.13	2141.2	2002.27	2135.53	2196.8	6
P26040	Ezrin	Ezr	26	100	1758.54	1828.72	1826.21	1750.18	1820.22	2041.52	6
P26041	Moesin	Msn	27	100	1345.72	1338.67	1514.38	1128.19	995.298	1757.87	6
P26043	Radixin	Rdx	41	100	4570.05	4578.51	4778.38	4519.46	4568.43	5257.32	6
P26187	Methylated-DNA--protein-cysteine methyltransferase	Mgmt	5	100	331.514	371.437	335.109	383.157	389.326	339.748	6
P26231	Catenin alpha-1	Ctnna1	44	100	5168.83	5458.19	5199.94	5357.58	5372.26	5858.02	6
P26262	Plasma kallikrein	Klkb1	2	100	155.368	83.4674	223.421	171.075	347.365	80.4691	6
P26339	Chromogranin-A	Chga	33	100	70317.2	68531.5	68682	65729.8	69216.3	61464.2	6
P26350	Prothymosin alpha	Ptma	9	100	1891.67	1940.15	1699.94	1906.11	1710.84	1941.98	6
P26369	Splicing factor U2AF 65 kDa subunit	U2af2	13	100	8295.05	8113.5	8683.37	8173.38	8586.31	7948.52	6
P26443	Glutamate dehydrogenase 1, mitochondrial	Glud1	29	100	10724.4	9938.31	10149.4	9620.86	9849.94	9261.77	6
P26450	Phosphatidylinositol 3-kinase regulatory subunit alpha	Pik3r1	13	100	145.309	148.372	123.446	132.814	136.373	141.419	6
P26516	26S proteasome non-ATPase regulatory subunit 7	Psmd7	17	100	1681.56	1729.04	1668.05	1629.93	1668.83	1724.07	6
P26638	Serine--tRNA ligase, cytoplasmic	Sars1	34	100	7730.94	8288.84	8175.1	8152.01	8656.51	7744.92	6
P26645	Myristoylated alanine-rich C-kinase substrate	Marcks	13	100	2067.22	2024.84	2018.07	1510.07	1602.23	1583.6	6
P26883	Peptidyl-prolyl cis-trans isomerase FKBP1A	Fkbp1a	5	100	6927.98	8156.13	8425.33	7200.35	7677.73	7834.13	6
P27038	Activin receptor type-2A	Acvr2a	6	83.3	88.4696	98.7778	#NUM!	107.242	145.215	143.135	5
P27046	Alpha-mannosidase 2	Man2a1	41	100	1915.58	1739.02	1778.68	1502.87	1530.58	1652.97	6
P27546	Microtubule-associated protein 4	Map4	39	100	1910.16	1904.36	1921.33	1950.39	2022.79	2096.31	6
P27601	Guanine nucleotide-binding protein subunit alpha-13	Gna13	17	100	2051.6	2107.38	2094.91	1860.68	1940.36	1841.24	6
P27612	Phospholipase A-2-activating protein	Plaa	38	100	3558.33	3784.96	3559.64	3486.38	3291.91	3733.81	6
P27641	X-ray repair cross-complementing protein 5	Xrcc5	35	100	1348.62	1318.14	1259.1	1473.85	1508.46	1486.23	6
P27659	60S ribosomal protein L3	Rpl3	23	100	8503.46	9167.63	9215.41	8566.75	8019.09	8514.58	6
P27661	Histone H2AX	H2ax	2	100	11544.9	10585.7	9690.65	8959.92	8497.45	8336.07	6
P27699	cAMP-responsive element modulator	Crem	1	91.7	264.198	139.822	#NUM!	185.881	237.121	267.572	5
P27773	Protein disulfide-isomerase A3	Pdia3	42	100	66472.6	69456.8	72679.8	51740.3	60415.4	60192.2	6
P27808	Alpha-1,3-mannosyl-glycoprotein 2-beta-N-acetylglucosaminyltransferase	Mgat1	13	100	195.563	182.251	189.73	187.956	179.288	177.648	6
P27889	Hepatocyte nuclear factor 1-beta	Hnf1b	5	100	61.1889	65.235	47.5367	72.2556	43.5518	76.951	6
P28028	Serine/threonine-protein kinase B-raf	Braf	21	100	604.88	572.917	561.461	555.528	595.853	592.952	6
P28033	CCAAT/enhancer-binding protein beta	Cebpb	3	100	374.401	327.733	428.932	235.272	280.097	318.519	6
P28063	Proteasome subunit beta type-8	Psmb8	11	100	1799.6	1866.97	1968.06	2296.06	2167.18	1966.75	6
P28076	Proteasome subunit beta type-9	Psmb9	4	100	459.023	460.403	510.452	534.185	520.682	461.95	6
P28271	Cytoplasmic aconitate hydratase	Aco1	42	100	3277.68	3390.37	3360.33	3038.76	3092.04	3245.82	6
P28301	Protein-lysine 6-oxidase	Lox	2	100	985.685	675.149	1142.81	922.414	1212.79	962.381	6
P28352	DNA-(apurinic or apyrimidinic site) lyase	Apex1	11	100	1303.13	1357.1	1273.78	1393.45	1382.9	1307.37	6
P28474	Alcohol dehydrogenase class-3	Adh5	15	100	7888.28	7727.19	7922.89	8571.33	8087	7282.22	6
P28481	Collagen alpha-1(II) chain	Col2a1	5	100	452.045	333.103	700.889	628.961	660.212	406.049	6
P28571	Sodium- and chloride-dependent glycine transporter 1	Slc6a9	1	100	162.254	156.601	209.966	178.152	128.289	123.731	6
P28574	Protein max	Max	7	100	130.337	123.281	123.716	111.618	129.108	142.228	6
P28650	Adenylosuccinate synthetase isozyme 1	Adss1	14	100	215.62	260.315	283.857	314.409	328.965	301.887	6
P28651	Carbonic anhydrase-related protein	Ca8	7	100	411.263	363.966	455.219	526.433	401.011	491.521	6
P28652	Calcium/calmodulin-dependent protein kinase type II subunit beta	Camk2b	22	100	2083.45	2089.27	1987	1917.16	2137.26	1850.62	6
P28653	Biglycan	Bgn	7	100	228.899	174.368	258.995	317.426	214.531	138.507	6
P28656	Nucleosome assembly protein 1-like 1	Nap1l1	12	100	9035.29	8683.87	7392.48	7448.02	7787.17	8607.64	6
P28658	Ataxin-10	Atxn10	23	100	1358.63	1261.29	1252.4	1937.48	2064.81	1906.82	6
P28659	CUGBP Elav-like family member 1	Celf1	11	100	381.302	373.214	385.309	418.262	423.41	404.258	6
P28660	Nck-associated protein 1	Nckap1	37	100	2809.14	3012.26	3023.23	3120.36	3484.86	3055.13	6
P28661	Septin-4	Septin4	8	100	331.497	303.278	344.679	174.097	206.552	249.486	6
P28663	Beta-soluble NSF attachment protein	Napb	4	100	127.566	99.7467	96.1955	61.7488	66.5395	82.7505	6
P28665	Murinoglobulin-1	Mug1	11	100	9881.9	10531.1	17074.7	10891.6	18200.6	9321.1	6
P28667	MARCKS-related protein	Marcksl1	1	100	210.754	201.374	170.175	123.947	108.313	177.399	6
P28700	Retinoic acid receptor RXR-alpha	Rxra	7	100	1620.76	1378.61	1321.13	1184.2	1030.57	1140.28	6
P28704	Retinoic acid receptor RXR-beta	Rxrb	5	100	67.8409	60.3174	74.5426	74.9917	83.8883	65.522	6
P28738	Kinesin heavy chain isoform 5C	Kif5c	34	100	360.134	348.503	352.298	340.349	369.367	350.585	6
P28740	Kinesin-like protein KIF2A	Kif2a	18	100	600.717	529.849	531.438	513.968	502.844	485.464	6
P28741	Kinesin-like protein KIF3A	Kif3a	23	100	553.134	498.985	567.56	526.852	501.057	541.015	6
P28798	Progranulin	Grn	4	100	277.117	217.796	255.882	341.313	373.646	246.048	6
P28828	Receptor-type tyrosine-protein phosphatase mu	Ptprm	19	100	211.514	209.285	256.715	253.3	328.392	236.86	6
P28843	Dipeptidyl peptidase 4	Dpp4	28	100	2467.4	2351.53	2166.8	3494.8	3397.22	2760.4	6
P28867	Protein kinase C delta type	Prkcd	9	100	193.315	146.482	153.965	197.156	176.399	184.19	6
P29037	TATA-box-binding protein	Tbp	3	100	127.254	86.1425	123.709	107.912	84.8181	89.1184	6
P29341	Polyadenylate-binding protein 1	Pabpc1	33	100	9312.63	9698.2	9802.37	8635.82	8596.04	9808.59	6
P29351	Tyrosine-protein phosphatase non-receptor type 6	Ptpn6	29	100	1517.5	1602.42	1519.44	1556.65	1574.91	1773.12	6
P29387	Guanine nucleotide-binding protein subunit beta-4	Gnb4	5	100	7479.37	9008.97	7934.66	6722.4	9149.76	8024.34	6
P29391	Ferritin light chain 1	Ftl1	12	100	3123.93	2806.66	3048.63	5297.39	4476.02	4185.26	6
P29416	Beta-hexosaminidase subunit alpha	Hexa	16	100	1944.6	1973.69	1986.59	3126.49	2909.82	1861.36	6
P29594	Caspase-2	Casp2	5	100	113.304	123.527	167.856	153.678	124.445	106.939	6
P29595	NEDD8	Nedd8	3	100	1381.09	1295.29	1011.22	1267.38	1317.71	1364.6	6
P29699	Alpha-2-HS-glycoprotein	Ahsg	3	100	3447.16	3833.06	5455.79	866.949	4847.27	3319.33	6
P29758	Ornithine aminotransferase, mitochondrial	Oat	15	100	229.98	196.38	212.422	161.693	159.59	193.796	6
P29788	Vitronectin	Vtn	2	100	8155.27	5735.44	8712.88	5704.38	6787.93	2998.95	6
P30051	Transcriptional enhancer factor TEF-1	Tead1	5	100	147.829	119.459	165.66	153.813	132.041	141.352	6
P30115	Glutathione S-transferase A3	Gsta3	5	100	703.339	761.932	543.015	1047.13	983.598	757.513	6
P30275	Creatine kinase U-type, mitochondrial	Ckmt1	16	100	2049.55	1975.2	2033.76	2107.85	2437.69	2016.24	6
P30280	G1/S-specific cyclin-D2	Ccnd2	5	100	118.411	104.288	137.357	175.726	193.664	288.459	6
P30285	Cyclin-dependent kinase 4	Cdk4	12	100	542.672	511.878	566.496	671.321	676.963	636.984	6
P30415	NK-tumor recognition protein	Nktr	12	100	406.554	361.898	387.066	389.601	555.241	373.008	6
P30416	Peptidyl-prolyl cis-trans isomerase FKBP4	Fkbp4	38	100	7573.13	8500.6	8599.27	8185.13	8421.69	8459.01	6
P30677	Guanine nucleotide-binding protein subunit alpha-14	Gna14	2	91.7	36.977	39.0311	31.8469	74.4534	48.243	35.8915	6
P30678	Guanine nucleotide-binding protein subunit alpha-15	Gna15	1	91.7	627.01	489.4	570.834	677.867	485.929	442.764	6
P30681	High mobility group protein B2	Hmgb2	6	100	1866.73	1922.78	1804.53	2107.44	2109.73	1863.35	6
P30935	Somatostatin receptor type 3	Sstr3	1	100	394.431	404.656	341.458	627.141	459.396	496.642	6
P30999	Catenin delta-1	Ctnnd1	45	100	3881.35	3636.14	3813.36	3649.02	3855.09	3485.48	6
P31001	Desmin	Des	19	100	411.844	346.64	421.391	287.908	237.93	289.382	6
P31230	Aminoacyl tRNA synthase complex-interacting multifunctional protein 1	Aimp1	16	100	3563.1	3724.33	3888.09	3431.04	3501.16	3602.13	6
P31266	Recombining binding protein suppressor of hairless	Rbpj	5	100	235.309	250.598	234.085	303.014	246.33	241.267	6
P31324	cAMP-dependent protein kinase type II-beta regulatory subunit	Prkar2b	19	100	2268.78	2266.52	2173.64	2257.43	2157.76	2350.88	6
P31428	Dipeptidase 1	Dpep1	4	91.7	166.148	118.314	164.236	73.8139	74.8758	46.0231	6
P31750	RAC-alpha serine/threonine-protein kinase	Akt1	19	100	207.946	186.784	194.712	250.405	225.725	215.604	6
P31786	Acyl-CoA-binding protein	Dbi	3	100	5095.61	5340.74	5584.31	4538.8	4857.39	4815.27	6
P31809	Carcinoembryonic antigen-related cell adhesion molecule 1	Ceacam1	3	91.7	102.146	113.005	122.447	163.137	114.936	94.7279	6
P31938	Dual specificity mitogen-activated protein kinase kinase 1	Map2k1	12	100	1718.72	1942.06	1648.21	1531.6	1525.12	1706.05	6
P31996	Macrosialin	Cd68	1	100	333.841	296.579	398.711	578.581	526.042	201.202	6
P32020	Non-specific lipid-transfer protein	Scp2	19	100	2539.43	2501.51	2417.34	2564.46	2608.32	2788.31	6
P32067	Lupus La protein homolog	Ssb	23	100	3411.76	3548.76	3570.4	3390.52	3679.06	3627.42	6
P32233	Developmentally-regulated GTP-binding protein 1	Drg1	14	100	580.844	578.178	565.372	687.212	683.064	716.806	6
P32261	Antithrombin-III	Serpinc1	17	100	7887.81	5933.54	12336.3	8395.37	12229.6	5904.58	6
P32507	Nectin-2	Nectin2	8	100	179.911	202.662	206.552	215.704	212.131	206.912	6
P32648	VIP peptides	Vip	6	91.7	588.709	249.187	247.017	173.459	#NUM!	78.6322	5
P32883	GTPase KRas	Kras	4	100	1611.24	1607.81	1551.72	1767.79	1561.17	1567.43	6
P32921	Tryptophan--tRNA ligase, cytoplasmic	Wars1	26	100	6758.45	7221.14	6444.51	6597.94	6473.76	7323.31	6
P33146	Cadherin-15	Cdh15	3	91.7	97.6849	89.0602	127.282	145.664	156.465	57.1858	6
P33173	Kinesin-like protein KIF1A	Kif1a	54	100	1294.52	1305.04	1336.63	1723.4	1882.39	1554.22	6
P33215	Protein NEDD1	Nedd1	9	100	102.504	79.9768	98.7474	117.502	106.666	101.074	6
P33434	72 kDa type IV collagenase	Mmp2	6	100	78.4841	49.852	98.4674	95.4085	130.13	77.691	6
P34022	Ran-specific GTPase-activating protein	Ranbp1	8	100	5720.39	6117.23	5617.53	5175.95	5265.55	5507.11	6
P34152	Focal adhesion kinase 1	Ptk2	18	100	413.953	397.4	400.838	387.398	392.745	432.135	6
P34884	Macrophage migration inhibitory factor	Mif	6	100	13167.3	14766.2	11836.8	12596.9	11895.4	12828.3	6
P34914	Bifunctional epoxide hydrolase 2	Ephx2	9	100	72.9183	91.9843	89.8118	107.139	97.8198	69.133	6
P34960	Macrophage metalloelastase	Mmp12	2	91.7	287.881	#NUM!	458.113	272.558	431.605	224.146	5
P35123	Ubiquitin carboxyl-terminal hydrolase 4	Usp4	27	100	514.286	478.296	489.09	610.295	563.71	583.593	6
P35235	Tyrosine-protein phosphatase non-receptor type 11	Ptpn11	33	100	2049.3	2137.54	1986.16	1929.76	1947.04	2253	6
P35276	Ras-related protein Rab-3D	Rab3d	13	100	5595.92	4894	5554.95	4411.88	3747.55	4264.63	6
P35278	Ras-related protein Rab-5C	Rab5c	8	100	7297.48	7128.07	7076.73	7109.94	6877.85	6860.89	6
P35279	Ras-related protein Rab-6A	Rab6a	6	100	2997.84	2388.02	2758.67	2247.23	2049.87	2300.01	6
P35282	Ras-related protein Rab-21	Rab21	11	100	1902.18	1918.96	1764.95	1881.91	1889.48	1912.74	6
P35283	Ras-related protein Rab-12	Rab12	12	100	433.226	400.955	424.487	403.484	447.807	497.791	6
P35285	Ras-related protein Rab-22A	Rab22a	11	100	1577.35	1390.62	1722.67	1782.82	1702.98	1571.38	6
P35288	Ras-related protein Rab-23	Rab23	9	100	937.93	916.012	924.593	1035.63	925.213	997.245	6
P35290	Ras-related protein Rab-24	Rab24	8	100	1291.64	1074.72	1118.46	1184.17	1200.2	1023.79	6
P35293	Ras-related protein Rab-18	Rab18	12	100	8009.91	7931.75	8033.68	6488.64	7176.93	7263.63	6
P35294	Ras-related protein Rab-19	Rab19	10	100	286.137	220.6	264.517	293.049	267.778	233.068	6
P35330	Intercellular adhesion molecule 2	Icam2	6	83.3	206.692	179.338	181.191	67.5155	#NUM!	231.373	5
P35396	Peroxisome proliferator-activated receptor delta	Ppard	2	100	2741.49	2394.76	4593.71	3265.95	2638.92	2998.62	6
P35438	Glutamate receptor ionotropic, NMDA 1	Grin1	10	91.7	193.616	178.362	#NUM!	264.978	220.883	233.414	5
P35441	Thrombospondin-1	Thbs1	25	100	4065.89	3012.64	6282.95	4519.35	6240.9	3304.63	6
P35486	Pyruvate dehydrogenase E1 component subunit alpha, somatic form, mitochondrial	Pdha1	24	100	12664.4	13068.5	11809.3	11470.3	11015.7	10011	6
P35487	Pyruvate dehydrogenase E1 component subunit alpha, testis-specific form, mitochondrial	Pdha2	3	91.7	683.214	416.562	459.28	#NUM!	472.956	523.449	5
P35492	Histidine ammonia-lyase	Hal	1	66.7	122.861	107.387	122.684	127.612	114.406	107.46	6
P35505	Fumarylacetoacetase	Fah	14	100	899.454	905.797	903.93	843.813	964.594	967.065	6
P35546	Proto-oncogene tyrosine-protein kinase receptor Ret	Ret	12	100	146.503	163.546	166.762	221.972	247.727	184.57	6
P35550	rRNA 2'-O-methyltransferase fibrillarin	Fbl	18	100	2254.11	2610.55	2783.01	2636.76	2522.22	2384	6
P35564	Calnexin	Canx	46	100	32037.2	31089.2	33418	26169.2	26943.4	25168.3	6
P35583	Hepatocyte nuclear factor 3-beta	Foxa2	3	100	137.49	202.062	180.621	222.867	237.233	222.361	6
P35585	AP-1 complex subunit mu-1	Ap1m1	20	100	2469.03	2507.55	2669.22	2684.46	2653.46	2367.79	6
P35601	Replication factor C subunit 1	Rfc1	12	100	127.725	109.867	123.221	166.149	145.306	127.602	6
P35689	DNA repair protein complementing XP-G cells homolog	Ercc5	5	100	143.769	144.093	166.232	152.185	127.146	133.023	6
P35700	Peroxiredoxin-1	Prdx1	18	100	17648.5	18086.9	16716.9	17704.4	17170.7	18077.3	6
P35762	CD81 antigen	Cd81	3	100	899.524	674.171	924.781	987.143	1045.75	584.321	6
P35821	Tyrosine-protein phosphatase non-receptor type 1	Ptpn1	19	100	1722.32	1608.67	1782.41	1900.15	1519.6	1468.04	6
P35822	Receptor-type tyrosine-protein phosphatase kappa	Ptprk	6	100	162.87	139.874	196.12	164.129	174.997	144.804	6
P35831	Tyrosine-protein phosphatase non-receptor type 12	Ptpn12	20	100	183.222	186.741	229.803	193.819	213.725	192.132	6
P35917	Vascular endothelial growth factor receptor 3	Flt4	7	100	1902.6	1596.46	3255.48	2469.63	2749.9	1963.12	6
P35922	Synaptic functional regulator FMR1	Fmr1	16	100	1208.35	1337.51	1411.6	1395.5	1226.25	1319.89	6
P35951	Low-density lipoprotein receptor	Ldlr	18	100	1418.54	1588.77	1500.9	722.358	824.507	915.852	6
P35979	60S ribosomal protein L12	Rpl12	9	100	10364.2	11955.2	11296.7	9265.49	9602.28	12151.9	6
P35980	60S ribosomal protein L18	Rpl18	7	100	8740.82	10318.4	9915.77	9793.86	10454.5	9949.7	6
P36371	Antigen peptide transporter 2	Tap2	17	100	675.655	586.672	752.076	659.969	646.594	549.485	6
P36536	GTP-binding protein SAR1a	Sar1a	8	100	3207.13	3134.83	3530.06	2498.15	2701.97	2710.39	6
P36552	Oxygen-dependent coproporphyrinogen-III oxidase, mitochondrial	Cpox	19	100	536.747	611.255	552.033	528.451	511.623	451.846	6
P36895	Bone morphogenetic protein receptor type-1A	Bmpr1a	3	100	188.07	181.943	191.574	237.95	228.808	165.061	6
P36916	Guanine nucleotide-binding protein-like 1	Gnl1	21	100	1342.95	1408.25	1344.71	1247.22	1259.59	1401.73	6
P36993	Protein phosphatase 1B	Ppm1b	13	100	3686.69	4196.39	3961.84	3661.83	4171.22	4350.68	6
P37040	NADPH--cytochrome P450 reductase	Por	36	100	7381.7	6757.63	6745.16	6090.26	5841.77	5991.46	6
P37172	Activin receptor type-1	Acvr1	1	83.3	256.933	#NUM!	211.365	237.268	140.383	157.811	5
P37804	Transgelin	Tagln	10	100	283.633	242.488	278.136	208.8	223.738	172.94	6
P37913	DNA ligase 1	Lig1	10	91.7	112.35	107.208	126.862	143.476	138.141	97.8738	6
P38060	Hydroxymethylglutaryl-CoA lyase, mitochondrial	Hmgcl	10	100	1423.4	1238.06	1332.74	1230.41	1376.69	1185.39	6
P38532	Heat shock factor protein 1	Hsf1	3	100	188.027	81.1092	180.044	137.548	232.124	100.607	6
P38585	Tubulin--tyrosine ligase	Ttl	7	100	188.305	179.415	204.549	247.674	156.05	197.644	6
P38647	Stress-70 protein, mitochondrial	Hspa9	38	100	19328.4	18170.8	19017.8	21876.3	22019	15580.2	6
P39038	Cadherin-4	Cdh4	7	100	133.856	133.332	126.071	134.364	157.61	115.588	6
P39053	Dynamin-1	Dnm1	8	100	153.098	142.709	79.5423	133.78	133.349	121.853	6
P39054	Dynamin-2	Dnm2	40	100	1485.92	1567.21	1608.96	1641.64	1685.28	1649.5	6
P39061	Collagen alpha-1(XVIII) chain	Col18a1	4	100	207.736	158.435	341.759	249.356	403.939	174.307	6
P39098	Mannosyl-oligosaccharide 1,2-alpha-mannosidase IB	Man1a2	16	100	414.209	440.604	428.623	389.219	393.782	385.175	6
P39429	TNF receptor-associated factor 2	Traf2	5	91.7	131.865	168.461	167.262	149.701	#NUM!	150.193	5
P39447	Tight junction protein ZO-1	Tjp1	73	100	1698.81	1726.86	1763.87	1760.02	1726.27	2013.19	6
P39749	Flap endonuclease 1	Fen1	13	100	852.327	871.948	864.825	804.844	899.764	790.553	6
P39876	Metalloproteinase inhibitor 3	Timp3	2	58.3	522.689	349.555	297.124	450.269	416.036	#NUM!	5
P40124	Adenylyl cyclase-associated protein 1	Cap1	29	100	4649.07	5472.59	4779.27	4968.4	4915.79	5223.01	6
P40142	Transketolase	Tkt	29	100	9011.28	9396.91	9817.71	10350.3	10336.9	9475.79	6
P40237	CD82 antigen	Cd82	5	100	884.132	661.528	743.12	842.95	727.4	558.831	6
P40240	CD9 antigen	Cd9	4	100	536.448	392.522	343.274	255.818	268.978	246.724	6
P40336	Vacuolar protein sorting-associated protein 26A	Vps26a	16	100	1175.25	1184.46	1290	1466.04	1501.38	1414.39	6
P40630	Transcription factor A, mitochondrial	Tfam	15	100	2987.88	2922.18	2908.13	2780.21	2661.86	2441.84	6
P40694	DNA-binding protein SMUBP-2	Ighmbp2	11	100	79.2488	81.6214	79.038	101.299	84.0295	73.9521	6
P40749	Synaptotagmin-4	Syt4	8	100	141.923	130.934	141.452	102.66	95.9314	81.4794	6
P41105	60S ribosomal protein L28	Rpl28	7	100	4873.46	5122.93	4897.59	5029.47	4478.87	4846.45	6
P41216	Long-chain-fatty-acid--CoA ligase 1	Acsl1	24	100	915.368	942.919	937.428	909.705	898.591	826.036	6
P41230	Lysine-specific demethylase 5C	Kdm5c	19	100	161.952	160.104	164.782	196.53	195.976	159.556	6
P41233	Phospholipid-transporting ATPase ABCA1	Abca1	29	100	145.822	145.373	147.818	319.456	317.974	223.011	6
P41234	ATP-binding cassette sub-family A member 2	Abca2	24	100	543.121	430.657	469.197	594.656	564.228	555.935	6
P41241	Tyrosine-protein kinase CSK	Csk	16	100	521.776	452.152	436.738	509.687	428.319	413.195	6
P41731	CD63 antigen	Cd63	6	100	7189.72	7196.26	7762.1	7263.33	6331.41	6668.42	6
P41778	Pre-B-cell leukemia transcription factor 1	Pbx1	6	100	216.277	214.981	190.397	234.268	222.536	231.545	6
P42125	Enoyl-CoA delta isomerase 1, mitochondrial	Eci1	12	100	5093.47	4686.56	4398.8	4495.51	4113.8	3956.2	6
P42128	Forkhead box protein K1	Foxk1	12	100	113.659	101.666	104.433	109.055	105.476	98.6005	6
P42208	Septin-2	Septin2	17	100	2488.27	2571.69	2654.19	2533.34	2681.16	2522.94	6
P42225	Signal transducer and activator of transcription 1	Stat1	29	100	865.417	760.316	897.796	969.682	991.891	1025.11	6
P42227	Signal transducer and activator of transcription 3	Stat3	37	100	1259.39	1273.25	1395.2	2095.64	1900.52	1612.58	6
P42230	Signal transducer and activator of transcription 5A	Stat5a	31	100	230.722	252.375	238.987	284.779	268.051	251.028	6
P42232	Signal transducer and activator of transcription 5B	Stat5b	8	100	732.198	806.029	719.36	796.162	883.397	751.674	6
P42337	Phosphatidylinositol 4,5-bisphosphate 3-kinase catalytic subunit alpha isoform	Pik3ca	15	100	121.176	117.382	136.931	104.285	139.894	114.807	6
P42567	Epidermal growth factor receptor substrate 15	Eps15	26	100	261.962	248.851	281.833	243.004	262.097	266.96	6
P42586	Homeobox protein Nkx-2.2	Nkx2-2	2	100	399.186	324.231	344.801	533.487	642.279	684.22	6
P42669	Transcriptional activator protein Pur-alpha	Pura	13	100	5182.9	5131.23	5026.15	4667.4	4901.51	4662.24	6
P42703	Leukemia inhibitory factor receptor	Lifr	13	100	262.789	258.545	294.819	293.137	329.44	259.144	6
P42859	Huntingtin	Htt	72	100	1159.57	1210.8	1165.07	1145.42	1185.26	1149.22	6
P42867	UDP-N-acetylglucosamine--dolichyl-phosphate N-acetylglucosaminephosphotransferase	Dpagt1	4	100	323.085	328.947	349.473	262.454	340.074	283.126	6
P42932	T-complex protein 1 subunit theta	Cct8	37	100	17041.8	17827.5	18604.7	18764.4	17683.8	18021.2	6
P43024	Cytochrome c oxidase subunit 6A1, mitochondrial	Cox6a1	4	100	1286.64	1864.72	1955.92	1189.89	1748.67	1332.93	6
P43136	Nuclear receptor subfamily 2 group F member 6	Nr2f6	4	100	129.706	162.313	173.449	215.346	188.045	263.272	6
P43137	Lithostathine-1	Reg1	5	100	403.706	405.548	693.049	531.216	172.876	602.633	6
P43247	DNA mismatch repair protein Msh2	Msh2	28	100	329.836	282.786	290.075	346.581	345.386	293.237	6
P43274	Histone H1.4	H1-4	2	100	79867.7	74487.9	68496.7	63309.3	61329.4	63032.2	6
P43275	Histone H1.1	H1-1	3	100	2852.22	2936.45	2650.66	2246.53	2505.39	2196.05	6
P43276	Histone H1.5	H1-5	5	100	16602.6	15166	12805.4	12379.8	11241.8	13395.4	6
P43277	Histone H1.3	H1-3	10	100	3230.29	3262.75	2224.51	2294.08	1772.18	2594.99	6
P43406	Integrin alpha-V	Itgav	30	100	1698.07	1410.44	1469.45	1435.44	1383.1	1501.83	6
P43407	Syndecan-2	Sdc2	4	100	178.792	187.858	187.106	291.42	328.581	261.7	6
P43431	Interleukin-12 subunit alpha	Il12a	1	100	2637.66	996.592	2808.86	5736.87	2871.67	1606.68	6
P43883	Perilipin-2	Plin2	4	83.3	101.955	141.024	212.084	146.867	270.464	154.431	6
P45376	Aldo-keto reductase family 1 member B1	Akr1b1	22	100	8643.75	9317.18	8525.24	7899.6	7425.66	8850.08	6
P45377	Aldose reductase-related protein 2	Akr1b8	5	100	169.907	181.624	206.876	225.59	242.295	164.131	6
P45481	Histone lysine acetyltransferase CREBBP	Crebbp	26	100	156.196	161.291	177.172	187.893	202.106	207.504	6
P45591	Cofilin-2	Cfl2	13	100	1272.46	1471.94	1455.59	1230.85	1095.49	1447.09	6
P45700	Mannosyl-oligosaccharide 1,2-alpha-mannosidase IA	Man1a1	29	100	1715.5	1583.64	1710.19	1905.29	1807.96	1295.63	6
P45878	Peptidyl-prolyl cis-trans isomerase FKBP2	Fkbp2	8	100	17778.8	20236.6	16837.9	13108	14850.9	15979.5	6
P45952	Medium-chain specific acyl-CoA dehydrogenase, mitochondrial	Acadm	16	100	2157.64	1786.51	1872.22	1904.17	1701.48	1756.14	6
P46061	Ran GTPase-activating protein 1	Rangap1	25	100	2311.11	2300.83	2178.22	2116.92	2120	2341.83	6
P46096	Synaptotagmin-1	Syt1	18	100	331.741	313.913	342.017	230.151	246.086	296.893	6
P46097	Synaptotagmin-2	Syt2	10	100	851.942	848.131	887.661	744.802	780.893	883.763	6
P46412	Glutathione peroxidase 3	Gpx3	6	100	2992.58	2751.17	2610.99	1599.28	1793.34	3224.6	6
P46414	Cyclin-dependent kinase inhibitor 1B	Cdkn1b	6	100	355.487	400.394	385.779	604.67	651.147	601.336	6
P46425	Glutathione S-transferase P 2	Gstp2	11	100	1500.46	1258.78	2450.8	2123.63	4349.65	970.529	6
P46460	Vesicle-fusing ATPase	Nsf	43	100	7697.7	7786.11	7724.31	7395.43	7334.86	7313.08	6
P46467	Vacuolar protein sorting-associated protein 4B	Vps4b	25	100	1238.06	1171.23	1218.96	1234.7	1351.54	1206.97	6
P46471	26S proteasome regulatory subunit 7	Psmc2	31	100	6966.41	7312.78	7055.59	6982.41	6867.79	7050.24	6
P46638	Ras-related protein Rab-11B	Rab11b	16	100	1111	1185.57	945.594	975.231	707.716	822.154	6
P46656	Adrenodoxin, mitochondrial	Fdx1	4	100	634.504	599.425	594.248	760.986	703.511	680.06	6
P46660	Alpha-internexin	Ina	8	100	105.97	68.4488	67.1112	53.4841	46.0677	62.1119	6
P46662	Merlin	Nf2	15	100	223.208	207.233	226.393	252.379	277.169	230.129	6
P46664	Adenylosuccinate synthetase isozyme 2	Adss2	17	100	617.037	632.639	677.418	667.773	655.71	640.87	6
P46718	Programmed cell death protein 2	Pdcd2	4	100	121.274	120.613	124.043	126.876	140.387	120.802	6
P46735	Unconventional myosin-Ib	Myo1b	35	100	1495.98	1410.1	1467.06	1456.7	1391.63	1220.67	6
P46737	Lys-63-specific deubiquitinase BRCC36	Brcc3	12	100	560.224	655.762	573.13	518.143	544.429	577.034	6
P46935	E3 ubiquitin-protein ligase NEDD4	Nedd4	25	100	1042.81	940.096	1045.15	1803.96	1674.72	1660.32	6
P46978	Dolichyl-diphosphooligosaccharide--protein glycosyltransferase subunit STT3A	Stt3a	19	100	16538.1	15213.9	14903.8	12221.1	9845.56	13703	6
P47199	Quinone oxidoreductase	Cryz	18	100	2019.64	1991.84	1975.38	2057.58	2113.87	2146.63	6
P47226	Testin	Tes	14	100	1152.66	1332.52	1183.12	1089.43	1083.72	1277.87	6
P47738	Aldehyde dehydrogenase, mitochondrial	Aldh2	23	100	8080.07	7696.97	7288.58	7144.66	7137.24	6905.33	6
P47739	Aldehyde dehydrogenase, dimeric NADP-preferring	Aldh3a1	4	100	254.569	192.251	209.666	156.699	129.052	173.181	6
P47740	Aldehyde dehydrogenase family 3 member A2	Aldh3a2	20	100	7537.04	7065.96	7128.01	7136.89	6581.34	6520.45	6
P47753	F-actin-capping protein subunit alpha-1	Capza1	11	100	1905.25	2082.27	2058.49	1958.67	1934.97	1925.37	6
P47754	F-actin-capping protein subunit alpha-2	Capza2	11	100	5069.75	5404.83	4873.17	4920.98	4878.53	5336.16	6
P47757	F-actin-capping protein subunit beta	Capzb	14	100	4505.66	4596.26	4534	4050.64	4302.32	4574.96	6
P47758	Signal recognition particle receptor subunit beta	Srprb	13	100	5850.05	5926.24	5988.17	4172.02	4114.32	4967.61	6
P47791	Glutathione reductase, mitochondrial	Gsr	18	100	6151.68	6619.55	6437.09	6657.47	6996.23	6631.93	6
P47802	Metaxin-1	Mtx1	13	100	1949.5	1856.94	1732.69	1803.82	1695.55	1550.79	6
P47809	Dual specificity mitogen-activated protein kinase kinase 4	Map2k4	15	100	555.495	536.404	507.808	538.043	490.14	544.106	6
P47811	Mitogen-activated protein kinase 14	Mapk14	13	100	466.29	456.207	458.926	572.299	586.395	547.488	6
P47856	Glutamine--fructose-6-phosphate aminotransferase [isomerizing] 1	Gfpt1	28	100	6053.15	6101.14	6136.18	6939.08	7081.09	7738.87	6
P47857	ATP-dependent 6-phosphofructokinase, muscle type	Pfkm	26	100	837.811	845.538	887.585	783.456	878.299	850.918	6
P47867	Secretogranin-3	Scg3	34	100	25858.8	24122.8	24590.7	29725.3	31650.4	23679.6	6
P47877	Insulin-like growth factor-binding protein 2	Igfbp2	2	91.7	134.565	125.813	188.229	#NUM!	57.4809	156.364	5
P47878	Insulin-like growth factor-binding protein 3	Igfbp3	5	100	149.124	95.1824	191.694	138.239	138.833	158.886	6
P47880	Insulin-like growth factor-binding protein 6	Igfbp6	1	100	297.582	259.503	459.909	298.746	393.417	228.923	6
P47911	60S ribosomal protein L6	Rpl6	16	100	6024.92	6382.91	6165.7	5831.89	5703.71	6393.45	6
P47915	60S ribosomal protein L29	Rpl29	4	100	8714.34	10480.3	10104.1	9479.62	9654.73	10378.3	6
P47934	Carnitine O-acetyltransferase	Crat	21	100	662.794	650.849	683.07	682.495	629.382	568.526	6
P47939	Regulated endocrine-specific protein 18	Resp18	4	100	307.209	299.915	276.766	360.636	310.866	344.485	6
P47941	Crk-like protein	Crkl	11	100	436.772	489.216	457.236	405.136	425.354	487.16	6
P47955	60S acidic ribosomal protein P1	Rplp1	4	100	6778.7	8523.56	6341.26	3998.1	4458.21	5444.13	6
P47962	60S ribosomal protein L5	Rpl5	14	100	10504	10934.9	10879.3	9665.16	10044	11530.4	6
P47963	60S ribosomal protein L13	Rpl13	9	100	10328.4	11505.9	10558.7	11144.4	10845.9	11301.2	6
P47964	60S ribosomal protein L36	Rpl36	3	100	1870.84	2184.77	2085.63	1611.75	1833.82	2158.03	6
P47968	Ribose-5-phosphate isomerase	Rpia	12	100	1868.53	2000.33	1636.1	1651.88	1700.36	2475.53	6
P48024	Eukaryotic translation initiation factor 1	Eif1	2	100	4230.48	4948.4	4003.23	2980.57	3107.92	4494.7	6
P48036	Annexin A5	Anxa5	28	100	33915.3	35394.4	35285.3	32934.4	35439.5	34499.9	6
P48193	Protein 4.1	Epb41	24	100	606.587	686.135	638.881	703.169	694.347	749.491	6
P48281	Vitamin D3 receptor	Vdr	14	100	252.405	241.975	263.186	291.222	325.431	322.243	6
P48318	Glutamate decarboxylase 1	Gad1	17	100	353.149	407.804	414.382	408.611	395.981	430.734	6
P48377	MHC class II regulatory factor RFX1	Rfx1	9	100	170.54	147.017	154.884	184.495	171.655	145.484	6
P48379	DNA-binding protein RFX2	Rfx2	7	100	173.652	197.907	132.087	169.402	191.769	182.496	6
P48381	Transcription factor RFX3	Rfx3	9	100	92.2268	101.536	106.824	103.399	106.139	100.579	6
P48410	ATP-binding cassette sub-family D member 1	Abcd1	12	100	195.127	168.466	143.802	225.04	176.346	206.294	6
P48428	Tubulin-specific chaperone A	Tbca	6	100	2414.23	2693.95	2839.48	2261.73	2677.32	2510.29	6
P48437	Prospero homeobox protein 1	Prox1	11	100	163.253	119.601	169.153	163.841	172.829	156.864	6
P48441	Alpha-L-iduronidase	Idua	12	100	305.784	300.146	296.155	369.158	416.697	275.639	6
P48453	Serine/threonine-protein phosphatase 2B catalytic subunit beta isoform	Ppp3cb	16	100	250.714	271.581	268.771	264.182	274.976	286.571	6
P48455	Serine/threonine-protein phosphatase 2B catalytic subunit gamma isoform	Ppp3cc	3	75	#NUM!	226.152	164.939	232.541	265.399	241.531	5
P48678	Prelamin-A/C	Lmna	49	100	7968.84	8254.35	8236.17	7305.63	7339.16	7859.42	6
P48722	Heat shock 70 kDa protein 4L	Hspa4l	43	100	4123.96	4639.68	4535.95	3904.54	3898.88	3814.56	6
P48725	Pericentrin	Pcnt	45	100	149.125	128.238	139.81	142.567	151.919	146.334	6
P48758	Carbonyl reductase [NADPH] 1	Cbr1	18	100	5152.7	5213.57	5277.41	5216.42	5328.19	5067.67	6
P48760	Folylpolyglutamate synthase, mitochondrial	Fpgs	10	100	259.476	232.249	223.23	211.236	214.854	194.949	6
P48771	Cytochrome c oxidase subunit 7A2, mitochondrial	Cox7a2	3	100	8477.18	8418.19	7735.99	7762.88	7129.78	7247.33	6
P48774	Glutathione S-transferase Mu 5	Gstm5	17	100	2470.35	2599.6	2667.76	2578.39	2447.25	2572.15	6
P48962	ADP/ATP translocase 1	Slc25a4	10	100	8498.55	8636.02	7683.95	7080.59	7131.06	7017.07	6
P49070	Calcium signal-modulating cyclophilin ligand	Camlg	7	100	225.12	200.003	182.658	181.322	189.204	192.244	6
P49117	Nuclear receptor subfamily 2 group C member 2	Nr2c2	7	100	195.656	196.961	190.455	199.512	202.14	215.946	6
P49135	General transcription and DNA repair factor IIH helicase subunit XPB	Ercc3	9	100	33.6712	51.6795	51.011	62.6879	57.6247	56.7995	6
P49138	MAP kinase-activated protein kinase 2	Mapkapk2	8	100	168.286	182.862	184.617	252.158	232.164	219.669	6
P49182	Heparin cofactor 2	Serpind1	2	100	2342.88	1870.39	5132.83	3072.52	5706.6	1929.62	6
P49282	Natural resistance-associated macrophage protein 2	Slc11a2	3	100	122.66	137.614	106.79	100.554	119.883	138.495	6
P49312	Heterogeneous nuclear ribonucleoprotein A1	Hnrnpa1	19	100	7643.07	8676.67	8159.42	6725.17	7221.19	7556.72	6
P49429	4-hydroxyphenylpyruvate dioxygenase	Hpd	5	100	153.686	125.794	237.017	190.427	228.765	125.036	6
P49442	Inositol polyphosphate 1-phosphatase	Inpp1	13	100	782.438	752.869	843.896	811.272	749.098	764.024	6
P49443	Protein phosphatase 1A	Ppm1a	18	100	1474.03	1520.26	1561.72	1556.86	1681.46	1649.67	6
P49452	Centromere protein C	Cenpc	14	100	78.0432	80.4223	71.7032	99.9213	90.7205	95.6247	6
P49586	Choline-phosphate cytidylyltransferase A	Pcyt1a	10	100	512.887	486.396	452.707	394.784	451.749	432.479	6
P49615	Cyclin-dependent-like kinase 5	Cdk5	12	100	1053.59	934.711	953.32	920.547	1058.43	979.136	6
P49650	P2Y purinoceptor 1	P2ry1	4	83.3	178.32	139.962	103.071	132.588	#NUM!	100.435	5
P49698	Hepatocyte nuclear factor 4-alpha	Hnf4a	1	91.7	119.954	132.61	155.695	101.063	130.235	101.285	6
P49710	Hematopoietic lineage cell-specific protein	Hcls1	6	100	56.3215	81.1322	84.6152	91.9623	103.058	96.8991	6
P49717	DNA replication licensing factor MCM4	Mcm4	16	100	150.465	154.372	142.724	113.496	107.348	156.29	6
P49718	DNA replication licensing factor MCM5	Mcm5	16	100	271.688	283.571	271.645	207.63	234.148	247.684	6
P49722	Proteasome subunit alpha type-2	Psma2	10	100	2584.99	2703.24	2651.31	2754.57	2988.52	2718.93	6
P49769	Presenilin-1	Psen1	8	100	177.593	129.146	155.427	161.042	155.901	145.115	6
P49813	Tropomodulin-1	Tmod1	15	100	300.554	318.223	288.742	353.308	343.257	407.678	6
P49817	Caveolin-1	Cav1	10	100	459.942	426.172	546.452	268.351	284.419	427.931	6
P49935	Pro-cathepsin H	Ctsh	4	100	137.451	173.476	167.675	181.385	208.581	248.471	6
P49962	Signal recognition particle 9 kDa protein	Srp9	7	100	3065.88	3268.73	3056.73	2132.96	2086.97	3044.95	6
P50096	Inosine-5'-monophosphate dehydrogenase 1	Impdh1	19	100	3840.18	4287.23	4276.01	3918.03	4097.18	3992.31	6
P50114	Protein S100-B	S100b	2	91.7	69.7444	53.91	83.907	34.2307	#NUM!	45.7134	5
P50136	2-oxoisovalerate dehydrogenase subunit alpha, mitochondrial	Bckdha	22	100	2540.25	2540.55	2434.79	2572.44	2461.76	2222.68	6
P50149	Guanine nucleotide-binding protein G(t) subunit alpha-2	Gnat2	7	100	661.729	595.37	686.626	460.313	544.103	735.426	6
P50153	Guanine nucleotide-binding protein G(I)/G(S)/G(O) subunit gamma-4	Gng4	4	100	2564.98	2363.11	2149.84	2368.66	2860.71	2546.1	6
P50171	Estradiol 17-beta-dehydrogenase 8	Hsd17b8	9	100	2640.05	2474.52	2482	2370.37	2314.86	2254.67	6
P50247	Adenosylhomocysteinase	Ahcy	25	100	11752.1	11865.8	12173.5	12459.7	12061.3	11240	6
P50285	Dimethylaniline monooxygenase [N-oxide-forming] 1	Fmo1	4	91.7	153.037	103.019	152.008	63.3146	#NUM!	108.105	5
P50295	Arylamine N-acetyltransferase 2	Nat2	6	100	252.523	242.353	241.956	172.993	217.41	199.023	6
P50396	Rab GDP dissociation inhibitor alpha	Gdi1	19	100	10585.2	10967.2	10571.2	9942.83	10129.1	11415.5	6
P50427	Steryl-sulfatase	Sts	10	100	431.961	498.902	545.24	639.071	689.585	530.654	6
P50428	Arylsulfatase A	Arsa	5	100	501.061	583.761	498.441	535.557	745.295	466.67	6
P50429	Arylsulfatase B	Arsb	14	100	2209.74	2173.79	2284.27	3315.86	3150.86	2197.76	6
P50516	V-type proton ATPase catalytic subunit A	Atp6v1a	39	100	13101.4	13417.3	13568.1	11578.3	11981.3	11708.6	6
P50518	V-type proton ATPase subunit E 1	Atp6v1e1	9	100	5769.95	5819.53	5697.35	5396.56	5304.99	5155.09	6
P50543	Protein S100-A11	S100a11	5	100	3327.81	3208.49	3465.68	2813.62	3081.31	3268.64	6
P50544	Very long-chain specific acyl-CoA dehydrogenase, mitochondrial	Acadvl	35	100	6611.53	5978.47	6308.29	6338.02	6042.01	5585.62	6
P50580	Proliferation-associated protein 2G4	Pa2g4	22	100	6594.67	7275.84	7621.81	6587.03	7008.25	6875.36	6
P50608	Fibromodulin	Fmod	4	100	437.2	401.182	802.4	553.964	653.533	411.111	6
P50637	Translocator protein	Tspo	3	100	221.908	189.203	196.756	214.82	230.326	199.826	6
P51125	Calpastatin	Cast	28	100	828.539	901.41	942.696	841.71	808.566	866.128	6
P51141	Segment polarity protein dishevelled homolog DVL-1	Dvl1	6	91.7	34.7665	28.6687	#NUM!	39.4036	40.1933	29.0792	5
P51150	Ras-related protein Rab-7a	Rab7a	14	100	11168.4	10451.6	11913.2	10901.7	10890.1	9805.12	6
P51163	Uroporphyrinogen-III synthase	Uros	8	100	494.889	470.117	465.766	494.484	528.471	505.912	6
P51174	Long-chain specific acyl-CoA dehydrogenase, mitochondrial	Acadl	19	100	8744.2	8114.32	8409.15	8394.05	8298.72	7336.14	6
P51175	Protoporphyrinogen oxidase	Ppox	12	100	1873.65	1674.31	1734.89	1693.82	1731.63	1633.43	6
P51410	60S ribosomal protein L9	Rpl9	10	100	7127.71	7962.89	7952.33	6213.47	7405.31	7002.63	6
P51432	1-phosphatidylinositol 4,5-bisphosphate phosphodiesterase beta-3	Plcb3	20	100	1074.13	914.462	1087.18	1070.39	1124.96	1205.25	6
P51569	Alpha-galactosidase A	Gla	12	100	353.772	357.637	402.799	444.934	412.516	344.145	6
P51612	DNA repair protein complementing XP-C cells homolog	Xpc	16	100	139.831	136.373	121.301	162.132	169.37	159.688	6
P51655	Glypican-4	Gpc4	22	100	1420.58	1243.04	1230.92	2234.16	2520.74	1657.95	6
P51660	Peroxisomal multifunctional enzyme type 2	Hsd17b4	26	100	1536.12	1573.75	1462.17	1932.63	1781.98	1492.54	6
P51791	H(+)/Cl(-) exchange transporter 3	Clcn3	12	100	270.457	236.273	253.045	247.684	266.599	251.625	6
P51807	Dynein light chain Tctex-type 1	Dynlt1	4	100	1766.53	1880.88	1854.94	1990.65	2117.73	2110.35	6
P51830	Adenylate cyclase type 9	Adcy9	16	100	85.5851	76.3221	87.6977	97.4518	88.5418	73.4645	6
P51855	Glutathione synthetase	Gss	24	100	1936.49	2133.06	2089.91	2148.76	2143.35	2040.3	6
P51859	Hepatoma-derived growth factor	Hdgf	17	100	4393.66	4449.33	4297.72	4068.4	4159.34	4304.33	6
P51863	V-type proton ATPase subunit d 1	Atp6v0d1	16	100	12788.1	11174.4	11511.3	10419.3	10511.9	10650.5	6
P51880	Fatty acid-binding protein, brain	Fabp7	2	100	133.323	102.071	157.231	66.3184	64.4735	54.2835	6
P51881	ADP/ATP translocase 2	Slc25a5	22	100	26197.2	27982.5	25816.2	21355.9	24656.4	20002.3	6
P51885	Lumican	Lum	6	100	602.592	435.486	1238.92	770.767	1128.82	517.848	6
P51910	Apolipoprotein D	Apod	2	100	442.316	369.469	327.655	431.878	379.495	360.498	6
P51942	Cartilage matrix protein	Matn1	3	66.7	#NUM!	6.9487	13.2607	12.044	6.73545	19.5366	5
P51949	CDK-activating kinase assembly factor MAT1	Mnat1	7	100	129.7	136.083	136.038	162.79	145.17	151.471	6
P51954	Serine/threonine-protein kinase Nek1	Nek1	18	100	87.3293	92.7492	95.7126	88.3367	92.2476	85.6699	6
P52019	Squalene monooxygenase	Sqle	8	100	907.351	1041.47	1069.37	329.431	433.423	527.946	6
P52196	Thiosulfate sulfurtransferase	Tst	6	100	423.425	373.4	411.541	432.331	327.372	318.763	6
P52293	Importin subunit alpha-1	Kpna2	13	100	786.702	774.876	830.715	857.651	822.624	1120.66	6
P52332	Tyrosine-protein kinase JAK1	Jak1	17	100	204.37	195.58	215.044	246.214	204.603	200.028	6
P52431	DNA polymerase delta catalytic subunit	Pold1	21	100	238.248	215.278	218.049	278.806	243.474	236.729	6
P52432	DNA-directed RNA polymerases I and III subunit RPAC1	Polr1c	8	100	356.881	315.383	298.214	329.934	332.605	374.862	6
P52479	Ubiquitin carboxyl-terminal hydrolase 10	Usp10	20	100	704.118	660.363	662.103	667.988	663.925	715.597	6
P52480	Pyruvate kinase PKM	Pkm	42	100	30966.7	32773.4	32725.1	30196.5	33128.7	33201.6	6
P52482	Ubiquitin-conjugating enzyme E2 E1	Ube2e1	2	100	143.346	208.499	197.127	148.157	131.026	178.76	6
P52503	NADH dehydrogenase [ubiquinone] iron-sulfur protein 6, mitochondrial	Ndufs6	6	100	6238.1	6025.65	5376.73	4506.89	4802.42	4851.22	6
P52623	Uridine-cytidine kinase 1	Uck1	10	100	597.379	647.401	649.839	613.186	642.844	605.709	6
P52624	Uridine phosphorylase 1	Upp1	12	100	2658.76	2727.81	2542.83	2292.29	2448.14	3102.38	6
P52633	Signal transducer and transcription activator 6	Stat6	11	100	159.774	167.902	207.601	172.875	197.259	184.025	6
P52734	FYVE, RhoGEF and PH domain-containing protein 1	Fgd1	4	100	122.181	97.2403	128.844	149.135	93.9788	93.2071	6
P52760	2-iminobutanoate/2-iminopropanoate deaminase	Rida	9	100	1459.42	1416.54	1188.86	1238.8	1128.06	1330.96	6
P52792	Hexokinase-4	Gck	11	100	392.036	393.119	395.066	390.518	396.727	367.391	6
P52795	Ephrin-B1	Efnb1	9	100	161.064	152.614	172.409	423.918	412.049	251.887	6
P52825	Carnitine O-palmitoyltransferase 2, mitochondrial	Cpt2	34	100	7139.3	6668.33	6783.31	6307.32	6848.32	6319.38	6
P52850	Bifunctional heparan sulfate N-deacetylase/N-sulfotransferase 2	Ndst2	3	100	284.697	223.873	265.404	311.249	284.229	205.603	6
P52875	Transmembrane protein 165	Tmem165	5	100	2631.94	2644.46	2552.48	1822.75	1884.74	1657.3	6
P52912	Nucleolysin TIA-1	Tia1	3	100	105.453	85.3291	117.172	74.7658	130.381	117.072	6
P52927	High mobility group protein HMGI-C	Hmga2	3	100	63.1439	61.7164	40.0577	36.0871	41.0085	67.4637	6
P52946	Pancreas/duodenum homeobox protein 1	Pdx1	6	100	333.78	299.775	293.497	393.436	388.907	390.659	6
P53026	60S ribosomal protein L10a	Rpl10a	11	100	7154.44	7702.03	7597.04	6592.08	7055.41	7202.29	6
P53349	Mitogen-activated protein kinase kinase kinase 1	Map3k1	9	91.7	45.3849	47.1215	52.2985	53.2098	56.1528	40.7594	6
P53395	Lipoamide acyltransferase component of branched-chain alpha-keto acid dehydrogenase complex, mitochondrial	Dbt	25	100	2832.3	2691.63	2499.02	2594.94	2469.17	2380.91	6
P53564	Homeobox protein cut-like 1	Cux1	33	100	287.003	276.145	216.502	236.065	173.858	222.771	6
P53568	CCAAT/enhancer-binding protein gamma	Cebpg	1	75	205.219	124.123	#NUM!	164.841	97.9837	123.946	5
P53569	CCAAT/enhancer-binding protein zeta	Cebpz	18	100	213.087	181.724	204.5	198.914	209.416	211.58	6
P53612	Geranylgeranyl transferase type-2 subunit beta	Rabggtb	10	100	208.153	228.909	190.317	219.451	197.736	212.023	6
P53657	Pyruvate kinase PKLR	Pklr	22	100	2490.81	2472.53	2394.47	2946.89	2823.24	2606.72	6
P53668	LIM domain kinase 1	Limk1	2	91.7	178.281	162.289	195.921	185.287	#NUM!	187.747	5
P53702	Cytochrome c-type heme lyase	Hccs	14	100	849.001	853.497	874.145	908.132	1038.19	786.591	6
P53762	Aryl hydrocarbon receptor nuclear translocator	Arnt	6	100	248.925	248.276	320.771	260.722	265.254	225.337	6
P53798	Squalene synthase	Fdft1	7	100	305.658	336.227	365.647	150.243	172.159	166.129	6
P53808	Phosphatidylcholine transfer protein	Pctp	8	100	855.472	852.957	989.501	923.438	909.619	879.027	6
P53810	Phosphatidylinositol transfer protein alpha isoform	Pitpna	17	100	1522.57	1672.72	1706.41	1576.9	1677.46	1804.49	6
P53811	Phosphatidylinositol transfer protein beta isoform	Pitpnb	22	100	1596.97	1637.33	1558.81	1447.14	1535.39	1715.45	6
P53994	Ras-related protein Rab-2A	Rab2a	15	100	28479.6	25840.1	26153	29417.1	27067.1	24728.6	6
P53995	Anaphase-promoting complex subunit 1	Anapc1	39	100	669.659	669.232	626.162	660.123	676.494	677.486	6
P53996	Cellular nucleic acid-binding protein	Cnbp	6	100	465.462	581.166	548.704	129.131	467.617	546.532	6
P54071	Isocitrate dehydrogenase [NADP], mitochondrial	Idh2	27	100	22252	21901.4	21417.4	20579	20571.8	18875.9	6
P54099	DNA polymerase subunit gamma-1	Polg	10	100	133.025	114.814	118.94	125.454	142.096	104.682	6
P54103	DnaJ homolog subfamily C member 2	Dnajc2	19	100	415.516	388.86	390.84	416.637	411.843	479.409	6
P54116	Erythrocyte band 7 integral membrane protein	Stom	7	100	125.598	93.7872	138.448	125.644	114.854	82.0993	6
P54227	Stathmin	Stmn1	6	100	319.986	310.042	353.881	221.64	228.523	319.366	6
P54254	Ataxin-1	Atxn1	7	100	110.535	141.543	130.427	146.162	165.359	111.261	6
P54265	Myotonin-protein kinase	Dmpk	5	75	#NUM!	57.4706	66.3169	45.1108	77.4722	43.2861	5
P54276	DNA mismatch repair protein Msh6	Msh6	27	100	426.311	400.817	419.913	456.243	467.064	389.565	6
P54285	Voltage-dependent L-type calcium channel subunit beta-3	Cacnb3	8	100	125.29	120.822	129.164	170.068	180.538	125.195	6
P54726	UV excision repair protein RAD23 homolog A	Rad23a	14	100	507.59	521.27	480.739	487.663	491.108	581.626	6
P54728	UV excision repair protein RAD23 homolog B	Rad23b	12	100	2054.04	1973.26	1965.18	1869.65	2137.8	1946.25	6
P54729	NEDD8 ultimate buster 1	Nub1	16	100	382.125	381.82	378.311	467.22	467.219	427.313	6
P54731	FAS-associated factor 1	Faf1	19	100	1266.88	1267.87	1298.6	1280.9	1285.8	1299.64	6
P54751	CMP-N-acetylneuraminate-beta-galactosamide-alpha-2,3-sialyltransferase 1	St3gal1	11	100	356.712	355.276	345.061	343.648	379.643	242.312	6
P54775	26S proteasome regulatory subunit 6B	Psmc4	32	100	2489.81	2550.36	2619.57	2481.4	2548.64	2360.52	6
P54797	Transport and Golgi organization 2 homolog	Tango2	5	100	237.968	281.691	399.298	248.165	340.573	246.108	6
P54818	Galactocerebrosidase	Galc	18	100	1765.67	1594.1	1576.19	2341.26	2066.79	1549.57	6
P54822	Adenylosuccinate lyase	Adsl	26	100	2264.59	2266.94	2338.56	2437.73	2409.46	2393.31	6
P54823	Probable ATP-dependent RNA helicase DDX6	Ddx6	27	100	2426.39	2484.17	2579.59	2562.17	2583.79	2675.73	6
P54869	Hydroxymethylglutaryl-CoA synthase, mitochondrial	Hmgcs2	8	83.3	155.882	159.378	192.072	138.266	69.8578	#NUM!	5
P54923	[Protein ADP-ribosylarginine] hydrolase	Adprh	13	100	267.598	296.37	260.479	337.299	317.389	344.689	6
P55012	Solute carrier family 12 member 2	Slc12a2	14	100	217.311	190.613	242.372	240.008	237.494	240.175	6
P55095	Glucagon	Gcg	15	100	79846.2	79903.8	87135.4	69907.3	81154.9	90454.1	6
P55096	ATP-binding cassette sub-family D member 3	Abcd3	29	100	4878.4	4182.79	4416.41	6346.71	6772.92	5711.94	6
P55098	Peroxisome biogenesis factor 2	Pex2	2	100	267.551	286.723	230.608	370.861	321.539	273.902	6
P55200	Histone-lysine N-methyltransferase 2A	Kmt2a	29	100	111.674	110.128	106.059	136.522	142.891	139.978	6
P55258	Ras-related protein Rab-8A	Rab8a	7	100	682.941	605.212	646.239	529.733	594.824	521.201	6
P55264	Adenosine kinase	Adk	19	100	5045.99	5590.68	5017.18	4481.79	4454.26	5323.85	6
P55271	Cyclin-dependent kinase 4 inhibitor B	Cdkn2b	4	100	70.1287	69.5096	99.4538	77.0355	103.182	85.3887	6
P55288	Cadherin-11	Cdh11	11	100	233.204	191.664	379.655	313.095	400.388	213.059	6
P55292	Desmocollin-2	Dsc2	11	100	506.43	554.605	475.21	547.418	542.402	467.574	6
P55302	Alpha-2-macroglobulin receptor-associated protein	Lrpap1	18	100	1632.69	1674.4	1600.42	1854.52	1888.74	1793.17	6
P55772	Ectonucleoside triphosphate diphosphohydrolase 1	Entpd1	6	100	403.204	355.335	342.891	213.27	146.899	378.441	6
P55937	Golgin subfamily A member 3	Golga3	76	100	1257.14	1389.43	1375.41	1173.55	1240.3	1470.6	6
P56135	ATP synthase subunit f, mitochondrial	Atp5mf	3	100	13886.4	15451.9	14855.8	14846.7	13215.2	12214.1	6
P56183	Ribosomal RNA processing protein 1 homolog A	Rrp1	10	100	241.194	257.853	258.035	277.714	266.104	241.452	6
P56212	cAMP-regulated phosphoprotein 19	Arpp19	7	100	866.058	884.004	714.722	818.734	908.795	931.889	6
P56213	FAD-linked sulfhydryl oxidase ALR	Gfer	6	100	181.032	203.466	229.471	206.517	240.457	196.865	6
P56371	Ras-related protein Rab-4A	Rab4a	8	100	496.441	474.537	484.473	398.561	481.785	495.517	6
P56375	Acylphosphatase-2	Acyp2	6	100	704.755	767.246	632.622	600.663	601.503	733.025	6
P56376	Acylphosphatase-1	Acyp1	9	100	3656.59	3887.58	4117.44	4266.06	4549.48	4035.28	6
P56379	ATP synthase subunit ATP5MPL, mitochondrial	Atp5mpl	2	100	2994.58	3179.53	1967.29	2533.64	2731.48	2594.76	6
P56380	Bis(5'-nucleosyl)-tetraphosphatase [asymmetrical]	Nudt2	8	100	372.093	346.827	312.015	303.923	322.389	343.709	6
P56382	ATP synthase subunit epsilon, mitochondrial	Atp5f1e	2	100	3462.84	3520.39	3191.71	2163.33	2737.02	2998	6
P56389	Cytidine deaminase	Cda	10	100	2626.95	3207.21	2920.65	3099.79	2992.18	4012.85	6
P56391	Cytochrome c oxidase subunit 6B1	Cox6b1	7	100	1887.91	1834.59	1837.1	1509.62	1612.74	1516.21	6
P56392	Cytochrome c oxidase subunit 7A1, mitochondrial	Cox7a1	2	100	575.579	502.248	456.767	382.246	431.849	566.377	6
P56393	Cytochrome c oxidase subunit 7B, mitochondrial	Cox7b	1	100	2058.78	2423	2332.65	3223.19	2499.22	2186.67	6
P56394	Cytochrome c oxidase copper chaperone	Cox17	1	100	5267.75	5906.12	5980.74	9068.86	9785.13	8115.42	6
P56395	Cytochrome b5	Cyb5a	6	100	4575.74	4607.44	4937.76	4613.36	4467.49	4066.11	6
P56399	Ubiquitin carboxyl-terminal hydrolase 5	Usp5	42	100	9093.37	9251.96	8767.37	9025.1	9110.27	9338.9	6
P56480	ATP synthase subunit beta, mitochondrial	Atp5f1b	27	100	55540.4	53713.7	57624.6	53644.8	52876.4	47452.1	6
P56528	ADP-ribosyl cyclase/cyclic ADP-ribose hydrolase 1	Cd38	4	91.7	291.011	273.848	283.29	127.777	#NUM!	257.188	5
P56542	Deoxyribonuclease-2-alpha	Dnase2	5	100	111.393	124.251	116.296	194.827	184.292	142.53	6
P56546	C-terminal-binding protein 2	Ctbp2	9	100	166.239	167.933	158.079	175.592	165.568	159.871	6
P56565	Protein S100-A1	S100a1	2	100	222.779	172.168	190.402	446.485	437.157	241.086	6
P56581	G/T mismatch-specific thymine DNA glycosylase	Tdg	3	100	120.25	128.333	120.945	108.925	131.427	127.696	6
P56671	Myc-associated zinc finger protein	Maz	3	100	364.108	415.731	435.698	393.799	636.304	382.508	6
P56677	Suppressor of tumorigenicity 14 protein homolog	St14	8	91.7	178.386	146.411	178.517	257.73	245.111	165.059	6
P56695	Wolframin	Wfs1	27	100	6570.84	5862.28	6010.65	5046.32	5069.39	5867.07	6
P56812	Programmed cell death protein 5	Pdcd5	9	100	3367.34	3439.22	3165.24	3483.3	3803.4	3415.1	6
P56818	Beta-secretase 1	Bace1	4	100	329.273	328.247	331.391	523.701	439.147	343.645	6
P56873	Protein ZNRD2	Znrd2	5	100	354.183	418.413	433.902	408.163	410.767	429.062	6
P56959	RNA-binding protein FUS	Fus	9	100	10861.6	11729.6	11358	9846.49	11820.7	10974.3	6
P56960	Exosome component 10	Exosc10	30	100	365.407	408.18	381.791	454.753	441.433	383.219	6
P57016	Ladinin-1	Lad1	15	100	161.03	180.764	151.294	181.579	169.275	143.34	6
P57080	Ubiquitin carboxyl-terminal hydrolase 25	Usp25	11	100	48.5482	47.2537	43.2191	50.6853	59.892	48.1269	6
P57716	Nicastrin	Ncstn	16	100	861.266	730.331	794.203	1145.99	1121.14	933.372	6
P57722	Poly(rC)-binding protein 3	Pcbp3	9	100	785.682	760.284	801.3	744.16	806.506	730.312	6
P57746	V-type proton ATPase subunit D	Atp6v1d	19	100	3889.14	4240.67	3877.71	3870.57	3361	3776.13	6
P57759	Endoplasmic reticulum resident protein 29	Erp29	13	100	6815.12	7355.49	6629.64	6074.11	5365.03	6295.52	6
P57774	Pro-neuropeptide Y	Npy	3	100	587.354	306.402	289.181	166.438	174.758	188.253	6
P57776	Elongation factor 1-delta	Eef1d	22	100	8706.84	10006.7	9153.58	8449.2	8853.84	9014.5	6
P57780	Alpha-actinin-4	Actn4	46	100	10136.5	10337.4	10607.7	8617.25	8733.77	9689.77	6
P57784	U2 small nuclear ribonucleoprotein A'	Snrpa1	16	100	3238.4	3470	3386.44	3251.81	3224.63	3213.99	6
P58006	Sestrin-1	Sesn1	4	91.7	132.106	46.1547	#NUM!	66.6817	89.4107	127.813	5
P58021	Transmembrane 9 superfamily member 2	Tm9sf2	12	100	2011.25	1946.33	1818.36	1563.61	1594.5	1679.22	6
P58022	Lysyl oxidase homolog 2	Loxl2	9	100	118.191	109.368	122.943	128.907	120.557	96.5138	6
P58043	Sestrin-2	Sesn2	10	100	250.209	205.572	227.932	189.013	194.041	223.382	6
P58044	Isopentenyl-diphosphate Delta-isomerase 1	Idi1	12	100	977.831	1096.18	1095.22	747.859	894.518	703.053	6
P58059	28S ribosomal protein S21, mitochondrial	Mrps21	2	100	457.946	466.057	401.231	350.788	455.151	369.765	6
P58064	28S ribosomal protein S6, mitochondrial	Mrps6	7	100	186.391	175	161.196	135.885	152.544	135.577	6
P58069	Ras GTPase-activating protein 2	Rasa2	8	100	105.352	122.003	96.8947	99.3581	132.351	98.3192	6
P58137	Acyl-coenzyme A thioesterase 8	Acot8	9	100	612.171	572.305	596.97	647.95	677.239	568.235	6
P58158	Galactosylgalactosylxylosylprotein 3-beta-glucuronosyltransferase 3	B3gat3	9	100	612.106	581.087	534.9	604.587	636.286	540.566	6
P58252	Elongation factor 2	Eef2	47	100	11386.5	12594.5	11824.9	9528.34	9631.67	11927.7	6
P58269	Zinc finger protein DPF3	Dpf3	5	100	336.216	302.878	263.9	283.844	249.657	302.822	6
P58281	Dynamin-like 120 kDa protein, mitochondrial	Opa1	49	100	3483.23	3672.12	3592.77	3640.75	3669.46	3417	6
P58283	E3 ubiquitin-protein ligase RNF216	Rnf216	2	91.7	46.8412	47.5343	53.5835	75.2739	86.179	63.7635	6
P58389	Serine/threonine-protein phosphatase 2A activator	Ptpa	15	100	5816.8	5693.81	5606	5672.08	5615.54	5654.73	6
P58391	Small conductance calcium-activated potassium channel protein 3	Kcnn3	3	100	81.9386	44.907	43.7951	56.3564	72.579	59.6353	6
P58404	Striatin-4	Strn4	16	100	1637.48	1865.06	1863.26	1752.56	1794.43	1782.94	6
P58462	Forkhead box protein P1	Foxp1	9	100	212.85	182.663	191.776	273.817	256.56	281.687	6
P58465	CTD small phosphatase-like protein	Ctdspl	2	91.7	231.795	171.1	#NUM!	195.441	166.01	177.697	5
P58466	Carboxy-terminal domain RNA polymerase II polypeptide A small phosphatase 1	Ctdsp1	3	100	236.05	232.222	246.345	189.871	258.761	203.682	6
P58468	Protein FAM207A	Fam207a	7	100	268.331	284.157	357.312	255.761	353.632	282.392	6
P58501	PAX3- and PAX7-binding protein 1	Paxbp1	22	100	508.045	493.807	461.635	453.625	493.414	501.292	6
P58544	BTB/POZ domain-containing protein 1	Btbd1	3	91.7	154.789	167.19	120.834	120.898	137.391	168.414	6
P58742	Aladin	Aaas	7	100	319.953	288.437	315.098	340.593	332.566	275.959	6
P58771	Tropomyosin alpha-1 chain	Tpm1	7	100	1280.16	1374.98	1304.42	1001.23	960.767	1182.15	6
P58774	Tropomyosin beta chain	Tpm2	7	100	256.417	235.366	286.791	180.593	183.739	176.93	6
P58801	Receptor-interacting serine/threonine-protein kinase 2	Ripk2	8	100	294.074	241.373	210.273	274.475	230.426	251.329	6
P58802	TBC1 domain family member 10A	Tbc1d10a	14	100	105.75	109.166	118.64	96.9388	108.894	95.3256	6
P58854	Gamma-tubulin complex component 3	Tubgcp3	24	100	422.09	412.898	410.941	422.205	391.676	407.827	6
P58871	182 kDa tankyrase-1-binding protein	Tnks1bp1	46	100	666.928	646.296	649.808	762.6	795.902	663.449	6
P58929	Glucocorticoid modulatory element-binding protein 2	Gmeb2	10	100	351.411	315.939	307.146	302.923	335.584	308.837	6
P59016	Vacuolar protein sorting-associated protein 33B	Vps33b	25	100	1016.55	1062.75	999.724	1045.85	989.428	1045.06	6
P59017	Bcl-2-like protein 13	Bcl2l13	13	100	2121.56	2145.17	2383.26	1785.75	2211.89	2045.9	6
P59041	DnaJ homolog subfamily C member 30, mitochondrial	Dnajc30	1	100	571.255	538.395	490.521	534.538	577.993	527.584	6
P59110	Sentrin-specific protease 1	Senp1	4	91.7	262.978	224.647	237.357	253.402	254.165	220.605	6
P59114	mRNA (2'-O-methyladenosine-N(6)-)-methyltransferase	Pcif1	14	100	482.382	421.051	465.505	494.347	535.318	447.444	6
P59235	Nucleoporin Nup43	Nup43	6	100	647.203	640.9	614.9	530.954	635.191	586.85	6
P59240	Nephrocystin-4	Nphp4	11	100	85.181	83.1616	85.4596	66.9205	77.8757	83.6782	6
P59242	Cingulin	Cgn	55	100	798.322	770.444	818.939	528.98	565.872	709.574	6
P59266	Fat storage-inducing transmembrane protein 2	Fitm2	4	100	544.753	505.206	487.759	521.475	442.737	424.284	6
P59267	Palmitoyltransferase ZDHHC2	Zdhhc2	8	100	443.036	522.102	510.186	634.368	591.198	509.415	6
P59279	Ras-related protein Rab-2B	Rab2b	5	100	318.338	303.999	318.19	308.114	280.334	265.255	6
P59325	Eukaryotic translation initiation factor 5	Eif5	23	100	1348.95	1501.48	1381.31	1293.12	1308.23	1284.02	6
P59326	YTH domain-containing family protein 1	Ythdf1	16	100	394.725	348.415	363.81	339.887	402.409	361.955	6
P59438	Hermansky-Pudlak syndrome 5 protein homolog	Hps5	11	91.7	71.5857	52.81	52.1894	58.1368	44.2152	54.1201	6
P59481	VIP36-like protein	Lman2l	11	100	1116.2	1108.83	1090.2	970.461	966.861	850.732	6
P59644	Phosphatidylinositol 4,5-bisphosphate 5-phosphatase A	Inpp5j	11	100	133.774	141.572	134.992	161.931	150.139	154.53	6
P59672	Ankyrin repeat and SAM domain-containing protein 1A	Anks1a	23	100	498.562	471.522	518.911	476.057	527.476	535.948	6
P59708	Splicing factor 3B subunit 6	Sf3b6	6	100	1716.47	1947.54	1740.55	1727.1	1535.65	1668.22	6
P59729	Ras and Rab interactor 3	Rin3	6	91.7	#NUM!	425.953	418.983	285.365	434.369	445.607	5
P59759	Myocardin-related transcription factor B	Mrtfb	14	100	979.107	955.265	1106.09	1172.94	1358.92	1170.24	6
P59808	SAM and SH3 domain-containing protein 1	Sash1	8	91.7	111.489	102.647	91.8272	115.897	97.6798	101.906	6
P59913	Protein-L-isoaspartate O-methyltransferase domain-containing protein 1	Pcmtd1	14	100	768.047	715.562	688.889	858.589	895.462	840.476	6
P59997	Lysine-specific demethylase 2A	Kdm2a	14	100	257.119	287.46	288.859	301.238	333.271	261.919	6
P59999	Actin-related protein 2/3 complex subunit 4	Arpc4	10	100	2707.47	2692.54	3010.66	3291.81	2846.53	2572.17	6
P60041	Somatostatin	Sst	3	100	38295.2	39009.1	40886.9	28938.2	29004	37626.6	6
P60060	Protein transport protein Sec61 subunit gamma	Sec61g	2	100	9072.01	9661.5	9875.03	6709.85	7772.88	9181.26	6
P60122	RuvB-like 1	Ruvbl1	26	100	4343.1	4338.99	4401.3	4366.81	4611.81	4137.55	6
P60229	Eukaryotic translation initiation factor 3 subunit E	Eif3e	20	100	4280.35	4376.68	4745.38	4040.11	4060.44	4499.04	6
P60335	Poly(rC)-binding protein 1	Pcbp1	12	100	7009.94	7079.19	6963.53	6027.21	6046.1	6164.32	6
P60469	Liprin-alpha-3	Ppfia3	25	100	1840.36	1857.5	1837.18	1723.4	1768.95	1933.94	6
P60487	Pyridoxal phosphate phosphatase	Pdxp	7	100	214.633	187.066	173.477	191.52	217.225	256.1	6
P60521	Gamma-aminobutyric acid receptor-associated protein-like 2	Gabarapl2	7	100	829.269	723.857	911.165	876.844	894.811	659.881	6
P60603	Reactive oxygen species modulator 1	Romo1	2	100	314.079	313.999	354.398	364.924	362.527	302.871	6
P60605	Ubiquitin-conjugating enzyme E2 G2	Ube2g2	4	100	383.535	360.823	295.382	356.837	259.083	380.673	6
P60670	Nuclear protein localization protein 4 homolog	Nploc4	28	100	2099.32	2238.89	2180.24	1979.27	2086.21	2153.65	6
P60710	Actin, cytoplasmic 1	Actb	2	100	2075.51	2055.92	2436.46	1680.21	1608.53	3237.56	6
P60762	Mortality factor 4-like protein 1	Morf4l1	14	100	524.093	559.999	548.68	683.091	718.526	741.854	6
P60766	Cell division control protein 42 homolog	Cdc42	9	100	4591.44	4727.11	4544.79	4262.44	4571.07	4660.15	6
P60824	Cold-inducible RNA-binding protein	Cirbp	6	100	1977.21	1780.22	1713.52	2790.89	2779.9	2972.11	6
P60840	Alpha-endosulfine	Ensa	6	100	660.472	636.697	688.143	610.451	717.879	689.575	6
P60843	Eukaryotic initiation factor 4A-I	Eif4a1	13	100	4198.07	3944.58	4081.39	4783.37	4332.08	4283.81	6
P60867	40S ribosomal protein S20	Rps20	6	100	13038	17354.8	12405.6	9531.97	10583.4	14437	6
P60879	Synaptosomal-associated protein 25	Snap25	18	100	2085.65	1701.82	1704.11	1784.93	1841.4	1620.93	6
P60882	Multiple epidermal growth factor-like domains protein 8	Megf8	10	100	78.0986	58.5231	58.3703	137.757	131.043	100.234	6
P60898	DNA-directed RNA polymerase II subunit RPB9	Polr2i	2	100	343.702	296.991	356.399	374.571	451.197	425.17	6
P60904	DnaJ homolog subfamily C member 5	Dnajc5	8	100	3793.99	3425.29	3645.71	3113.53	3088.09	3200.88	6
P60954	Nucleolar protein 4	Nol4	11	100	196.594	165.805	200.132	238.144	234.273	205.745	6
P61021	Ras-related protein Rab-5B	Rab5b	9	100	2647.93	2494.61	2679.46	2503.07	2361.92	2415.22	6
P61022	Calcineurin B homologous protein 1	Chp1	11	100	921.67	885.563	863.369	962.17	897.988	843.754	6
P61027	Ras-related protein Rab-10	Rab10	13	100	9593.69	9620.13	9687.81	9720.56	10310.9	8425.45	6
P61028	Ras-related protein Rab-8B	Rab8b	4	100	278.923	263.667	256.605	230.864	227.291	232.939	6
P61079	Ubiquitin-conjugating enzyme E2 D3	Ube2d3	1	100	424.521	396.835	467.489	290.583	452.22	421.115	6
P61080	Ubiquitin-conjugating enzyme E2 D1	Ube2d1	1	100	587.07	236.526	520.137	599.369	639.032	548.001	6
P61082	NEDD8-conjugating enzyme Ubc12	Ube2m	10	100	2187.13	2230.85	2315.44	2129.03	2221.97	2317.74	6
P61087	Ubiquitin-conjugating enzyme E2 K	Ube2k	11	100	1727.97	1819.49	1895.43	1958.49	1844.86	2076.88	6
P61089	Ubiquitin-conjugating enzyme E2 N	Ube2n	10	100	8308.84	8474.63	8808.17	8542.81	9142.7	8198.61	6
P61161	Actin-related protein 2	Actr2	15	100	5256.8	5470.83	5200.1	5013.81	4962.42	5557.94	6
P61164	Alpha-centractin	Actr1a	8	100	3510.13	3998.25	4627.62	3451.95	4865.47	3959.57	6
P61166	Transmembrane protein 258	Tmem258	1	100	1021.16	945.287	1141.81	797.191	663.793	778.029	6
P61202	COP9 signalosome complex subunit 2	Cops2	26	100	2463.53	2751.03	2490.9	2458.83	2526.57	2576.11	6
P61211	ADP-ribosylation factor-like protein 1	Arl1	8	100	902.415	923.94	1015.48	957.699	857.116	826.263	6
P61215	Carbonic anhydrase-related protein 10	Ca10	3	100	190.878	184.083	239.931	187.366	192.594	186.221	6
P61222	ATP-binding cassette sub-family E member 1	Abce1	29	100	2018.98	2222.1	2094.67	1734.04	1888.76	2071.4	6
P61226	Ras-related protein Rap-2b	Rap2b	5	100	143.646	133.033	121.699	136.12	171.899	112.197	6
P61255	60S ribosomal protein L26	Rpl26	8	100	1552.23	1817.45	1486.28	1621.15	1467.82	1711.68	6
P61290	Proteasome activator complex subunit 3	Psme3	12	100	1257.01	1384.21	1354.95	1431.13	1411.28	1430.79	6
P61294	Ras-related protein Rab-6B	Rab6b	10	100	414.23	399.349	531.152	409.703	391.165	315.723	6
P61327	Protein mago nashi homolog	Magoh	12	91.7	#NUM!	69.3652	109.432	130.964	107.799	108.231	5
P61329	Fibroblast growth factor 12	Fgf12	3	100	99.2965	103.255	91.696	98.8235	113.172	114.351	6
P61358	60S ribosomal protein L27	Rpl27	7	100	4816.05	5426.74	6188.31	5740.97	5754.35	5426.19	6
P61372	Insulin gene enhancer protein ISL-1	Isl1	5	100	100.414	130.631	111.939	189.675	201.407	187.914	6
P61406	Telomerase-binding protein EST1A	Smg6	19	100	108.814	115.833	103.455	110.577	140.29	121.79	6
P61458	Pterin-4-alpha-carbinolamine dehydratase	Pcbd1	7	100	7981.17	8613.98	9154.7	6747.71	7935.7	8568.74	6
P61460	GATOR complex protein DEPDC5	Depdc5	14	100	118.03	111.004	107.579	106.441	119.49	107.176	6
P61514	60S ribosomal protein L37a	Rpl37a	3	100	601.701	581.035	629.12	753.152	716.096	639.379	6
P61600	N-alpha-acetyltransferase 20	Naa20	8	100	185.283	197.828	202.693	173.141	168.019	188.632	6
P61620	Protein transport protein Sec61 subunit alpha isoform 1	Sec61a1	12	100	1028.72	1043.51	992.954	696.938	732.917	835.479	6
P61750	ADP-ribosylation factor 4	Arf4	5	100	6233.56	5696.19	7105.16	5659.21	6032.19	5418.21	6
P61759	Prefoldin subunit 3	Vbp1	13	100	1668.45	1828.63	1810.67	1842.46	1874.31	2036.4	6
P61804	Dolichyl-diphosphooligosaccharide--protein glycosyltransferase subunit DAD1	Dad1	3	100	14740.6	13978.3	15924.2	13058.8	11541.1	12384.2	6
P61922	4-aminobutyrate aminotransferase, mitochondrial	Abat	32	100	12753.3	11991.4	11631.8	10742.6	11360.2	11553.2	6
P61924	Coatomer subunit zeta-1	Copz1	8	100	8414.74	8376.89	8049.03	7135.29	6930.15	7961.31	6
P61957	Small ubiquitin-related modifier 2	Sumo2	1	100	901.055	757.263	823.625	845.973	850.692	897.674	6
P61961	Ubiquitin-fold modifier 1	Ufm1	4	100	16547.3	18601.4	18710.7	13903.7	15124.5	18484.2	6
P61963	DDB1- and CUL4-associated factor 7	Dcaf7	10	100	543.768	544.733	522.46	646.904	699.07	627.492	6
P61965	WD repeat-containing protein 5	Wdr5	11	100	931.499	976.635	892.515	1057.95	915.655	856.627	6
P61967	AP-1 complex subunit sigma-1A	Ap1s1	3	100	517.42	587.81	577.965	619.842	619.327	590.845	6
P61971	Nuclear transport factor 2	Nutf2	7	100	4107.96	4599.18	3749.18	3624.52	4452.93	4087.06	6
P61979	Heterogeneous nuclear ribonucleoprotein K	Hnrnpk	29	100	21147.5	20765	20549.2	20190.1	20331	20299.7	6
P61982	14-3-3 protein gamma	Ywhag	13	100	8346.99	9258.37	8750.81	7883.47	7451.42	9240.99	6
P62046	Leucine-rich repeat and calponin homology domain-containing protein 1	Lrch1	21	100	1230.26	1231.38	1234.68	1580.63	1441.52	1294.99	6
P62069	Ubiquitin carboxyl-terminal hydrolase 46	Usp46	5	91.7	74.674	80.083	#NUM!	90.9242	155.204	87.6016	5
P62071	Ras-related protein R-Ras2	Rras2	7	100	342.712	329.655	347.158	368.815	346.141	289.413	6
P62073	Mitochondrial import inner membrane translocase subunit Tim10	Timm10	5	100	1862.65	1896.64	2046.34	1903.62	2059.96	1437.95	6
P62075	Mitochondrial import inner membrane translocase subunit Tim13	Timm13	4	100	2749.33	3061.15	3529.78	3063.8	3186.57	2743.85	6
P62077	Mitochondrial import inner membrane translocase subunit Tim8 B	Timm8b	5	100	142.017	151.956	144.791	173.848	187.135	136.996	6
P62080	Tetraspanin-5	Tspan5	2	100	58.1167	58.4512	54.8389	74.958	109.87	62.9702	6
P62082	40S ribosomal protein S7	Rps7	11	100	10687.4	10758.8	11889.5	10106.5	10274.5	10177.8	6
P62137	Serine/threonine-protein phosphatase PP1-alpha catalytic subunit	Ppp1ca	18	100	2813.76	2549.73	2834.99	2777.04	2703.05	2710.12	6
P62141	Serine/threonine-protein phosphatase PP1-beta catalytic subunit	Ppp1cb	7	100	866.151	890.384	892.017	816.715	818.164	933.666	6
P62192	26S proteasome regulatory subunit 4	Psmc1	26	100	2397.47	2386.73	2503.79	2405.41	2458.37	2367.13	6
P62196	26S proteasome regulatory subunit 8	Psmc5	27	100	4153.19	4066.33	4200.65	4120.65	4004.2	3974.4	6
P62242	40S ribosomal protein S8	Rps8	11	100	18110.9	19268.2	18958.6	18481.3	16854.3	19714	6
P62245	40S ribosomal protein S15a	Rps15a	9	100	1230.29	1337.13	1547.39	1261.4	1292.35	1184.81	6
P62254	Ubiquitin-conjugating enzyme E2 G1	Ube2g1	7	100	527.946	578.23	567.965	501.328	593.49	534.35	6
P62257	Ubiquitin-conjugating enzyme E2 H	Ube2h	8	100	501.745	583.643	728.279	831.499	780.193	928.018	6
P62259	14-3-3 protein epsilon	Ywhae	19	100	14812	15867.4	16332.1	14467.8	14997.7	15507.7	6
P62264	40S ribosomal protein S14	Rps14	8	100	14233.9	15060.1	17478.5	14035.7	14550.5	14449.4	6
P62267	40S ribosomal protein S23	Rps23	7	100	3203.24	3792.75	3981.96	3301.82	3601.55	3443.34	6
P62270	40S ribosomal protein S18	Rps18	10	100	7684.46	7988.67	8313.88	7610.15	7563.08	7201.94	6
P62274	40S ribosomal protein S29	Rps29	2	100	1227.2	1893.78	1741.4	1355.26	1700.12	1687.18	6
P62281	40S ribosomal protein S11	Rps11	10	100	4953.5	5643.03	5653.5	4586.37	4800.63	5455.55	6
P62301	40S ribosomal protein S13	Rps13	9	100	8509.92	8584.14	8077.46	7686.27	7118.2	8056.87	6
P62305	Small nuclear ribonucleoprotein E	Snrpe	3	100	1181.3	904.539	953.243	913.363	843.971	1137.38	6
P62307	Small nuclear ribonucleoprotein F	Snrpf	5	100	1894.77	1945.56	1981.28	2136.07	2135.95	2391.99	6
P62309	Small nuclear ribonucleoprotein G	Snrpg	5	100	3445.4	3512.58	3746.25	3036.15	3416.88	3801.94	6
P62311	U6 snRNA-associated Sm-like protein LSm3	Lsm3	3	100	2128.64	2041.99	1940.5	2057.48	2052.21	1979.43	6
P62313	U6 snRNA-associated Sm-like protein LSm6	Lsm6	5	100	1501.63	1603.64	1410.04	1389.19	1452.24	1456.59	6
P62315	Small nuclear ribonucleoprotein Sm D1	Snrpd1	5	100	2726.81	2386.61	2425.38	2718.78	2723.95	2542.78	6
P62317	Small nuclear ribonucleoprotein Sm D2	Snrpd2	8	100	173.603	170.283	160.607	153.19	160.09	174.819	6
P62320	Small nuclear ribonucleoprotein Sm D3	Snrpd3	4	100	1585.39	1839.32	1746.37	1055.4	1458	1951.28	6
P62322	U6 snRNA-associated Sm-like protein LSm5	Lsm5	2	100	151.182	155.094	191.875	261.614	249.414	205.323	6
P62331	ADP-ribosylation factor 6	Arf6	9	100	1893.74	1972.55	1983.32	1911.19	1968.08	1823.84	6
P62334	26S proteasome regulatory subunit 10B	Psmc6	21	100	4332.88	4535.92	4291.99	3994.98	4226.69	3958.37	6
P62340	TATA box-binding protein-like protein 1	Tbpl1	2	91.7	171.65	161.255	117.174	165.102	205.396	150.807	6
P62342	Thioredoxin reductase-like selenoprotein T	Selenot	5	100	6296.4	5707.83	5870.72	5581.33	5049.45	5335.72	6
P62482	Voltage-gated potassium channel subunit beta-2	Kcnab2	4	100	133.37	152.894	110.679	115.263	130.865	93.0348	6
P62484	Abl interactor 2	Abi2	6	100	220.422	227.628	222.127	194.522	241.677	188.825	6
P62488	DNA-directed RNA polymerase II subunit RPB7	Polr2g	9	100	317.94	329.158	374.108	358.805	380.794	374.406	6
P62492	Ras-related protein Rab-11A	Rab11a	4	100	196.049	229.486	229.839	250.517	232.748	213.212	6
P62500	TSC22 domain family protein 1	Tsc22d1	8	100	1042.48	1020.17	1036.76	1144.44	1113.32	1114.03	6
P62627	Dynein light chain roadblock-type 1	Dynlrb1	5	100	3028.28	3396.36	2864.27	3297.6	3334.96	3268.07	6
P62631	Elongation factor 1-alpha 2	Eef1a2	11	100	2058.22	2016.34	1898.02	1488.97	1853.36	2145.3	6
P62700	Protein yippee-like 5	Ypel5	3	100	322.174	330.046	307.386	381.575	353.344	370.364	6
P62702	40S ribosomal protein S4, X isoform	Rps4x	19	100	7292.48	8264.42	7905.94	6989.64	6838.61	7467.93	6
P62715	Serine/threonine-protein phosphatase 2A catalytic subunit beta isoform	Ppp2cb	2	100	526.453	511.944	456.86	392.123	513.403	534.375	6
P62717	60S ribosomal protein L18a	Rpl18a	9	100	3752.57	3698.22	3416.86	3078.65	2894.55	3343.61	6
P62743	AP-2 complex subunit sigma	Ap2s1	5	100	455.228	486.082	556.594	630.499	595.308	468.455	6
P62748	Hippocalcin-like protein 1	Hpcal1	10	100	2424.58	2479.2	2608.35	2089.96	2152.12	2312.99	6
P62751	60S ribosomal protein L23a	Rpl23a	8	100	12742.1	13519.8	14171.3	13235	13251.3	12969.1	6
P62754	40S ribosomal protein S6	Rps6	12	100	10260.5	9952.17	10653.3	9485.66	9484.78	9948.16	6
P62761	Visinin-like protein 1	Vsnl1	9	100	507.093	529.277	528.785	620.116	542.289	628.526	6
P62774	Myotrophin	Mtpn	6	100	2403.21	2309.16	2636.39	2242.67	2365.76	2341.49	6
P62806	Histone H4	H4c1	12	100	81903.2	76770.4	82236.7	89781.3	82914.8	72524.7	6
P62814	V-type proton ATPase subunit B, brain isoform	Atp6v1b2	27	100	14209.6	14427.5	13646.1	11775.2	11670.5	12984.3	6
P62821	Ras-related protein Rab-1A	Rab1A	12	100	11077	10349.1	10731.2	9964.49	9630.28	9779.52	6
P62823	Ras-related protein Rab-3C	Rab3c	4	100	2063.14	1641.38	1877.83	1310.25	1546.58	1410.8	6
P62827	GTP-binding nuclear protein Ran	Ran	5	100	8618.74	10865.9	10272.8	9102.15	10568.8	8521.35	6
P62830	60S ribosomal protein L23	Rpl23	7	100	5861.77	6054.89	5848.73	4298.46	5279.5	5486.86	6
P62835	Ras-related protein Rap-1A	Rap1a	10	100	9301.62	9184.55	6421.52	6323.66	6252.63	9897.57	6
P62838	Ubiquitin-conjugating enzyme E2 D2	Ube2d2	3	100	451.147	401.435	479.386	580.545	442.661	447.983	6
P62843	40S ribosomal protein S15	Rps15	10	100	5821.48	6395.31	6447.5	5307.06	5453.02	5834.53	6
P62849	40S ribosomal protein S24	Rps24	4	100	4438.94	4713.47	4215.02	3549.44	3553.84	3982.25	6
P62852	40S ribosomal protein S25	Rps25	6	100	17684.3	19956.9	19505.3	17588.8	17865.4	17806.2	6
P62855	40S ribosomal protein S26	Rps26	3	100	2748	4102.37	4648.65	4558.9	3717.66	3732.13	6
P62858	40S ribosomal protein S28	Rps28	3	100	15419.3	16457.3	16442.9	15291.1	13993.3	16868.9	6
P62862	40S ribosomal protein S30	Fau	2	100	7736.38	10511.6	12521.1	9816.09	13283	9942.09	6
P62869	Elongin-B	Elob	14	100	2240.06	2290.29	2543.34	2417.78	2519.73	2678.17	6
P62874	Guanine nucleotide-binding protein G(I)/G(S)/G(T) subunit beta-1	Gnb1	14	100	1813.97	1804.87	1609.99	968.637	1459.69	1948.15	6
P62876	DNA-directed RNA polymerases I, II, and III subunit RPABC5	Polr2l	2	100	448.849	417.366	472.518	554.586	539.076	527.923	6
P62878	E3 ubiquitin-protein ligase RBX1	Rbx1	3	100	646.873	580.161	454.104	445.877	438.886	744.221	6
P62880	Guanine nucleotide-binding protein G(I)/G(S)/G(T) subunit beta-2	Gnb2	9	100	1569.42	1677.78	1469.83	853.428	1180.76	1722.86	6
P62881	Guanine nucleotide-binding protein subunit beta-5	Gnb5	7	100	140.746	157.149	134.096	143.212	125.904	158.273	6
P62889	60S ribosomal protein L30	Rpl30	7	100	3511.83	3706.61	3581.35	3208.31	3369.02	3407.08	6
P62897	Cytochrome c, somatic	Cycs	7	100	2257.11	3020.07	2656.74	1727.46	2491.69	2346.06	6
P62900	60S ribosomal protein L31	Rpl31	7	100	12724.9	14315.9	14361.4	13431.6	13243.9	14452	6
P62908	40S ribosomal protein S3	Rps3	22	100	18197.2	19305.7	19478	17705.9	16732.4	17803.9	6
P62911	60S ribosomal protein L32	Rpl32	7	100	3453.45	4246.84	3934.92	3558.95	4383.34	3684.05	6
P62915	Transcription initiation factor IIB	Gtf2b	11	100	445.351	448.565	373.841	406.756	405.302	456.436	6
P62918	60S ribosomal protein L8	Rpl8	7	100	3072.05	3515.37	3480.05	3542.94	3245	3701.19	6
P62960	Y-box-binding protein 1	Ybx1	16	100	4160.61	4421.38	4268.06	4834.46	4790.22	4738.05	6
P62962	Profilin-1	Pfn1	9	100	7197.71	7166.72	6396.96	6582.35	6089.2	7774.47	6
P62983	Ubiquitin-40S ribosomal protein S27a	Rps27a	7	91.7	71.492	99.5199	59.8469	#NUM!	73.4165	88.3179	5
P62996	Transformer-2 protein homolog beta	Tra2b	9	100	5282.6	4760.05	5782.63	4937.72	5736.58	4876.81	6
P63001	Ras-related C3 botulinum toxin substrate 1	Rac1	8	100	1974.08	2419.09	2354.56	1091.11	2153.99	2178	6
P63002	TLE family member 5	Tle5	6	100	232.839	234.788	192.693	370.978	418.886	404.103	6
P63005	Platelet-activating factor acetylhydrolase IB subunit alpha	Pafah1b1	24	100	6611.63	6965.03	7433.79	7186.5	7508.35	6972.33	6
P63011	Ras-related protein Rab-3A	Rab3a	8	100	16218.2	14926.1	15974.2	13088.6	13332.6	13547.3	6
P63015	Paired box protein Pax-6	Pax6	8	100	1350.95	1594.67	1663.33	1883.33	2755.31	2179.08	6
P63017	Heat shock cognate 71 kDa protein	Hspa8	29	100	22410.5	23340.3	24417.7	23733.3	25538.6	26007.7	6
P63024	Vesicle-associated membrane protein 3	Vamp3	6	100	1257.88	1306.77	1220.73	1137.52	992.661	1000.73	6
P63028	Translationally-controlled tumor protein	Tpt1	11	100	3597.05	4049.27	3891.88	3263.37	3555.19	3805	6
P63030	Mitochondrial pyruvate carrier 1	Mpc1	4	100	512.194	479.362	485.951	579.536	533.864	437.945	6
P63034	Cytohesin-2	Cyth2	11	100	217.454	208.429	208.732	206.769	188.996	167.492	6
P63037	DnaJ homolog subfamily A member 1	Dnaja1	17	100	3962.08	4032.88	3633.11	3060.34	3416.21	3867.5	6
P63038	60 kDa heat shock protein, mitochondrial	Hspd1	37	100	19498	18432.2	19593.9	19154.4	17100.8	16108.9	6
P63044	Vesicle-associated membrane protein 2	Vamp2	2	100	3340.29	3244.71	3480.16	3328.88	3092.42	2746.16	6
P63054	Calmodulin regulator protein PCP4	Pcp4	3	100	275.322	299.605	219.02	281.002	246.093	258.501	6
P63056	Noelin-3	Olfm3	5	100	150.749	132.989	107.374	107.571	99.9038	149.722	6
P63073	Eukaryotic translation initiation factor 4E	Eif4e	9	100	1781.74	2037.48	2017.48	1806.04	2010.53	1942.24	6
P63082	V-type proton ATPase 16 kDa proteolipid subunit	Atp6v0c	2	100	198.159	208.807	342.967	266.103	293.012	245.438	6
P63085	Mitogen-activated protein kinase 1	Mapk1	19	100	1038.76	913.672	916.874	1144.63	1117.91	1127.07	6
P63087	Serine/threonine-protein phosphatase PP1-gamma catalytic subunit	Ppp1cc	4	100	2080.8	1992.93	2123.67	2236.02	2217.3	2399.38	6
P63101	14-3-3 protein zeta/delta	Ywhaz	13	100	37712.9	40096.4	40147.8	36010.6	37788.4	39956.9	6
P63139	Nuclear transcription factor Y subunit beta	Nfyb	3	91.7	211.387	222.806	162.292	155.785	#NUM!	162.911	5
P63147	Ubiquitin-conjugating enzyme E2 B	Ube2b	1	100	417.742	427.259	464.72	557.767	570.107	541.644	6
P63154	Crooked neck-like protein 1	Crnkl1	26	100	795.943	736.474	811.068	922.863	838.195	823.286	6
P63158	High mobility group protein B1	Hmgb1	12	100	14876.7	15854.5	16300	17231.5	18125.5	15105.6	6
P63166	Small ubiquitin-related modifier 1	Sumo1	6	100	829.347	783.589	836.997	847.043	820.175	834.469	6
P63168	Dynein light chain 1, cytoplasmic	Dynll1	5	100	1301.78	1720.22	1074.32	934.696	1127.14	1552.81	6
P63213	Guanine nucleotide-binding protein G(I)/G(S)/G(O) subunit gamma-2	Gng2	4	100	812.251	883.493	863.92	518.856	752.136	690.767	6
P63239	Neuroendocrine convertase 1	Pcsk1	38	100	13146	12718.8	12318.8	11425.4	12617.1	13600.7	6
P63242	Eukaryotic translation initiation factor 5A-1	Eif5a	11	100	6344.67	6343.55	6463.87	6017.34	5971.31	5800.7	6
P63248	cAMP-dependent protein kinase inhibitor alpha	Pkia	4	100	62.7709	63.2271	56.3849	79.2204	77.338	99.2497	6
P63254	Cysteine-rich protein 1	Crip1	4	100	847.53	1156.29	857.845	654.299	830.334	1037.16	6
P63260	Actin, cytoplasmic 2	Actg1	31	100	3830.47	3966.9	5054.41	3248.21	3948.95	5485.7	6
P63271	Transcription elongation factor SPT4-A	Supt4h1a	2	100	680.187	603.526	696.394	579.981	706.559	617.771	6
P63276	40S ribosomal protein S17	Rps17	9	100	3609.08	3734.19	3756.43	3070.82	3434.14	3562.12	6
P63280	SUMO-conjugating enzyme UBC9	Ube2i	5	100	2184.61	1912.57	2181.39	2124.48	2022.57	2291.83	6
P63300	Selenoprotein W	Selenow	2	100	114.37	80.6908	100.322	91.4035	91.6011	94.5527	6
P63321	Ras-related protein Ral-A	Rala	10	100	4178.14	3699.28	3752.43	3675.94	4093.29	3066.55	6
P63323	40S ribosomal protein S12	Rps12	7	100	8107.08	8001.82	8417.8	6354.57	7334.02	8267.11	6
P63325	40S ribosomal protein S10	Rps10	11	100	13501.7	14587.8	15364.5	13909.2	14143.2	13225.4	6
P63328	Serine/threonine-protein phosphatase 2B catalytic subunit alpha isoform	Ppp3ca	6	100	365.959	352.833	309.67	353.132	346.555	309.422	6
P63330	Serine/threonine-protein phosphatase 2A catalytic subunit alpha isoform	Ppp2ca	16	100	627.892	570.154	641.706	599.922	756.369	704.008	6
P67778	Prohibitin	Phb	19	100	8773.84	8522.12	8956.5	7871.93	8387.75	7457.98	6
P67871	Casein kinase II subunit beta	Csnk2b	6	100	1756.08	1899.66	1717.16	1534.01	1901.75	1787.42	6
P67984	60S ribosomal protein L22	Rpl22	4	100	5523.72	5948.38	5631.92	4417.54	5377.81	5587.31	6
P68037	Ubiquitin-conjugating enzyme E2 L3	Ube2l3	9	100	3449.84	3715.98	4074.83	3684.53	4135.65	3798.84	6
P68040	Receptor of activated protein C kinase 1	Rack1	20	100	12456.8	13427.6	12470.9	10005.4	10174.2	13147	6
P68134	Actin, alpha skeletal muscle	Acta1	1	100	15540.3	17379.6	11881.4	13724.8	14188.4	17364.9	6
P68181	cAMP-dependent protein kinase catalytic subunit beta	Prkacb	10	100	2446.93	2813.19	2688.52	2526.01	2598.92	2129.04	6
P68254	14-3-3 protein theta	Ywhaq	13	100	36843.5	40327.5	37103.5	31868.9	35209.2	38714.3	6
P68368	Tubulin alpha-4A chain	Tuba4a	6	100	8067.08	8772.22	6856.37	7219.41	6908.25	7430.16	6
P68372	Tubulin beta-4B chain	Tubb4b	22	100	78384.7	88453.2	62113.9	67213.2	59590.1	75520.6	6
P68373	Tubulin alpha-1C chain	Tuba1c	2	100	135.25	205.581	100.238	127.981	121.761	152.547	6
P68404	Protein kinase C beta type	Prkcb	19	100	2693.62	2519.4	2561.75	2608.52	2441.57	2531.8	6
P68433	Histone H3.1	H3c1	1	100	133.063	102.271	147.812	93.2458	119.631	126.467	6
P68510	14-3-3 protein eta	Ywhah	12	100	5669.98	6400.08	5971.09	5907.81	5260.25	5985.66	6
P69566	Ran-binding protein 9	Ranbp9	9	100	190.4	188.999	200.646	212.519	223.442	249.195	6
P70121	Zinc fingers and homeoboxes protein 1	Zhx1	14	100	270.112	273.299	291.297	317.774	345.673	294.822	6
P70122	Ribosome maturation protein SBDS	Sbds	15	100	409.489	413.074	443.453	571.059	574.199	514.315	6
P70158	Acid sphingomyelinase-like phosphodiesterase 3a	Smpdl3a	13	100	513.708	686.499	557.419	818.698	809.726	665.173	6
P70166	Cytoplasmic polyadenylation element-binding protein 1	Cpeb1	3	100	128.458	142.014	168.951	166.872	150.101	177.675	6
P70168	Importin subunit beta-1	Kpnb1	40	100	3277.38	3372.19	3227.78	3041.23	3204.49	3496.07	6
P70170	ATP-binding cassette sub-family C member 9	Abcc9	9	100	1603.32	1556.13	1479.04	1630.4	1570.72	1394.9	6
P70175	Disks large homolog 3	Dlg3	13	100	207.885	226.821	224.13	254.396	266.508	259.479	6
P70181	Phosphatidylinositol 4-phosphate 5-kinase type-1 beta	Pip5k1b	6	100	134.098	132.825	146.428	167.65	145.037	140.057	6
P70187	Hippocampus abundant transcript 1 protein	Mfsd14a	2	100	165.199	148.449	128.801	198.365	135.767	173.305	6
P70188	Kinesin-associated protein 3	Kifap3	19	100	270.696	237.262	270.933	271.324	291.334	290.358	6
P70195	Proteasome subunit beta type-7	Psmb7	11	100	980.363	1042.27	1145.81	1065.52	1094.36	1066.7	6
P70196	TNF receptor-associated factor 6	Traf6	7	100	170.391	202.858	188.895	200.143	198.465	196.453	6
P70202	Latexin	Lxn	5	100	238.604	224.872	247.551	210.593	214.342	237.572	6
P70206	Plexin-A1	Plxna1	4	91.7	38.6575	29.5849	49.4604	44.0662	44.3095	37.2378	6
P70207	Plexin-A2	Plxna2	15	100	125.27	116.501	119.837	128.258	128.087	125.951	6
P70218	Mitogen-activated protein kinase kinase kinase kinase 1	Map4k1	3	100	3560.6	2653.44	3173.9	1711.63	2511.74	3212.03	6
P70227	Inositol 1,4,5-trisphosphate receptor type 3	Itpr3	88	100	1800.25	1547.11	1581.72	1779.12	1829.24	1728.95	6
P70236	Dual specificity mitogen-activated protein kinase kinase 6	Map2k6	7	100	218.191	181.468	212.326	167.617	161.438	210.873	6
P70245	3-beta-hydroxysteroid-Delta(8),Delta(7)-isomerase	Ebp	3	100	1748.82	1557.22	1769.4	1391.54	1561.12	1297.87	6
P70255	Nuclear factor 1 C-type	Nfic	12	100	202.982	161.711	164.491	127.905	147.309	157.888	6
P70261	Paladin	Pald1	10	100	183.644	144.534	170.925	162.085	155.561	170.84	6
P70265	6-phosphofructo-2-kinase/fructose-2,6-bisphosphatase 2	Pfkfb2	29	100	3464.53	3573.98	3450.9	3235.88	3189.99	3635.19	6
P70268	Serine/threonine-protein kinase N1	Pkn1	24	100	769.767	707.655	708.685	740.712	697.529	777.93	6
P70274	Selenoprotein P	Selenop	8	100	1245.27	1263.32	1227.65	1027.08	1183.74	1011.54	6
P70275	Semaphorin-3E	Sema3e	7	100	94.224	96.5605	100.055	82.0295	110.61	68.9148	6
P70279	Surfeit locus protein 6	Surf6	14	100	204.751	246.53	233.301	313.231	309.44	278.445	6
P70280	Vesicle-associated membrane protein 7	Vamp7	8	100	1790.95	1727.7	1666.91	1461.69	1452.69	1558.65	6
P70288	Histone deacetylase 2	Hdac2	10	100	283.52	297.499	322.175	298.576	331.111	320.605	6
P70290	55 kDa erythrocyte membrane protein	Mpp1	17	100	498.257	456.375	476.964	593.285	583.85	543.184	6
P70295	Ancient ubiquitous protein 1	Aup1	11	100	371.369	350.68	367.177	380.519	351.371	310.537	6
P70296	Phosphatidylethanolamine-binding protein 1	Pebp1	12	100	34082.6	36771.3	36077.7	36587.9	35958	37674	6
P70297	Signal transducing adapter molecule 1	Stam	16	100	689.106	685.167	685.847	645.25	647.243	626.255	6
P70302	Stromal interaction molecule 1	Stim1	26	100	3211.22	2884.25	3002.08	3060.68	2997.46	3121.99	6
P70303	CTP synthase 2	Ctps2	21	100	2573.4	2451.23	2569.16	2646.07	2800.48	2546.51	6
P70318	Nucleolysin TIAR	Tial1	10	100	1482.22	1640.71	1530.92	1453.13	1472.73	1613.74	6
P70333	Heterogeneous nuclear ribonucleoprotein H2	Hnrnph2	8	100	1853.22	1784.42	1666.48	1724.72	1520.02	1845.44	6
P70335	Rho-associated protein kinase 1	Rock1	57	100	629.619	679.997	650.975	800.655	858.203	996.144	6
P70336	Rho-associated protein kinase 2	Rock2	51	100	674.669	696.245	632.386	689.673	643.281	755.112	6
P70340	Mothers against decapentaplegic homolog 1	Smad1	8	100	105.781	99.9109	99.1304	118.096	148.971	121.498	6
P70349	Histidine triad nucleotide-binding protein 1	Hint1	7	100	12700.5	14863.5	14038.7	10511.7	12232.5	12255.3	6
P70351	Histone-lysine N-methyltransferase EZH1	Ezh1	4	91.7	68.5223	#NUM!	72.1889	57.2842	121.532	78.099	5
P70353	Nuclear transcription factor Y subunit gamma	Nfyc	7	100	358.115	372.366	384.377	348.63	327.264	383.366	6
P70362	Ubiquitin recognition factor in ER-associated degradation protein 1	Ufd1	13	100	3618.66	3949.42	3662.93	3707.88	3686.85	3952.91	6
P70365	Nuclear receptor coactivator 1	Ncoa1	18	100	328.297	333.351	305.201	372.238	374.062	350.5	6
P70371	Telomeric repeat-binding factor 1	Terf1	3	100	180.374	189.187	301.855	179.832	308.264	148.85	6
P70372	ELAV-like protein 1	Elavl1	16	100	4274.48	4383.86	4158.03	4358.93	4302	4183.34	6
P70387	Hereditary hemochromatosis protein homolog	Hfe	7	100	242.335	220.17	199.643	361.16	363.255	300.107	6
P70388	DNA repair protein RAD50	Rad50	33	100	430.732	382.75	385.72	443.345	431.878	396.216	6
P70389	Insulin-like growth factor-binding protein complex acid labile subunit	Igfals	18	100	2051.04	2000.98	1985.98	2607.66	2362.53	1701.95	6
P70392	Ras-specific guanine nucleotide-releasing factor 2	Rasgrf2	16	100	113.177	119.358	121.422	125.694	120.418	119.996	6
P70398	Probable ubiquitin carboxyl-terminal hydrolase FAF-X	Usp9x	95	100	1266.71	1284.65	1253.12	1469.22	1470.05	1565.76	6
P70399	TP53-binding protein 1	Tp53bp1	55	100	1427.37	1551.84	1468.15	1431.58	1408.76	1580.73	6
P70403	Protein CASP	Cux1	11	100	613.606	527.973	573.147	513.971	543.761	491.896	6
P70404	Isocitrate dehydrogenase [NAD] subunit gamma 1, mitochondrial	Idh3g	13	100	3426.11	3870.67	3334.64	2792.15	3489.28	2963.01	6
P70412	CUB and zona pellucida-like domain-containing protein 1	Cuzd1	8	83.3	234.157	183.499	240.378	207.753	#NUM!	175.213	5
P70414	Sodium/calcium exchanger 1	Slc8a1	13	100	245.501	222.928	217.025	290.449	306.973	200.323	6
P70419	Polypeptide N-acetylgalactosaminyltransferase 3	Galnt3	2	100	247.448	158.196	191.688	157.247	102.817	140.306	6
P70428	Exostosin-2	Ext2	13	100	398.397	385.957	418.616	408.006	445.458	414.786	6
P70429	Ena/VASP-like protein	Evl	12	100	103.075	96.8754	94.4357	90.1708	86.6788	83.8079	6
P70441	Na(+)/H(+) exchange regulatory cofactor NHE-RF1	Slc9a3r1	17	100	1762.03	1813.63	1913.34	1982.89	2291.21	2132.05	6
P70444	BH3-interacting domain death agonist	Bid	4	100	235.794	243.347	200.931	257.604	301.536	253.805	6
P70445	Eukaryotic translation initiation factor 4E-binding protein 2	Eif4ebp2	4	100	144.332	170.287	121.064	195.869	187.379	186.879	6
P70451	Tyrosine-protein kinase Fer	Fer	21	100	163.892	141.14	146.909	169.814	161.933	152.029	6
P70452	Syntaxin-4	Stx4	11	100	802.253	766.167	806.548	850.58	815.67	708.5	6
P70460	Vasodilator-stimulated phosphoprotein	Vasp	15	100	1046.39	1041.75	1099.71	1004.34	938.671	1011.71	6
P70662	LIM domain-binding protein 1	Ldb1	4	100	158.39	150.545	194.277	208.83	213.938	193.472	6
P70665	Sialate O-acetylesterase	Siae	8	100	420.117	427.347	449.409	795.877	807.25	585.909	6
P70670	Nascent polypeptide-associated complex subunit alpha, muscle-specific form	Naca	9	100	449.512	380.297	597.561	423.474	673.859	448.629	6
P70671	Interferon regulatory factor 3	Irf3	12	100	226.876	231.578	201.341	243.702	221.138	233.618	6
P70677	Caspase-3	Casp3	7	100	180.566	192.408	218.59	169.331	214.493	173.045	6
P70695	Fructose-1,6-bisphosphatase isozyme 2	Fbp2	1	91.7	271.09	187.81	344.328	363.35	422.365	#NUM!	5
P70697	Uroporphyrinogen decarboxylase	Urod	12	100	631.438	615.451	565.997	656.111	654.156	687.375	6
P70698	CTP synthase 1	Ctps1	18	100	752.732	697.292	766.285	781.514	712.747	728.622	6
P70699	Lysosomal alpha-glucosidase	Gaa	37	100	7458.41	8028.43	7723.2	8821.54	9468.59	9135.06	6
P70700	DNA-directed RNA polymerase I subunit RPA2	Polr1b	8	100	93.0055	83.2384	86.5192	93.9332	112.475	92.7727	6
P70704	Phospholipid-transporting ATPase IA	Atp8a1	38	100	5241.37	4792.07	4971.72	4316.34	4601.62	3915.37	6
P79457	Histone demethylase UTY	Uty	8	91.7	87.544	142.597	100.146	100.358	79.6406	89.5938	6
P80313	T-complex protein 1 subunit eta	Cct7	28	100	6422.69	6458.84	6462.55	6320.19	6117.96	6660.36	6
P80314	T-complex protein 1 subunit beta	Cct2	31	100	8843.96	9580.08	9247.39	8550.53	8760.67	9035.51	6
P80315	T-complex protein 1 subunit delta	Cct4	34	100	8814.96	9294.53	9095.49	9298.8	8987.91	9368.16	6
P80316	T-complex protein 1 subunit epsilon	Cct5	36	100	5932.55	6319.16	6229.31	5892.19	5955.32	6028.68	6
P80317	T-complex protein 1 subunit zeta	Cct6a	29	100	5634.43	6167.24	6834.67	6214.87	5993.78	6198.56	6
P80318	T-complex protein 1 subunit gamma	Cct3	35	100	10438.6	10684.6	10830.8	10116.6	10403.9	11015.9	6
P80560	Receptor-type tyrosine-protein phosphatase N2	Ptprn2	49	100	9199.42	8371.12	8615.54	8956.02	9218.94	8025.59	6
P81069	GA-binding protein subunit beta-2	Gabpb2	7	100	211.779	225.531	210.968	224.855	250.16	183.366	6
P81117	Nucleobindin-2	Nucb2	31	100	34950.9	37059.5	34958.6	29009.4	30284.5	31046.8	6
P81122	Insulin receptor substrate 2	Irs2	10	100	98.1456	109.701	109.679	103.57	98.3579	98.4019	6
P82198	Transforming growth factor-beta-induced protein ig-h3	Tgfbi	12	100	337.559	229.451	476.182	346.331	422.57	256.289	6
P82343	N-acylglucosamine 2-epimerase	Renbp	7	100	68.6994	72.2734	100.147	118.184	115.269	89.5177	6
P82347	Delta-sarcoglycan	Sgcd	2	100	211.657	220.93	243.8	93.4743	95.7757	114.326	6
P83093	Stromal interaction molecule 2	Stim2	20	100	262.935	241.546	255.855	272.165	284.555	255.52	6
P83510	Traf2 and NCK-interacting protein kinase	Tnik	17	100	162.288	163.664	153.183	199.891	221.957	186.392	6
P83741	Serine/threonine-protein kinase WNK1	Wnk1	36	100	742.729	806.56	844.359	843.93	855.925	918.193	6
P83870	PHD finger-like domain-containing protein 5A	Phf5a	5	100	1052.42	1028.06	988.055	989.771	1091.72	1052.27	6
P83877	Thioredoxin-like protein 4A	Txnl4a	8	100	461.832	507.942	535.393	460.06	491.061	482.924	6
P83882	60S ribosomal protein L36a	Rpl36a	4	100	1092	1384.64	1429.92	1321.21	1390.89	1495.44	6
P83887	Tubulin gamma-1 chain	Tubg1	14	100	226.238	192.665	217.694	223.106	216.354	230.416	6
P83917	Chromobox protein homolog 1	Cbx1	9	100	783.492	753.598	839.016	817.827	861.802	764.977	6
P83940	Elongin-C	Eloc	6	100	1285.67	1554.49	1459.77	1436.67	1626.87	1486.83	6
P84078	ADP-ribosylation factor 1	Arf1	13	100	530.745	563.821	599.828	402.073	443.414	675.196	6
P84084	ADP-ribosylation factor 5	Arf5	7	100	1731.06	1802.82	1878.46	1593.64	1666.56	1717.39	6
P84086	Complexin-2	Cplx2	9	100	472.485	465.849	431.649	380.43	454.409	482.221	6
P84089	Enhancer of rudimentary homolog	Erh	4	100	5711.26	6192.81	5964.12	5687.08	6425.14	6542.35	6
P84091	AP-2 complex subunit mu	Ap2m1	21	100	3375.34	3674.25	3653.75	3334.53	3443.99	3537.77	6
P84096	Rho-related GTP-binding protein RhoG	Rhog	9	100	2306.41	1956.38	1927.56	1778.87	1634.23	2028.66	6
P84099	60S ribosomal protein L19	Rpl19	5	100	6072.93	6033.74	6200.4	5824.11	6391.33	6316.15	6
P84104	Serine/arginine-rich splicing factor 3	Srsf3	9	100	4292.18	3963.55	4053.6	4117.28	4013.6	4345.74	6
P84228	Histone H3.2	H3c2	8	100	1877.13	1614.35	1453.95	925.482	1329.21	1561.44	6
P85094	Isochorismatase domain-containing protein 2A	Isoc2a	7	100	641.262	681.525	526.961	509.171	461.802	486.997	6
P97287	Induced myeloid leukemia cell differentiation protein Mcl-1 homolog	Mcl1	4	91.7	45.4068	43.2411	47.1342	50.066	63.8622	59.4523	6
P97290	Plasma protease C1 inhibitor	Serping1	13	100	825.952	747.127	787.853	966.123	851.736	750.924	6
P97291	Cadherin-8	Cdh8	1	91.7	140.378	131.26	150.719	204.193	156.09	144.775	6
P97298	Pigment epithelium-derived factor	Serpinf1	5	100	4907.16	3433.02	8151.2	5051.59	8188.71	3679.23	6
P97300	Neuroplastin	Nptn	8	100	2549.55	2550.75	1983.37	2300.44	1993.41	2284.26	6
P97304	DNA-directed RNA polymerases I and III subunit RPAC2	Polr1d	4	100	70.775	75.0556	116.789	75.9477	65.5365	100.442	6
P97305	Nuclear factor of activated T-cells, cytoplasmic 3	Nfatc3	2	100	50.7837	56.0396	52.5867	26.11	47.8861	40.045	6
P97310	DNA replication licensing factor MCM2	Mcm2	21	100	1308.43	1376	1111.02	1115.21	1244.86	1271.43	6
P97311	DNA replication licensing factor MCM6	Mcm6	20	100	296.26	289.612	261.283	235.064	218.705	303.483	6
[truncated: 6,048 more rows]

## Sheet: Male P33T_WT
Accessions	Protein Name	Gene	WT Rep 1	WT Rep 2	WT Rep 3	WT Rep 4	WT Rep 5	WT Rep 6	P33T1 Rep 1	P33T1 Rep 2	P33T1 Rep 3	P33T1 Rep 4	P33T1 Rep 5	P33T1 Rep 6	#WT	#P33T	FC (P33T / WT)	log2FC	p-value	log10p-value
[truncated: 7,743 more rows]

[truncated: 1 more sheets: Legend]
