# Supplementary material for: MODY PDX1P33T: a mouse model reveals phenotypic divergence from human disease
Source: Front Endocrinol (Lausanne). 2025 Oct 22;16:1680893. doi: 10.3389/fendo.2025.1680893 (PMC12585948; doi:10.3389/fendo.2025.1680893)
Supplement: Supplementary file 8 [file Table3.xlsx]

## Sheet: Pathways
Canonical Pathways	Male RNA (-log10p-value)	Male Pro (-log10p-value)	Protein Z-score
Processing of Capped Intron-Containing Pre-mRNA		14.486	5.374
ISG15 antiviral mechanism		7.61184
TP53 Regulates Metabolic Genes		6.82369
Formation of WDR5-containing histone-modifying complexes		6.23123	2.887
Glucose metabolism		7.07668
Deubiquitination		6.39797	-5.303
Mitotic Metaphase and Anaphase		6.57622
Fc epsilon receptor (FCERI) signaling		4.49716
Pentose phosphate pathway		5.73342	-2.646
Protein folding		5.67246	-2.668
Signaling by the B Cell Receptor (BCR)		5.00252	-1.886
Macroautophagy		5.53769	-1.604
Ribosomal Quality Control Signaling Pathway		5.4482	-3.4
Pentose Phosphate Pathway		5.25792	-2.646
Granzyme A Signaling		5.13742	-3.606
Regulation of Apoptosis		5.06827	-2.309
Major pathway of rRNA processing in the nucleolus and cytosol		5.03158
Beta-catenin independent WNT signaling		4.60601
RHO GTPase cycle		4.01825
Inhibition of ARE-Mediated mRNA Degradation Pathway		4.46549	-1.732
Protein Ubiquitination Pathway		4.60185	-4.642
Gluconeogenesis I		4.59664
Glycolysis I		4.59664	-2.449
RHO GTPases activate PKNs		4.33641
Sirtuin Signaling Pathway		4.24123	-3.53
Signaling by ROBO receptors		4.21592	-3.051
Energy dependent regulation of mTOR by LKB1-AMPK		4.21547
Selenoamino acid metabolism		4.20115	-3.771
Respiratory electron transport		3.45691	3.606
GDP-mannose Biosynthesis		4.07648	-2
TCR signaling		4.02523	-2.5
Meiotic synapsis		4.00947	3
Complex I biogenesis		3.99473	2.887
C-type lectin receptors (CLRs)		3.45328	-2.183
Regulation of mRNA stability by proteins that bind AU-rich elements		3.92187	-2.138
S Phase		3.91865
Pancreatic Secretion Signaling Pathway	2.46698	1.44547
Nonsense-Mediated Decay (NMD)		3.88284	-3
Degradation of beta-catenin by the destruction complex		3.86843	-2.673
Apoptotic execution phase		3.83374
Nuclear Cytoskeleton Signaling Pathway	1.7217	2.10304	2.357
MAPK6/MAPK4 signaling		3.81587
NIK-->noncanonical NF-kB signaling		3.80299	-2.111
Folate Signaling Pathway		2.89981	-2.828
CLEAR Signaling Pathway		3.42037
Spliceosomal Cycle		3.68529	2.333
TBC/RABGAPs		3.66197	-1.667
Chromatin organization		3.28346	2.294
Microautophagy Signaling Pathway		3.63032	-3.153
Histone Modification Signaling Pathway		3.57338	1.961
Autophagy		2.63122	-1.789
Translocation of SLC2A4 (GLUT4) to the plasma membrane		3.54525	-2.111
SUMOylation of DNA replication proteins		3.50439	2.333
Somitogenesis		3.47696	-1.897
FAT10 Signaling Pathway		3.47696
Cellular response to hypoxia		3.45913	-2.309
NFE2L2 regulates pentose phosphate pathway genes		3.44242	-2
PTEN Regulation		2.95585	-2.668
SUMOylation of RNA binding proteins		3.42917	2.333
CDK5 Signaling	2.5572
14-3-3-mediated Signaling		2.86506	-1.732
Colanic Acid Building Blocks Biosynthesis		3.38514	-2.236
tRNA Charging		3.33136	-2.828
EIF2 Signaling		3.28346	-2.324
Endosomal Sorting Complex Required For Transport (ESCRT)		3.26372	-1.89
Eukaryotic Translation Termination		3.24628	-3.207
Integration of energy metabolism		2.64113
Metabolism of polyamines		3.22286	-3.162
Platelet homeostasis	1.6398	1.57195
Mitochondrial Dysfunction		2.56519	-2.646
Oxidative Phosphorylation		2.60459	3.606
BAG2 Signaling Pathway		3.19992
Semaphorin Neuronal Repulsive Signaling Pathway		1.92605
SUMOylation of chromatin organization proteins		3.16314	2.53
Hedgehog 'off' state		2.5686	-2.714
HER-2 Signaling in Breast Cancer	1.6328	1.4939
Phase II - Conjugation of compounds		2.33175	-3
Regulation of RUNX2 expression and activity		3.09321	-2.714
Transcriptional regulation by RUNX3		3.08274
RAN Signaling		3.08243
Metabolism of folate and pterines		3.08243	-2.236
Sumoylation Pathway		2.43725
Neutrophil degranulation		3.02321	-4
RNA Polymerase II Transcription		3.02206	1.698
Complex IV assembly		2.09186	2.449
Folate Transformations I		3.00011	-2
Pentose Phosphate Pathway (Oxidative Branch)		2.94535
Tetrahydrofolate Salvage from 5,10-methenyltetrahydrofolate		2.94535
trans-Golgi Network Vesicle Budding		2.94222	-1.508
Mitotic Prophase		2.91879	2.309
SUMOylation of SUMOylation proteins		2.91696	2.646
HIPPO signaling		2.89387	1.89
Hedgehog ligand biogenesis		2.88475	-2.53
Signaling by Rho Family GTPases	2.24765
mRNA 3 Prime End Processing Signaling Pathway		2.87255
Gene and protein expression by JAK-STAT signaling after IL-12 stimulation		2.83883
Signaling by NOTCH4		2.82512	-2
TCF dependent signaling in response to WNT		2.82142
RAS processing		1.59831
TNFR2 non-canonical NF-kB pathway		2.78198	-2.53
LXR/RXR Activation	2.43287
Adrenomedullin signaling pathway	1.78381
Eukaryotic Translation Elongation		2.71591	-3.051
D-myo-inositol (3,4,5,6)-tetrakisphosphate Biosynthesis		2.7099	-2.673
D-myo-inositol (1,4,5,6)-Tetrakisphosphate Biosynthesis		2.7099	-2.673
D-myo-inositol-5-phosphate Metabolism		2.67961	-2.84
UDP-N-acetyl-D-galactosamine Biosynthesis II		2.66242	-2
MTOR signalling		2.662
UDP-N-acetyl-D-glucosamine Biosynthesis II		2.66068
Pentose Phosphate Pathway (Non-oxidative Branch)		2.66068
Signaling by TGF-beta Receptor Complex		1.77169	-1.89
Fcgamma receptor (FCGR) dependent phagocytosis		1.95972
SUMOylation of ubiquitinylation proteins		2.62164	2.646
Protein Sorting Signaling Pathway		2.19247	-1.698
Flavin Biosynthesis IV (Mammalian)		2.60792
Cachexia Signaling Pathway	1.81142		-2.985
KEAP1-NFE2L2 pathway		2.574	-3
Sleep REM Signaling Pathway	2.56921
Estrogen Receptor Signaling		1.53869
GPCR-Mediated Integration of Enteroendocrine Signaling Exemplified by an L Cell	1.76219		1.633
Transcriptional regulation by RUNX1		2.53345
Nucleotide biosynthesis		2.52002	-2
Cellular response to heat stress		2.51094	-1.633
ABC-family proteins mediated transport		2.51094	-2.309
RHO GTPases activate PAKs		2.50403
BEX2 Signaling Pathway		1.7891
Polyamine Regulation in Colon Cancer		1.65286
Mechanisms of Viral Exit from Host Cells		2.48958
Superpathway of Inositol Phosphate Compounds		2.47625	-3.153
Coronavirus Replication Pathway		2.47205
Response of EIF2AK4 (GCN2) to amino acid deficiency		2.43725	-2.887
3-phosphoinositide Degradation		2.42482	-2.673
Interferon alpha/beta signaling		1.51275	-1.633
DNA Replication Pre-Initiation		2.41901	-2.714
SUMOylation of DNA damage response and repair proteins		2.41264	2.53
Metabolism of non-coding RNA		2.41043	2.121
3-phosphoinositide Biosynthesis		2.40822	-2.84
RHOGDI Signaling	1.67885
CXCR4 Signaling	2.00405
ERK/MAPK Signaling		1.42984
RUNX1 regulates megakaryocyte differentiation and platelet function		2.36643	1.89
Pyrimidine Ribonucleotides De Novo Biosynthesis		2.36643	-2.236
Epithelial Adherens Junction Signaling		2.34546
Insulin Receptor Signaling		2.33935
Clathrin-mediated endocytosis		2.33935	-2.673
Metabolism of porphyrins		2.32137
Clathrin-mediated Endocytosis Signaling		1.93706
Cell Cycle Checkpoints		2.30114	-2.294
NGF-stimulated transcription	2.2976
Mitotic Telophase/Cytokinesis		2.27369	2
Vasopressin regulates renal water homeostasis via Aquaporins	2.25511
Eukaryotic Translation Initiation		2.25007	-3.207
CSDE1 Signaling Pathway		1.36453
Circadian Rhythm Signaling	2.24188
RHO GTPases activate IQGAPs		2.23775
Glycogen metabolism		2.23775
Elastic fibre formation	2.23468
Production of Nitric Oxide and Reactive Oxygen Species in Macrophages	1.86254
Mitotic G2-G2/M phases		2.22475	-2.357
Role of Chondrocytes in Rheumatoid Arthritis Signaling Pathway	2.21931
Renin-Angiotensin Signaling	1.3743
Deadenylation-dependent mRNA decay		2.21007
Reelin Signaling in Neurons		1.6986
Dopamine Receptor Signaling		2.20103
RHOA Signaling		2.17571
Gamma carboxylation, hypusinylation, hydroxylation, and arylsulfatase activation		2.16324	-2.121
Diphthamide Biosynthesis		2.1454
Serine Biosynthesis		2.1454
Uridine-5'-phosphate Biosynthesis		2.1454
Creatine metabolism	1.66664
Asparagine N-linked glycosylation		2.1166	-2.496
Metabolism of Angiotensinogen to Angiotensins	1.37022
Fcγ Receptor-mediated Phagocytosis in Macrophages and Monocytes		1.43422
XBP1(S) activates chaperone genes		2.09186
Uracil Degradation II (Reductive)	2.08971
Thymine Degradation	2.08971
Serine biosynthesis		2.08625
Heme Biosynthesis II		2.08625
Protein Kinase A Signaling		1.52952
Protein methylation		2.06662
Sertoli Cell-Germ Cell Junction Signaling Pathway (Enhanced)	1.60328
Gene Silencing by RNA		2.02811	1.897
Parkinson's Signaling Pathway		2.02332
Signaling by VEGF		1.42027
Interleukin-1 family signaling		2.00327	-2.309
Role of JAK2 in Hormone-like Cytokine Signaling	1.99269
rRNA modification in the nucleus and cytosol		1.98755	2.121
Hedgehog 'on' state		1.97662	-2.673
Regulation of mitotic cell cycle		1.95972	-2.53
Processing and activation of SUMO		1.94753
ER-Mitochondrial Communication Signaling Pathway	1.69851		2
DAG and IP3 signaling		1.92555
IL-2 Signaling	1.92151
Acute Phase Response Signaling	1.91419
RHO GTPases Activate ROCKs		1.88905
Processing of Capped Intronless Pre-mRNA		1.88037	2.236
Protein ubiquitination		1.88037
Creatine-phosphate Biosynthesis	1.86902
Semaphorin interactions		1.86684
Heme Degradation		1.85891
D-glucuronate Degradation I		1.85891
Heme Biosynthesis from Uroporphyrinogen-III I		1.85891
Galactose catabolism		1.85891
Rapoport-Luebering Glycolytic Shunt		1.85891
Factors involved in megakaryocyte development and platelet production		1.85702	2.333
GNRH Signaling	1.83153
AMPK Signaling		1.50908
Signaling by EGFR		1.81355	-1.89
Regulation of the Epithelial Mesenchymal Transition by Growth Factors Pathway	1.81337
Erythrocytes take up oxygen and release carbon dioxide	1.79042
Atorvastatin ADME	1.79042
Role of Tissue Factor in Cancer	1.77222
Class I MHC mediated antigen processing and presentation		1.57235	-4.041
Salvage Pathways of Pyrimidine Ribonucleotides		1.76918	-1.667
MicroRNA Biogenesis Signaling Pathway		1.75178
Role of JAK family kinases in IL-6-type Cytokine Signaling	1.74036
Neurotrophin/TRK Signaling	1.71915
SRP-dependent cotranslational protein targeting to membrane		1.71207	-2.887
Tuberculosis Active Signaling Pathway	1.70541
Sensory processing of sound by inner hair cells of the cochlea		1.68404
Cardiac conduction	1.33004		1.89
G alpha (i) signalling events	1.66843
Pyrimidine Deoxyribonucleotides De Novo Biosynthesis I		1.66432
CMP-N-acetylneuraminate Biosynthesis I (Eukaryotes)		1.65153
Formation of xylulose-5-phosphate		1.65153
Superpathway of Serine and Glycine Biosynthesis I		1.65153
E3 ubiquitin ligases ubiquitinate target proteins		1.63678
ABRA Signaling Pathway	1.63044
Hepatic Fibrosis Signaling Pathway	1.61984
Cleavage and Polyadenylation of Pre-mRNA		1.61863
Erythrocytes take up carbon dioxide and release oxygen	1.61606
Ceramide Signaling	1.60307
Cysteine Biosynthesis III (mammalia)		1.59831
Signaling by FGFR2		1.58413
Class B/2 (Secretin family receptors)	1.57667
Inositol phosphate metabolism		1.55278
DNA Double Strand Break Response		1.55278
IL-1 Signaling	1.55118
Centrosomal KIAA0586 Signaling Pathway		1.54528	-3.464
Passive transport by Aquaporins	1.53007
Sperm Motility	1.51982
Superpathway of Methionine Degradation		1.50191	-2
Selenocysteine Biosynthesis II (Archaea and Eukaryotes)		1.48985
PPAR Signaling	1.47966
Tryptophan Degradation X (Mammalian, via Tryptamine)		1.47723
Insulin processing		1.47723
Cargo recognition for clathrin-mediated endocytosis		1.46894	-2.53
Nonhomologous End-Joining (NHEJ)		1.45635
RAF/MAP kinase cascade		1.44919	-2.53
Remodeling of Epithelial Adherens Junctions		1.44202
Synthesis of DNA		1.41477	-2.714
NAP1L1 Transcription Regulation Signaling Pathway		1.40337
RNA polymerase II transcribes snRNA genes		1.40337	2.121
Granzyme B Signaling		1.37469
Nucleotide Excision Repair		1.37323
MAP kinase activation		1.37039
Pyrimidine Ribonucleotides Interconversion		1.37039
Cardiogenesis		1.36872
Response to elevated platelet cytosolic Ca2+		1.34979	-2.714
IL-6 Signaling	1.34866
DDX58/IFIH1-mediated induction of interferon-alpha/beta		1.34818	-1.89
Intrinsic Pathway for Apoptosis		1.3302
Bile acid and bile salt metabolism		1.32981
Sulfur amino acid metabolism		1.31856	-2
mTOR Signaling		1.31694
HGF Signaling	1.3119
Role of Osteoclasts in Rheumatoid Arthritis Signaling Pathway	1.31065
Mitochondrial protein degradation		1.30905	2.333
D-myo-inositol (1,3,4)-trisphosphate Biosynthesis		1.30623
Costimulation by the CD28 family		1.30559
D-mannose Degradation		1.30375
UDP-N-acetyl-D-galactosamine Biosynthesis I		1.30375
Acetyl-CoA Biosynthesis III (from Citrate)		1.30375
Methylthiopropionate Biosynthesis		1.30375

## Sheet: Functions
Diease and Biological Functions	Male RNA (-log10p-value)	Male Pro (-log10p-value)	RNA Z-score	Protein Z-score
Death of embryo		10.516		2.179
Autophagy		5.59488
Cell death of fibroblast cell lines		5.39412
Sprouting	3.5929	1.78058	-1.622
Apoptosis of fibroblast cell lines	1.83201	3.52349
Size of cells	3.21803	2.11071
Right ventricular dysfunction	1.96535	3.32689
Biosynthesis of glyceraldehyde-3-phosphate		5.25792
Cell death of tumor cells		5.08075
Formation of phagosomes		5.04843
Acute decompensated heart failure	2.26522	2.60792
Cancer		4.79224
Processing of mRNA		4.7753
Growth failure or short stature	2.58341	2.17524
Formation of vesicles		4.73778
Movement disorders	4.72249
Cell death of osteosarcoma cells		4.59092
Metabolism of nucleotide	1.9635	2.60097
Uptake of D-glucose	2.80405	1.67118
Hypertension of heart	4.36281
Thickening of artery	4.36281
Cell death of connective tissue cells		4.33357		-1.869
Alternative splicing of mRNA		4.30356
Formation of autophagosomes		4.30356
Function of left ventricle	2.49393	1.76014		2
Hypertrophy of coronary artery	2.08971	2.1454
Establishment of blood-brain barrier	2.08971	2.1454
Growth failure	2.10917	2.06698
Mass of genitourinary system	4.13426
Splicing of mRNA		4.12793
Cell death of glomerular cells		4.104
Neuritogenesis	2.24068	1.84776
Cell death of embryonic cell lines		3.9989
Cell death of cancer cells		3.99115
Cell death of podocytes		3.98957
Contraction of aortic ring tissue	1.45867	2.52002
Quantity of neurons	3.97618
Volume of vascular lesion	3.96638
Metabolism of 10-formyltetrahydrofolic acid		3.9125
Development of digestive organ tumor		3.90378
Generation of reactive oxygen species	2.2018	1.6986
Morphology of neurons	2.18007	1.7139
Expansion of suprarenal aorta	2.56567	1.30375
Endoplasmic reticulum stress response of pancreatic cancer cell lines	2.56567	1.30375
Conjugation of blood platelets	2.56567	1.30375
Accumulation of alpha-beta T lymphocytes	2.56567	1.30375
Formation of pseudoaneurysm	2.56567	1.30375
Conjugation of fibroblasts	2.56567	1.30375
Contraction of afferent arteriole	2.56567	1.30375
Gluconeogenesis		3.86314
Organismal death		3.83666		2.189
Branching of neurons	1.76735	2.06663
Impaired granulocyte bactericidal activity	3.82101
Obesity	3.81035		-1.911
Abnormal morphology of long bone hypertrophic chondrocyte zone	2.34244	1.45635
Cell death of kidney cells		3.77708
Endocytosis by eukaryotic cells	3.77642
Morphology of reproductive system	3.76438
Maturation of hair follicle		3.72599
Extrapancreatic malignant tumor		3.72479
Function of rodents		3.72399		1.681
Neurotransmission	1.99001	1.72845
Microalbuminuria	1.61606	2.08625
DNA damage		3.70199
Severe encephalopathy	3.69683
Processing of RNA		3.65807
Microtubule dynamics	1.87334	1.77036	-1.325
Abnormal morphology of head	3.61169
Formation of cellular inclusion bodies		3.6075
Size of atherosclerotic lesion	3.5983
Metabolism of reactive oxygen species	3.57597
Proliferation of fibroblast cell lines	2.00083	1.5672	-1.27	-2.33
Synaptic transmission	1.81142	1.75
Apoptosis	1.56794	1.99249
Peritoneal tumor		3.55893
Glycolysis of cells		3.55764
Endocytosis	3.55361
Mass of secretory structure	1.94102	1.60783
Homeostasis of rodents	3.54831
Intracranial hemorrhage	3.52645
Hypertrophy of tunica media	1.86902	1.65153
Impaired glucose tolerance	1.59844	1.92137
Quantity of cells	3.51948
Splicing of RNA		3.50734
Apoptosis of glomerular cells		3.50157
Growth of solid tumor		3.49314		-2.37
Size of fatty lesion	3.49229
Injury of colon	3.49229
Remodeling of carotid artery	3.49229
Binding of cAMP response element	3.49229
Carcinoma	2.01739	1.44099	-1.506
Learning	3.44667
Formation of neointima	3.44298
Concentration of glutathione		3.42444		-1.918
Nuclear export		3.4149
Quantity of L-methionine	1.34447	2.06662
Area of atherosclerotic lesion	3.39353
Abnormal morphology of brain	3.38091
Growth of liver cholangiocarcinoma		3.36659
Dyskinesia	3.36177
Phagocytosis by nervous tissue cell lines	1.53007	1.82537
Fibrosis of atrium	1.53007	1.82537
Neurological signs	3.33806
Thermosensitivity	3.32748
Biosynthesis of UDP		3.32689
Synthesis of UDP-N-acetylglucosamine		3.32689
Quantity of heterochromatin		3.32689
Fragmentation of actin filaments		3.32689
Neuromuscular disease	3.32131
Osmolality of urine	3.30029
Apoptosis of embryonic cell lines		3.29785
Quantity of central nervous system cells	1.87521	1.41965
Cognitive impairment	3.29373
Solid tumor		3.28399		-1.74
Metabolism of nucleic acid component or derivative		3.2825
Glycolysis		3.28197
Sprouting of capillary vessel	1.79042	1.48985
Cell viability of cardiomyocytes	1.79042	1.48985
Abnormal function of urinary system	1.79042	1.48985
Apoptosis of podocytes		3.26372
Formation of dendrites	1.60328	1.65861
Mass of genital organ	3.25727
Synthesis of nucleotide		3.22026
Morphology of nervous system	1.62932	1.58848
Neurotransmission of cerebral cortex cells		3.2165
Biosynthesis of ribonucleoside diphosphate		3.20457
Cell proliferation of fibroblasts	1.72866	1.47066		-2.578
Cell viability of hippocampal neurons	3.1895
Immune response of cells	3.17597		-2.011
Spatial learning	3.15191
Targeting of protein		3.15092
Quantity of synaptic vesicles		3.14961
Accumulation of vesicles		3.14173
Endocytosis by neurons	3.1281
Aortic arch atheroma	3.1281
Malignant solid tumor		3.11856		-1.503
Familial neurological disorder	3.11137
Liver cholangiocarcinoma		3.10281
Apoptosis of skeletal muscle fibers	1.72405	1.35807
Diastolic relaxation	1.72405	1.35807
Diameter of myofiber	1.45867	1.61863
Cerebral hemorrhage	3.07575
Differentiation of muscle	3.07348
Shape change of central nervous system cells	3.07087
Quantity of mononuclear leukocytes	3.01012
Synthesis of reactive oxygen species	2.9773
Lack of spontaneous movement	2.96687
Development of neutrophils	2.96687
Synaptic transmission of cells		2.95974
Stabilization of cellular membrane		2.94918
Grip strength of hindlimb		2.94535
Positioning of nucleus		2.94535
Quantity of hemangioma		2.94535
Size of secretory granules		2.94535
Rupture of nuclear envelope		2.94535
Abnormal morphology of cerebellum fissure		2.94535
Quantity of T lymphocytes	2.94008
Cerebrovascular dysfunction	2.94002
Regulation of mitochondria		2.93455
Growth of tumor		2.92124		-2.687
Ischemia/reperfusion-induced acute kidney injury	2.91932
Secretion by digestive system	2.91932
Branching of vasculature	2.90279
Localization of organelle		2.89981
Mass of organism	2.89568
Hyperactive behavior	2.89327
Vasculogenesis	2.86626
Mass of endocrine gland	1.3119	1.54528
Growth of vessel	2.85692
Fusion of chorioallantoic membrane	1.39768	1.44895
Activation of Adenylate cyclase	2.84013
Apoptosis of T lymphocytes	2.83778
Growth of liver tumor		2.83247
Degradation of filaments		2.82118
Synthesis of nucleoside diphosphate sugar		2.82118
Autophagy of neuroblastoma cell lines		2.82118
Accumulation of secretory granules		2.82118
Morphology of fibroblast cell lines		2.79998
Dephosphorylation of protein		2.78457
Phagocytosis of myeloid cells	2.76144
Transport of protein		2.7586
Synaptic transmission of cerebral cortex cells		2.75666
Huntington Disease	2.75636
Damage of podocytes	2.75222
Pancreatic ductal adenocarcinoma	2.752
Survival of organism	2.75138
Abnormal quantity of amino acids in blood		2.74833
Chronic leukemia		2.735
Lipolysis	2.72824
Abnormal morphology of lymph vessel	2.71519
Formation of reactive oxygen species	2.71519
Connective or soft tissue tumor		2.71503
Angiogenesis	2.69521
Secretion of neurotransmitter	2.68334
Biosynthesis of macromolecule		2.66892
Apoptosis of kidney cells		2.66584
Synthesis of monosaccharide		2.66444		1.709
Long term synaptic depression of Purkinje cells		2.66242
Pentose shunt of D-glucose		2.66068
Shape change of nucleus		2.66068
Abnormal quantity of leukocytes	2.65698
Phagocytosis of blood cells	2.65626
Cancer of secretory structure	2.64849
Formation of malignant skin neoplasm	2.64573
Fibrosis of myocardium	2.64573
Migration of vascular smooth muscle cells	2.64573
Insulin resistance	2.64399
Cell viability of embryonic cell lines		2.64113
Inflammation of organ	2.63978
Synthesis of protein		2.6362
DNA damage response of cells		2.6285
Cell cycle progression	1.30703	1.32075	-2.183
Abnormal morphology of blood vessel	2.62746
Early stage acute graft-vs-host disease		2.62242
Growth of neurites	2.62199
Macroautophagy of cells		2.62164
Biosynthesis of cyclic nucleotides	2.61854
Quantity of lymphocytes	2.61098
Size of alpha islet cells		2.60792
Endocytosis by breast cancer cell lines		2.60792
Repair of renal tubule		2.60792
Volume of nucleus		2.60792
Osteogenesis of adipose stromal cells		2.60792
Expansion of fusion pores		2.60792
Quantity of pancreatic endocrine tumor		2.60792
Alignment of collagen fiber		2.60792
Formation of adenomatous polyp		2.60792
Hydrolysis of ADP-D-ribose		2.60792
Autophagy of embryonic stem cells		2.60792
Size of zymogen granules		2.60792
Survival of embryo		2.60792
Incorporation of cholesterol		2.60792
Catabolism of 10-formyltetrahydrofolic acid		2.60792
Stratification of neurons		2.60792
Liberation of Ca2+		2.60792
Biosynthesis of pentose		2.60792
Size of neurons	2.606
Growth of adenocarcinoma		2.60459
Accumulation of granules		2.60421
Hepato-pancreato-biliary cancer	2.60122
Arrest in G0 phase	2.58163
Sleep pattern	2.58163
Differentiation of liver cells	2.58163
Size of pancreatic cells		2.57971
Necrosis		2.56966
Dysfunction of sensory nerve	2.56567
Transformation of hepatocytes	2.56567
Rupture of abdominal aorta	2.56567
Translocation of water	2.56567
Organization of elastic fibers	2.56567
Vasoconstriction of basilar artery	2.56567
Cutis laxa	2.56567
Colony formation by triple negative breast cancer cells	2.56567
Arrest in G0/G1 phase transition of hematopoietic progenitor cells	2.56567
Cell-cell adhesion of epithelial cell lines	2.56567
Contact growth inhibition of lymphoma cell lines	2.56567
Arrest in maturation of oligodendrocytes	2.56567
Transdifferentiation of inner hair cells	2.56567
Transdifferentiation of outer hair cells	2.56567
Area of postsynaptic density	2.56567
Fatigability of soleus muscle	2.56567
Hereditary neuropathy with liability to pressure palsies	2.56567
Cell death of interneurons	2.56567
Branching of cortical neurons	2.56567
Thickening of pulmonary artery	2.56567
Hypoxemia of artery	2.56567
Experimental autoimmune myositis	2.56567
Phagocytosis of Listeria monocytogenes strain 43251	2.56567
Tumorigenesis of sebaceous adenoma	2.56567
Mitosis of Th1 cells	2.56567
Elastinopathy	2.56567
Replicative senescence of melanoma cell lines	2.56567
Metaphase/anaphase transition of liver cells	2.56567
Cell-cell adhesion of skin cell lines	2.56567
Adhesion of leukemia cell lines	2.56567
Invasive cutaneous squamous cell carcinoma	2.56567
Delay in initiation of growth of ovarian follicle	2.56567
Mild alopecia	2.56567
Degeneration of sympathetic axons	2.56567
Mechanotransduction of C fiber	2.56567
Activation of brown adipose tissue	2.56567
Synthesis of ursodeoxycholic acid	2.56567
Vasoconstriction of renal artery	2.56567
Dysfunction of sciatic nerve	2.56567
Transdifferentiation of sebaceous gland tumor	2.56567
Vasoconstriction of saphenous artery	2.56567
Width of zone of proliferation	2.56567
Thickening of tunica externa	2.56567
Neoplasia of hepatocytes	2.56567
Severe collagen-induced arthritis	2.56567
Osmotic water permeability of dorsal root ganglion cells	2.56567
Transdifferentiation of squamous cell tumor	2.56567
Severe hemorrhagic stroke	2.56567
Development of medulloblastoma-like tumor	2.56567
Erythropoiesis of splenocytes	2.56567
Morphology of germ cell tumor cell lines	2.56567
Abnormal quantity of progesterone	2.56567
Survival of dentate granule cells	2.56567
Vasoconstriction of mesenteric arteriolar ring	2.56567
Decidualization of stromal cells	2.56567
Mechanotransduction of Adelta fiber	2.56567
Function of A fibers	2.56567
Cell spreading of astrocytes	2.56567
Vasoconstriction of iliac artery	2.56567
Overgrooming	2.56567
Autophagy of cells		2.56145
Long term synaptic depression of hippocampus		2.55444
Area of muscle cells	2.55135
Apoptosis of retinal cells	2.55135
Biogenesis of mitochondria	2.55135
Vascularization of tissue	2.55135
Cell death of kidney cell lines	2.55135
Polydipsia	2.55135
Morphology of white adipose tissue	2.55115
Cell viability	2.54159
Disorder of hair	2.52962
Abnormal morphology of nervous system	2.52269
Development of bone marrow cell lines	2.52214
Immune response of leukocytes	2.52144
Biosynthesis of ribonucleotide		2.51094
Recruitment of lymphocytes	2.51039
Morphology of body cavity	2.50613
Endoplasmic reticulum stress response		2.50255
Systemic autoimmune syndrome	2.50213
Intrauterine growth retardation		2.50117
Cell viability of B lymphocytes	2.49899
Upper abdominal cancer	2.49412
Secretion of catecholamine	2.49393
Growth of subcutaneous tumor		2.48184		-1.576
Localization of protein		2.47876
Morphology of blood vessel	2.47652
Chronic lymphocytic leukemia		2.4738
Growth of organism		2.46444
Apoptosis of kidney		2.4641
Damage of kidney	2.46019
Cell transformation		2.46004
Quantity of L-amino acid		2.45827
Inflammation of absolute anatomical region	2.45781
Differentiation of muscle cells	2.44633
Translation of protein		2.44192
Formation of chromatin		2.43725
Quantity of hippocampal cells		2.43396
Elongation of mitochondria		2.43396
Microadenoma		2.43396
Accumulation of phagosomes		2.43396
Autophagy of tumor cell lines		2.42695
Cardiac lesion	2.4269
Cell viability of embryonic stem cell lines		2.42609		-1.633
Thickness of epithelial tissue		2.42609
Nuclear export of molecule		2.42609
Synaptic depression		2.42233
Development of pathological cyst	2.41469
Sleep disorders	2.41469
Concentration of cyclic AMP	2.41167
Arrest in S phase		2.40995
Synthesis of carbohydrate		2.40864
Glucose metabolism disorder	2.40446		-1.901
Quantity of homocysteine		2.39116
Quantity of microtubules		2.39116		-1.982
Organization of plasma membrane projections		2.39116
Movement of Nucleus		2.39116
Metabolism of carbohydrate		2.38112
Abnormal turning of embryo		2.38046
Quantity of blood cells	2.3708
Quantity of filaments		2.34259
Abnormal quantity of TNF	2.34244
Amyotrophic lateral sclerosis	2.34244
Metabolism of macromolecule		2.33964
Insulin-dependent diabetes mellitus	2.33779
Energy expenditure	2.33729
Abnormal morphology of leukocytes	2.33324
Organization of organelle		2.33146
Loss of hair	2.33067
Cell death of neuroblastoma cell lines		2.32952
Quantity of amino acids		2.32411
Hyperplasia of vasculature	2.31971
Hydrops fetalis	2.31971
Inflammation of body cavity	2.31908
Organization of cytoplasm		2.31125
Cell death of immune cells	2.3058
Quantity of steroid	2.30278
Subcutaneous tumor		2.29031
Volume of cells		2.28718
Size of pancreas		2.28718
Development of urinary tract tumor		2.28538
Connective tissue tumor		2.28224
Expression of protein		2.28163
Metabolism of sulfur amino acid		2.27369
Infection of tumor cell lines		2.27369
Formation of osteoid	2.26522
Autophagy of cardiomyocytes	2.26522
Swelling of cornea	2.26522
Formation of cerebral aneurysm	2.26522
Arrest in Gap 0-Gap 1 phase of leukemia cell lines	2.26522
Vasoconstriction of artery ring	2.26522
Renal excretion of prostaglandin E2	2.26522
Regulation of type 2 innate lymphoid cells	2.26522
Severe seizures	2.26522
Density of artery	2.26522
Vasoconstriction of mesenteric resistance artery	2.26522
Restenosis of femoral artery	2.26522
Cell cycle progression of prostate cancer cell lines	2.26522
Chemotaxis of bone marrow cell lines	2.26522
Perivascular fibrosis of kidney	2.26522
Infection of melanoma cell lines	2.26522
Vasoconstriction of mesenteric arteriole	2.26522
Quantity of perineuronal plexus	2.26522
Innervation of hippocampus	2.26522
Atrophy of Leydig cells	2.26522
Sclerosis of renal glomerulus	2.26522
Extensibility of carotid artery	2.26522
Size of cholinergic neurons	2.26522
Differentiation of hepatic stellate cells	2.26522
Dedifferentiation of hepatocytes	2.26522
Metabolism by thymocytes	2.26522
Vasoconstriction of cremaster arteriole	2.26522
DNA damage response of epithelial cells	2.26522
Fibrosis of pericytes	2.26522
Bleeding of abdominal aorta	2.26522
Hypotrophy of adipocytes	2.26522
Abnormal morphology of circumvallate papillae	2.26522
Development of cystic tumor of the pancreas	2.26522
Vasodilation of endothelial tissue	2.26522
Mass of aorta	2.26522
Synaptic transmission of medium spiny neurons	2.26522
Invasion of prostate cells	2.26522
Firing of pyramidal neurons in layer V of entorhinal cortex	2.26522
Development of pancreatic intraductal papillary mucinous tumor	2.26522
Diastolic filling velocity	2.26522
Diameter of suprarenal aorta	2.26522
Contraction of femoral artery	2.26522
Thickening of aortic tunica media	2.26522
Growth of membrane bone	2.26522
Hyperinnervation of frontal cortex	2.26522
Dry ashed weight of femur	2.26522
Ruptured aortic aneurysm	2.26522
Basal renal vascular resistance	2.26522
Growth of dendritic spines	2.26522
Maturation of CD8+ T lymphocyte	2.26522
Hypertrophy of vascular tissue	2.26522
Abnormal morphology of abnormally sized liver	2.26522
Osmotic water permeability of red blood cells	2.26522
Fibrosis of perivascular cuff	2.26522
Abnormal morphology of abnormally sized thymus gland	2.26522
Infectivity of Rabies virus	2.26522
Thickness of calvaria	2.26522
Excretion of thromboxane B2	2.26522
Elongation of stereocilia	2.26522
Synaptic depression of excitatory synapses	2.26522
Clonal expansion of thymocytes	2.26522
Blood pressure of pulmonary alveolus	2.26522
Formation of foci of cellular alteration	2.26522
Rupture of cerebral aneurysm	2.26522
Width of zone of hypertrophy	2.26522
Separation of lymph vessel	2.26522
Thickening of aorta	2.26522
Positive selection of B lymphocytes	2.26522
Organization of nucleus		2.26506
Development of head	2.26055
Morphology of vessel component	2.25511
Organization of chromatin		2.24968
Synthesis of sulfur amino acid		2.24611
Cell death of invariant natural killer T cells		2.24611
Development of bladder carcinoma		2.24611
Arrest in G2 phase of tumor cell lines		2.24611
Metabolism of L-methionine		2.24611
Replenishment		2.24611
Abnormal secretion by pancreas		2.24611
Accumulation of zymogen granules		2.24611
Stabilization of synapse		2.24611
Proliferation of peroxisomes		2.24611
Morphology of hippocampal cells		2.24611
Loss of motor axons		2.24611
Liver hemangioma		2.24611
Vascularization	2.23645
Quantity of superoxide	2.23468
Branching of blood vessel	2.23468
Urinary tract carcinoma		2.21934
Thigmotaxis	2.21475
Morphology of mitochondria		2.2139
Malignant genitourinary solid tumor		2.20795
Autophagy of fibroblast cell lines		2.19644		-1.96
Myelination of neurons	2.1953
Size of embryo		2.19215
Recruitment of leukocytes	2.19031
Transdifferentiation	2.1763
Quantity of astrocytes	2.1763
Accumulation of cyclic AMP	2.1763
Morphology of tumor cell lines	2.1763
Antimicrobial response	2.1746
Abnormal quantity of Immunoglobulin	2.15775
Insulin sensitivity	2.15292
Arrest in S phase of tumor cell lines		2.1454
Delay in formation of breast carcinoma		2.1454
Hyperplasia of thyrocytes		2.1454
Glucagonoma		2.1454
Morphology of outflow tract		2.1454
Apoptosis of thymic epithelial cells		2.1454
Volume of embryonic cell lines		2.1454
Formation of Mallory bodies		2.1454
LC3-associated phagocytosis by bone marrow-derived macrophages		2.1454
Maturation of single positive thymocytes		2.1454
Autistic-like traits		2.1454
Cell cycle progression of neuroepithelial cells		2.1454
Neurotransmission of axons		2.1454
Cellularity of thymocytes		2.1454
Quantity of apoptotic embryonic cell lines		2.1454
Fusion of insulin secretory granules		2.1454
Mass of eye		2.1454
Granulovacuolar degeneration of neurons		2.1454
Mitogenesis of embryonic cell lines		2.1454
Turnover of actin filaments		2.1454
Quantity of apoptotic fibroblast cell lines		2.1454
Mutagenesis of splenocytes		2.1454
Spontaneous fracture of rib		2.1454
Cleavage of acyl-coenzyme A		2.1454
Mutagenesis of lung cells		2.1454
Tumorigenesis of urothelial bladder carcinoma		2.1454
Rotation of Nucleus		2.1454
Expansion of neuroepithelium		2.1454
Microcephaly		2.14333		-2.621
Invasion of cells	2.14156
Liver tumor		2.13146
Morphology of cardiovascular system	2.12963
Formation of skin lesion	2.12634
Concentration of D-glucose		2.12387
Development of cytoplasm		2.12242		1.63
Healing of blood vessel	2.12189
Generation of superoxide	2.12189
Weight gain	2.12172
Engulfment of tumor cell lines		2.11762
Aneuploidy of cells		2.11762
Apoptosis of thymocytes	2.11026
Phagocytosis of bacteria	2.10454
Cell viability of T lymphocytes		2.10226
Thickness of vessel tunica externa	2.08971
Subarachnoid hemorrhage	2.08971
Relaxation of caudad compartment	2.08971
Fibrosis of aorta	2.08971
Area of abdominal aorta	2.08971
Growth of skin basal cell carcinoma	2.08971
Separation of blood vessel	2.08971
Hypertrophy of vascular smooth muscle cells	2.08971
Thoracic aortic dissection	2.08971
Vasodilation of coronary artery	2.08971
Disruption of perineuronal net	2.08971
Delay in formation of thrombus	2.08971
Cellular infiltration by Ly6C high monocytes	2.08971
Accumulation of effector memory helper T cells	2.08971
Ulceration of paw	2.08971
Development of piriform cortex	2.08971
Fate determination of muscle cells	2.08971
Relaxation of mice	2.08971
Innervation of epidermis	2.08971
Morphology of somatotrophs	2.08971
Coverage by vasculature	2.08971
Size of medullary cavity	2.08971
Accumulation of CD8 positive memory T lymphocytes	2.08971
Cytotoxicity of neuroblastoma cell lines	2.08971
Spontaneous hypertension	2.08971
Hyperplasia of endothelial cells	2.08971
Depolarization of hepatocytes	2.08971
Chronic multifocal osteomyelitis	2.08971
Cell viability of heart cell lines	2.08971
Thickness of cornea	2.08971
Degeneration of stereocilia	2.08971
Apoptosis of retinal rods	2.08971
Loss of endothelial cells	2.08971
Proliferation of thymoma cell lines	2.08971
Survival of white matter	2.08971
Hypertension of right ventricle	2.08971
Catabolism of pyrimidine base	2.08971
Differentiation of heart chamber	2.08971
Colony formation of prostate cancer cell lines	2.08971
Conversion of Th17 cells	2.08971
Insulin sensitivity of muscle	2.08971
Contraction of thoracic aorta	2.08971
Morphology of atrioventricular canal	2.08971
Progressive neurodegeneration	2.08971
Length of primary neurites	2.08971
Quantity of 12(S)-hydroxyeicosatetraenoic acid	2.08971
Conversion of naive T lymphocytes	2.08971
Proliferation of adipose cell lines	2.08971
Angiogenesis of leg	2.08971
Expansion of tunica media	2.08971
Size of excitatory synapses	2.08971
Accumulation of urine	2.08971
Development of mantle layer	2.08971
Organization of cellular membrane		2.08782
Size of lipid droplets	2.08757
Contraction of smooth muscle	2.08757
Elongation of cellular protrusions	2.08757
Function of brain	2.08757
Interkinetic nuclear migration		2.08625
Cystadenoma		2.08625
Poor social function		2.08625
Formation of neurofibrillary tangles		2.08625
Autophagy of kidney cell lines		2.08625
Intrahepatic cholestasis		2.08625
Steatorrhea		2.08625
Early stage glaucoma		2.08625
Pancreatic endocrine tumor		2.0837
Long term synaptic depression of brain cells		2.0837
Apoptosis of hepatocytes		2.08231		-1.8
Synthesis of purine nucleotide		2.08175
Volume of lesion	2.0798
Aneuploidy		2.07883
Dystrophy of muscle		2.07883		-1.977
Quantity of monosaccharide		2.07878
Quantity of sensory neurons	2.0711
Skin carcinoma	2.07094
Morphology of gland	2.06969
Accumulation of lysosome		2.06662
Breast or gynecological cancer		2.0603
Mitosis	2.05467		-2
Relaxation of heart	2.05466
Proliferation of hepatocytes	2.04827
Papillary neoplasm	2.04827
Organization of cytoskeleton		2.04597
Function of heart ventricle		2.03637		2
Healing of wound	2.02593
Lipolysis of adipose tissue	2.02307
Quantity of endothelial cells	2.02307
Arrest in interphase		2.02165
Action potential of neurons	2.01859
Antiviral response	2.01859
Development of artery	2.01129
Apoptosis of neurons	2.0081
Quantity of Na+	2.00773
Quantity of skeletal muscle	2.00773
Neovascularization	2.00586
Morphology of pancreatic cells		2.00327
Arrest in growth of embryo		2.00019
Expansion of T lymphocytes	1.99686
Abnormal morphology of cardiovascular system	1.99187
Concentration of lipid	1.99053
Apoptosis of seminiferous tubule		1.97993		1.709
Mass of reproductive tract	1.97793
Circulation of blood	1.97793
Depolymerization of actin filaments		1.97461
Binding of filaments		1.97461
Metabolism of sugar acid		1.97461
Quantity of carbohydrate		1.97412
Acute disease	1.96861
Resorption of bone	1.96857
Opening of pore	1.96535
Injury of hepatocytes	1.96535
Abnormal morphology of abnormally sized eye	1.96535
Vascular endothelium-dependent relaxation of aortic ring tissue	1.96535
Inflammation of vascular tissue	1.96535
Hyperplasia of alpha islet cells	1.96535
Formation of tubulovesicular structures	1.96535
Hypertrophy of arteriole	1.96535
Formation of superoxide	1.96535
Relaxation of carotid artery	1.96535
Fusion of stereocilia in inner hair cells	1.96535
Alopecia of face	1.96535
Lack of muscle spindle	1.96535
Catagen retardation	1.96535
Loss of cholinergic neurons	1.96535
Hypertrophy of aorta	1.96535
Fusion of endosomes	1.96535
Maturation of plasmacytoid dendritic cells	1.96535
Cell death of bone marrow stromal cells	1.96535
Morphology of vascular tissue	1.96535
Abnormal renal clearance	1.96535
Plasticity of excitatory synapses	1.96535
Colony formation of leukemia cell lines	1.96535
Remodeling of mesenteric artery	1.96535
Effector phase of CD8+ T lymphocyte	1.96535
Vasoconstriction of afferent arteriole	1.96535
Neuropathy of sciatic nerve	1.96535
Obstructive azoospermia	1.96535
Fragmentation of elastic lamina	1.96535
Abnormal morphology of piriform cortex	1.96535
Cued learning	1.96535
Morphology of carcinoma cell lines	1.96535
Resorptive capacity of osteoclasts	1.96535
Tumorigenesis of gastrointestinal tumor		1.95842
Injury of kidney	1.9547
Abdominal carcinoma	1.95102
Non-central nervous system malignant neoplasm		1.94796
Rupture of blood vessel		1.94753
Export of mRNA		1.94753
Migration of neural precursor cells		1.94753
Adipogenesis of adipose cell lines		1.94753
Biosynthesis of heme a		1.94753
Formation of gastric polyp		1.94753
Quantity of benign tumor		1.94655
Liver carcinoma		1.94592
Abnormal morphology of chorion		1.94484
Quantity of osteoclasts	1.94102
Abnormal morphology of artery	1.94102
Development of genitourinary system	1.94099
Hematologic cancer of cells		1.93494
Mass of white adipose tissue	1.93425
Migration of brain cells		1.92784
Anxiety	1.92703
Metabolism of porphyrin		1.92555
Replication of Rhabdoviridae		1.92555
Development of neurons	1.92466
Response of lymphocytes	1.92083
Quantity of cellular protrusions	1.92083
Proliferation of connective tissue cells	1.91898
Formation of cellular protrusions	1.91829
Migration of cells	1.9173
Bleeding	1.9131
Size of heart ventricle	1.90802
Proliferation of vascular smooth muscle cells	1.90802
Fibrosis of tissue	1.90802
Liver Regeneration	1.90802
Quantity of neuroglia	1.90759
Function of nervous tissue	1.90759
Diabetes mellitus	1.90713
Quantity of vesicles		1.90589
Translation		1.90164
Abnormal number of leukocytes	1.89476
Respiration of fibroblast cell lines		1.88905
Neurotransmission of hippocampal neurons		1.88905
Nuclear export of protein		1.88905
Contextual fear memory		1.88905
Differentiation of thymocytes	1.88173
Invasive carcinoma	1.88173
Injury of cells	1.88173
Proliferation of spleen cell lines	1.86902
Perivascular fibrosis of coronary artery	1.86902
Activation of Th1 cells	1.86902
Angiogenesis of head and neck tumor	1.86902
Quantity of 5,6,7,8-tetrahydrobiopterin	1.86902
Maturation of interneurons	1.86902
Area of ventricular myocytes	1.86902
Angiogenesis of islets of Langerhans	1.86902
Synthesis of cartilage matrix	1.86902
Lymphocytosis	1.86902
Sprouting of aorta	1.86902
Abnormal morphology of inner medulla	1.86902
Single-stranded DNA break repair	1.86902
Myelination of dorsal root ganglion cells	1.86902
Quantity of acinar gland cells	1.86902
Transport of lactic acid	1.86902
Thrombosis of mesenteric artery	1.86902
Neurodegeneration of cholinergic neurons	1.86902
Abnormal pruning of axons	1.86902
Quantity of sympathetic neuron	1.86902
Dysfunction of beta islet cells	1.86902
Atherosclerosis of thoracic aorta	1.86902
Survival of oligodendrocytes	1.86902
Remodeling of aorta	1.86902
Remodeling of thoracic aorta	1.86902
Oxidative stress response of heart	1.86902
Cell death of proximal tubule cells	1.86902
Catabolism of dTMP	1.86902
Abnormal quantity of sperm	1.86902
Abnormal morphology of taste bud	1.86902
Retinal vascular leakage	1.86902
Hyperplasia of lymph vessel	1.86902
Demyelination of sciatic nerve	1.86902
Secretion of epinephrine	1.86902
Morphogenesis of atrioventricular canal	1.86902
Endothelial dysfunction	1.86902
Abnormal morphology of juxtaglomerular apparatus	1.86902
Myocardial hypertrophy	1.86902
Abnormal morphology of lumbar 5 dorsal root ganglion	1.86902
Stabilization of vasculature	1.86902
Volume of atherosclerotic lesion	1.86902
Polymerization of actin filaments		1.86684		2.219
Development of genital tumor		1.86182
Biosynthesis of adenine-riboflavin dinucleotide		1.85891
Development of intestinal polyp		1.85891
Lordokyphosis		1.85891
Binding of vesicles		1.85891
Invasion of pancreatic endocrine tumor		1.85891
Formation of fundic gland polyp		1.85891
Disruption of microtubules		1.85891
Damage of descending aorta		1.85891
Degeneration of white matter		1.85891
Neurodegeneration of dentate gyrus		1.85891
Exocytosis of insulin secretory granules		1.85891
Orientation of centrosome		1.85891
Polarity of neurons		1.85891
Movement of centrosome		1.85891
Tumorigenesis of microadenoma		1.85891
Inflammation of hindlimb		1.85891
Organization of cortical cytoskeleton		1.85891
Differentiation of epicardial cells		1.85891
Development of epididymis		1.85891
Renal adenoma		1.85891
Metabolism of riboflavin		1.85891
Quantity of UTP		1.85891
Lack of frontal bone		1.85891
Lipogenesis by adipocytes		1.85891
Quantity of follicular cyst		1.85891
Dedifferentiation of cardiomyocytes		1.85891
Neoplasia of adenocarcinoma cells		1.85891
Volume of fibroblast cell lines		1.85891
Metabolism of arginine		1.85891
Growth of carcinoma		1.85501
Curvature of spine		1.85257
Vasoconstriction of blood vessel	1.84388
Enlargement of heart ventricle	1.84382
Dendritic growth/branching		1.84174
Repair of DNA		1.84014		-1.947
Development of central nervous system	1.83874
Quantity of muscle	1.83765
Quantity of photoreceptors	1.83166
Hypertrophy of connective tissue cells	1.83166
Innervation	1.83153
Size of adipocytes	1.83153
Cell death of fibroblasts		1.82993
Progressive myopathy		1.82853
Axonal transport of mitochondria		1.82537
Abnormal morphology of myocardial compact zone		1.82537
Size of embryonic cell lines		1.82537
Longevity		1.82537
Cell cycle progression of neuroglia		1.82537
Quantity of endocrine gland tumor		1.82537
Binding of microtubules		1.82537
Digestive organ tumor		1.82291
Branching of neurites		1.82265
Progressive muscular dystrophy		1.82253
Differentiation of smooth muscle cells	1.81964
Apoptosis of lymphoma cell lines	1.81964
Phagocytosis of leukocytes	1.81939
Breast cancer		1.8163
Kyphosis		1.81533
Organization of chromosomes		1.81533
Development of ovary	1.81337
Disposal of D-glucose		1.80921
Phagocytosis of leukocyte cell lines		1.80921
Abnormal morphology of endothelial tissue	1.8078
Lymphocytic leukemia		1.80512
Abnormal morphology of heart ventricle	1.80329
Polymerization of filaments		1.7995		2.433
Damage of vascular system		1.7969
Differentiation of skeletal muscle fibers	1.79614
Hematologic cancer		1.79603
Neoplasia of cells		1.79308
Abnormal regeneration by peripheral nervous system	1.79042
Postaxial polydactyly	1.79042
Synthesis of epoprostenol	1.79042
Enlargement of lymph vessel	1.79042
Neoplasia of leukemia cell lines	1.79042
Rupture of ovarian follicle	1.79042
Abnormal morphology of CD8-positive alpha-beta intraepithelial T-cell	1.79042
Abnormal morphology of small vertebrae	1.79042
Remodeling of femoral artery	1.79042
Survival of memory B cells	1.79042
Quantity of muscle spindle	1.79042
Diameter of abdominal aorta	1.79042
Abnormal morphology of abnormally sized body	1.79042
Interstitial fibrosis of myocardium	1.79042
Metabolism of ascorbic acid	1.79042
Length of filopodia	1.79042
Differentiation of Langerhans cells	1.79042
Metastasis of pancreatic ductal adenocarcinoma	1.79042
Abnormal morphology of interlobular arteries	1.79042
Synthesis of 6-keto-prostaglandin F1 alpha	1.79042
Infection by adenoviridae	1.79042
Lethal cardiomyopathy	1.79042
Proliferation of prostate cells	1.79042
Morphology of capillary vessel	1.79042
Invasion of colorectal cancer cell lines	1.79042
Abnormal morphology of lumbar 4 dorsal root ganglia	1.79042
Catabolism of 5'-CMP	1.79042
Area of tunica media	1.79042
Catabolism of dUMP	1.79042
Response of type 2 innate lymphoid cells	1.79042
Experimental Huntington disease	1.79042
Catabolism of UMP	1.79042
Morphology of breast cancer cell lines	1.79042
Clearance of Staphylococcus aureus	1.79042
Abnormal morphology of dilated rete testis	1.79042
Cell rounding of fibroblasts	1.79042
Contraction of mesenteric artery	1.79042
Vascular permeability of heart	1.79042
Abnormal morphology of sperm annulus	1.79042
Catabolism of dCMP	1.79042
Cell death of hepatocytes	1.78965
Infection by DNA virus	1.78465
Quantity of retinal cells	1.78465
Abnormal quantity of lymphocytes	1.78465
Mass of gonad	1.78319
Autophagy of embryonic cell lines		1.77369
Contact growth inhibition	1.77334
Dwarfism	1.77334
Permeability of vascular system	1.77222
Breast or gastric cancer		1.76549
Growth of embryo		1.76209
Flux of Ca2+	1.76077
Synthesis of porphyrin		1.76014
Quantity of peripheral blood leukocytes		1.76014
Limb development	1.75951
Branching of cells		1.75782
Interphase of embryonic cell lines		1.75617
Fragmentation of DNA		1.75459
Concentration of triacylglycerol	1.75295
Cell proliferation of tumor cell lines	1.74693
Morphology of endocrine gland	1.74384
Abnormality of large intestine	1.73497
Function of cardiac muscle	1.73271
Lack of mesoderm		1.73098
Hematopoietic neoplasm		1.73043
Concentration of hormone	1.72903
Abnormality of adipose tissue	1.72719
Neuronal cell death	1.72492
Abnormal morphology of superficial fascia	1.72405
Apoptosis of cerebellar granule cell	1.72405
Shedding of cells	1.72405
Onset of amyotrophic lateral sclerosis	1.72405
Migration of podocytes	1.72405
Bleeding of cerebral cortex	1.72405
Cell proliferation of pituitary cancer cell lines	1.72405
Chylous ascites	1.72405
Quantity of L-threonine	1.72405
Width of growth plate	1.72405
Formation of macrophage-derived foam cells	1.72405
Quantity of lipoxin A4	1.72405
Volume of urine	1.72405
Formation of vascular plexus	1.72405
Long-term potentiation of dentate gyrus	1.72405
Quantity of L-lysine	1.72405
Area of fatty lesion	1.72405
Abnormal morphology of molar crown	1.72405
Elimination of synapse	1.72405
Endothelial mesenchymal transition of endothelial cells	1.72405
Development of amygdala	1.72405
Thickness of aorta wall	1.72405
Stabilization of reporter mRNA	1.72405
Remodeling of arteriole	1.72405
Quantity of neocortical neurons	1.72405
Outgrowth of dorsal root ganglion cells	1.72405
Thickness of tunica media	1.72405
Phagocytosis of Staphylococcus aureus	1.72405
Transport of molecule	1.72213		-1.98
Thickness of connective tissue	1.71915
Activation of natural killer cells	1.71915
Abnormal electrophysiology of eye	1.71915
Abnormal morphology of dilated renal tubule		1.7189
Morphology of lens		1.71653
Degeneration of myofiber in skeletal muscle		1.71653
Development of double-positive thymocyte		1.71653
Abnormal morphology of penis		1.71653
Docking of synaptic vesicles		1.71653
Development of carcinoma		1.71343
Morphology of pancreas		1.71041
Development of aorta	1.70876
Homeostasis of blood	1.70876
Quantity of GPT in blood	1.70876
Proliferation of intestinal cells	1.70876
Recruitment of T lymphocytes	1.70876
Ovulation	1.70876
Excitation of neurons	1.70876
Abnormal morphology of extraembryonic tissue		1.70454
Abnormal quantity of synaptic vesicles		1.70399
Fusion of vesicles		1.70399
Development of mitochondria		1.70399
Differentiation of osteoclasts	1.70004
Cancer of cells		1.70003
Accumulation of neutrophils	1.69851
Tumorigenesis of lymphocytes		1.69676
Hematological or lymphatic system tumor		1.69635
Quantity of reactive oxygen species	1.6947
Import of protein		1.69229
Size of islets of Langerhans		1.69139
Apoptosis of liver		1.691		-1.549
Synthesis of cyclic AMP	1.6884
Shape change of axons	1.6884
Extracranial solid tumor		1.68717
Quantity of pancreatic cells		1.68143
Incomplete turning of embryo		1.6809
Formation of cerebral ventricles		1.6809
Expansion of cells	1.68023		-1.982
Memory	1.67296
Seizures	1.66934		1.929
Degeneration of central nervous system		1.66866		1.565
Invasion of tumor cell lines	1.66843
Formation of aberrant crypt foci	1.66664
Quantity of 20-hydroxyeicosatetraenoic acid	1.66664
Inflammation of knee joint	1.66664
Vasoconstriction of aorta	1.66664
Long-term recognition memory	1.66664
Pulmonary interstitial fibrosis	1.66664
Hyperplasia of sebaceous glands	1.66664
Bleeding of retina	1.66664
Arrest in meiosis of oocytes	1.66664
Th2 immune response of CD4+ T-lymphocytes	1.66664
Area of neointima	1.66664
Quantity of L-tryptophan	1.66664
Quantity of asparagine	1.66664
Angiogenesis of carcinoma	1.66664
Response of cardiomyocytes	1.66664
Tumorigenesis of skin basal cell carcinoma	1.66664
Quantity of autophagic vacuoles	1.66664
Hypertrophy of muscle cell lines	1.66664
Thickness of basement membrane		1.66432
Long term synaptic depression of hippocampal CA1 region		1.66432
Progressive neurological disorder	1.66326
Edema	1.65497
Ploidy		1.65248
Formation of chromosome components		1.65248
Accumulation of autophagosomes		1.65153
Synaptic transmission of collateral synapses		1.65153
Senescence of AT2 cells		1.65153
Volume of adipose tissue		1.65153
Septation of conotruncus		1.65153
Familial seizure disorder		1.65153
Development of cochlear nucleus		1.65153
Invasion of muscle cell lines		1.65153
Grip strength of forelimb		1.65153
Lack of parietal bone		1.65153
Elongation of muscle cells		1.65153
S phase checkpoint control		1.65153
Deposition of blood platelets		1.65153
Transport of nucleotide analog		1.65153
Hyperammonemia		1.65153
Porphyria		1.65153
Loss of sperm		1.65153
Abnormal morphology of olfactory pit		1.65153
Replication of bovine rotavirus (UK strain)		1.65153
Production of NADPH		1.65153
Synthesis of L-methionine		1.65153
Mass of plantaris muscle		1.65153
Metabolism of cyanocobalamin		1.65153
Color of bile		1.65153
Replenishment of synaptic vesicles		1.65153
Albuminuria	1.64927
Neoplasia of leukocytes		1.64271
Lymphatic system tumor		1.64228
Hyperplasia of endocrine cells		1.63678
Accumulation of myeloid cells	1.6328
Neurodegeneration of brain cells		1.63092
Length of neurites	1.63044
Development of cerebral hemisphere	1.63044
Neoplasia of blood cells		1.62498
Neonatal death	1.62113
Implantation of blastocyst		1.61863
Sensitivity of fibroblast cell lines		1.61863
Synthesis of L-amino acid		1.61863
Cell viability of muscle cells		1.61863
Function of splenocytes		1.61863
Formation of endocardium		1.61863
End diastolic pressure of left ventricle		1.61863
Formation of melanin		1.61863
Migration of cardiac fibroblasts	1.61606
Migration of hepatic stellate cells	1.61606
Abnormal morphology of amygdala	1.61606
Mitochondrial DNA damage	1.61606
Metabolism of ganglioside	1.61606
Quantity of cholinergic neurons	1.61606
Swelling of knee joint	1.61606
Dysfunction of endothelial tissue	1.61606
Abnormal morphology of footpad	1.61606
Endocytosis by hippocampal neurons	1.61606
Flow of plasma in kidney	1.61606
Development of hard palate	1.61606
Quantity of retinal rods	1.61606
Size of growth cone	1.61606
Apoptosis of Schwann cells	1.61606
Dopamine receptor, adenylate cyclase activating pathway	1.61606
Neovascularization of tissue	1.61606
Discriminatory learning	1.61606
Differentiation of naive B cells	1.61606
Secretion of norepinephrine	1.61606
Healing of femur	1.61606
Excretion of urine	1.61606
Quantity of ursodeoxycholic acid	1.61606
Quantity of L-proline	1.61606
Insulin sensitivity of liver	1.61606
Development of antigen presenting cells	1.61302
Cell death of sensory neurons	1.61208
Metabolism of protein		1.60715
Size of body	1.60676
Serine phosphorylation of peptide	1.60307
Abdominal neoplasm	1.60231
Adenocarcinoma		1.60224
Replication of vesicular stomatitis virus		1.59873
Benign neoplasm of liver		1.59873
Function of myeloid cells	1.59844
Cardiomyopathy of heart ventricle		1.59831
Quantity of glutathione in liver		1.59831
Quantity of alpha islet cells		1.59831
Histiocytic sarcoma		1.59831		1.969
Cell death of neuroepithelial cells		1.59831
Proliferation of thymocytes	1.59416
Development of head and neck tumor	1.59416
Fragmentation of mitochondria		1.5941
Development of liver tumor		1.59404
Lymphocytic cancer		1.5913
Malignant lymphocytic neoplasm		1.5913
Abnormal morphology of B lymphocytes	1.58536
Fusion of organelle	1.57667
Outgrowth of axons	1.57667
Secretion of molecule	1.57244
Benign solid tumor	1.57244
Morphology of nervous tissue		1.57241
Abnormal morphology of pericardial cavity	1.57088
Formation of elastic fibers	1.57088
Quantity of renal lesion	1.57088
Loss of dorsal root ganglion cells	1.57088
Survival of follicular B lymphocytes	1.57088
Quantity of type IIa myofibers	1.57088
Atrophy of renal medulla	1.57088
Degeneration of blood vessel	1.57088
Quantity of L-histidine	1.57088
Bleeding of vertebral column	1.57088
Abnormal morphology of superior colliculus	1.57088
Remodeling of vascular tissue	1.57088
Development of dorsal aorta	1.57088
Hypertrophy of myocardium	1.57088
Formation of abdominal aortic aneurysm	1.57088
Abnormal morphology of atrioventricular canal	1.57088
Quantity of Listeria monocytogenes	1.57088
Jaundice	1.57088
Remodeling of pulmonary alveolus	1.57088
Loss of neurons	1.56994
Sensitivity of cells		1.56843		1.732
Chronic kidney disease	1.56807
Damage of epithelial tissue	1.55958
Cell death of tubular cells		1.55278
Depolymerization of filaments		1.55278		-1.954
Quantity of connective tissue	1.55224
Abnormal morphology of lymphocytes	1.55141
Concentration of fatty acid	1.54948
Mass of mitochondria		1.54934
Morphology of germ cells		1.54934
Quantity of apoptotic cells		1.54333
Abnormal posture	1.54288
Hypertrophy of tissue	1.53774
Outgrowth of neurites	1.53774
Disease of retina	1.53697
Apoptosis of spermatocytes		1.53605
Metabolism of essential amino acids		1.53605
Abnormal morphology of squamous epithelium		1.53605
Development of malignant tumor		1.53486
Binding of tumor cell lines	1.53467
Migration of astrocytes	1.53007
Differentiation of germinal center B lymphocytes	1.53007
Abnormal morphology of dilated vasculature	1.53007
Accumulation of microglia	1.53007
Sedation	1.53007
Lack of pre-B lymphocytes	1.53007
Infection by Salmonella enterica subsp. enterica serovar Typhimurium	1.53007
Hyperplasia of vascular smooth muscle cells	1.53007
Quantity of L-phenylalanine	1.53007
Quantity of L-ornithine	1.53007
Contact growth inhibition of embryonic cell lines	1.53007
Abnormal morphology of neutrophils	1.53007
Quantity of isoleucine	1.53007
Septation of outflow tract	1.53007
Kindling	1.53007
Peristalsis of intestine	1.53007
Insulin resistance of fibroblast cell lines	1.53007
Acute pancreatitis		1.5299
Formation of neural fold		1.5299
Localization of centrosome		1.5299
Development of lateral cerebral ventricle		1.5299
Apoptosis of neural crest cells		1.5299
Invasion of epithelial cells		1.5299
Autophagy of Cytoplasm		1.5299
Formation of ribosome		1.5299
Differentiation of acinar gland cells		1.5299
Abnormal glucose tolerance		1.5299
Release of superoxide		1.5299
Quantity of Th17 cells	1.52655
Quantity of metal	1.52064		-1.978
Development of cerebral cortex	1.51982
Differentiation of antigen presenting cells	1.51982
Hepatomegaly		1.51932
Binding of DNA	1.5154
Quantity of granules		1.51275
Lifespan of organism		1.50908
Respiratory failure		1.50623
Synthesis of D-glucose	1.50272
Abnormal function of cardiovascular system	1.50272
Skin tumor	1.50224
Development of blastocyst		1.50065
Abdominal lesion	1.50003		-1.663
Development of abdomen	1.49517
Cell viability of leukocytes		1.49434
Vascularization of yolk sac	1.49286
Metabolism of superoxide	1.49286
Loss of interneurons	1.49286
Apoptosis of prostate cancer cell lines	1.49286
Quantity of L-serine	1.49286
Catagen	1.49286
Paternal imprinting	1.49286
Development of adenohypophysis	1.49286
Function of retinal rods	1.49286
Proportional dwarfism	1.49286
Muscle spasm	1.49286
Colony formation of carcinoma cell lines	1.49286
Growth of pancreatic ductal adenocarcinoma	1.49286
Killing of Staphylococcus aureus	1.49286
Storage of glycogen	1.49286
Propagation of action potential	1.49286
Quantity of lipid peroxide	1.49286
Development of intestinal adenoma	1.49286
Apoptosis of acinar gland cells	1.49286
Tumorigenesis of skin squamous cell carcinoma	1.49286
Cell cycle progression of fibroblast cell lines		1.49076
Allergic inflammation		1.49076
Infection by West Nile virus		1.48985
Quantity of zymogen granules		1.48985
Metabolism of aldehyde		1.48985
Abnormal morphology of ethmoid bone		1.48985
Formation of mitochondrial cristae		1.48985
Density of microtubules		1.48985
Abnormal morphology of nasal prominence		1.48985
Density of trabecular bone		1.48985
Antiviral response of leukocytes		1.48985
Limb clasping of hindlimb		1.48985
Survival of invariant natural killer T cells		1.48985
Development of pancreatic endocrine tumor		1.48985
Processing of peptide hormone derivative		1.48985
Uptake of glutamine		1.48985
Replication of Vesicular stomatitis Indiana virus		1.48985
Metabolism of myo-inositol		1.48985
Clearance of Ca2+		1.48985
Survival of memory T lymphocytes		1.48985
Size of aorta		1.48985
Action potential of cerebral cortex cells		1.48985
Deadenylation of mRNA		1.48985
Incidence of renal lesion		1.48985
Clustering of telomeres		1.48985
Abnormal morphology of parietal endoderm		1.48985
Delay in initiation of G2 phase		1.48985
T cell lymphomagenesis		1.48985
Cell death of megakaryocytes		1.48985
Editing of mRNA		1.48985
Perinatal death	1.48898
Abnormal morphology of dendrites		1.48283
Development of sarcoma		1.47985
Concentration of phospholipid		1.47975
Development of adenocarcinoma		1.478
Abnormal morphology of ectoplacental cone		1.47723
Stratification of cerebral cortex		1.47723
Metabolism of glutamine family amino acid		1.47723
Clustering of vesicles		1.47723
Abnormal morphology of disorganized extraembryonic tissue		1.47723
Mean corpuscular volume		1.47491
Neoplasia of embryonic cell lines		1.47397		1.969
Arrest in proliferation of cells	1.47213
Non-melanoma solid tumor		1.46858		-1.65
Growth of digestive organ tumor		1.46534
Cell death of epithelial cells	1.4652
Abnormal morphology of reproductive system	1.46453
Synthesis of lipid	1.46306
Assembly of organelle		1.46083
Expansion of mesangial matrix	1.45867
Binding of melanoma cell lines	1.45867
Concentration of 6-keto-prostaglandin F1 alpha	1.45867
Surface area of cardiomyocytes	1.45867
Quantity of intraepithelial T lymphocytes	1.45867
Atrophy of renal cortex	1.45867
Abnormal morphology of short flagella	1.45867
Osmolality of blood	1.45867
Perfusion of tissue	1.45867
Lymphopoiesis of B lymphocytes	1.45867
Regression of hair follicle	1.45867
Infection by Murine cytomegalovirus	1.45867
Ventricular hypertrophy	1.4573
Quantity of neurites	1.4573
Interphase of fibroblast cell lines		1.45727
Vascular tumor		1.45635
Morphology of hippocampus		1.45635
Abnormal migration of neurons		1.45635
Growth of lymphoma		1.45635		-2.219
Liver lesion		1.45547
Morphogenesis of blood vessel	1.45
Response of myeloid leukocytes	1.45
Thyroid hyperplasia		1.44895
Contractility of left ventricle		1.44895
Quiescence of blood cells		1.44895
Patterning of neurons		1.44895
Adenoma	1.44732
Density of dendritic spines		1.4444
Axonogenesis	1.44322
Development of macrophages	1.44278
Development of palate	1.44278
Allergic airway inflammation		1.44202
Long term synaptic depression		1.43605
Ingestion by mice	1.4351
Mass of epididymal fat	1.42854
Function of blood-brain barrier	1.42706
Calcification of aorta	1.42706
Osteoclastogenesis of bone-marrow-derived monocyte/macrophage precursor cells	1.42706
Developmental delay of kidney	1.42706
Mobilization of hematopoietic stem cells	1.42706
Diuresis	1.42706
Abnormal morphology of Kupffer cells	1.42706
Growth of tibia	1.42706
Density of axons	1.42706
Quantity of thromboxane B2	1.42706
Loss of proteoglycan	1.42706
Abnormal morphology of diaphysis	1.42706
Epithelial-mesenchymal transition of breast cancer cell lines	1.42706
Lack of floor plate	1.42706
Synthesis of heme		1.42153
Folding of protein		1.42153
Viability		1.42027
Immune response of lymphocytes	1.41459
Hyperplasia of pancreas		1.41255
Duchenne muscular dystrophy		1.41255
Development of phagocytes	1.41114
Interphase		1.40886
Organization of cells		1.40878
Abnormal morphology of hepatocytes		1.40823
Migration of neurons		1.40523
Proliferation of beta islet cells		1.40337
Chronic inflammatory disorder	1.40329
Maturation of nervous tissue	1.4009
Formation of thymocytes	1.4009
Concentration of cholesterol ester		1.3999
Myeloid or lymphoid neoplasm		1.39864
Natriuresis	1.39768
Necroptosis of bone marrow-derived macrophages	1.39768
Secretion of nitric oxide	1.39768
Cell death of bone cell lines	1.39768
Remyelination of axons	1.39768
Morphology of endothelial cells	1.39768
Secretion of 5-hydroxytryptamine	1.39768
Quantity of PTH in blood	1.39768
Abnormal morphology of dilated dorsal aorta	1.39768
Cardiac injury	1.39768
Transport of water	1.39768
Differentiation of B-1 lymphocytes	1.39768
Angiogenesis of digestive organ tumor	1.39768
Accumulation of blood platelets	1.39768
Development of somites		1.39655
Skin lesion	1.39551
Immune response of T lymphocytes	1.38747
Organization of extracellular matrix	1.38747
Cell viability of lymphatic system cells		1.38144
Development of tumor cell lines	1.38085
Urinary tract tumor		1.37868
Hyperplasia of endocrine gland		1.37548
Organization of mitotic spindle		1.37469
Metabolism of polyols		1.37469
Concentration of malonyl-coenzyme A		1.37469
Hyperplasia of apud cells		1.37469
Collagen-induced arthritis	1.3743
Organization of plasma membrane		1.37112
Quantity of liver cells		1.37039
Metabolism of phosphatidylcholine		1.37039
Density of vasculature	1.37022
Conduction of atrium	1.37022
Apoptosis of spinal cord cells	1.37022
Concentration of GABA	1.37022
Morphology of hepatocytes	1.37022
Apoptosis of sympathetic neuron	1.37022
Secretion of dopamine	1.37022
Cell viability of muscle cell lines	1.37022
Elongation of axons	1.37022
Relaxation of aortic ring tissue	1.37022
Quantity of atherosclerotic lesion	1.37022
Differentiation of stromal cell lines	1.37022
Quantity of valine	1.37022
Quantity of inner hair cells	1.37022
Increased excretion of K+	1.37022
Quantity of cellular inclusion bodies		1.36872
Apoptosis of vascular smooth muscle cells		1.36872
Differentiation of adipoblasts		1.36872
Dilation of left ventricle		1.36872
Curvature of vertebral column		1.36872
Size of islet cells		1.36872
Concentration of cholesterol	1.36781
Development of internal genitalia	1.36781
Morphology of liver	1.36506
Hypertrophy of cells	1.36506
Neurodegeneration of Purkinje cells		1.36453
Pelvic carcinoma		1.36453
Degeneration of brain		1.36185
Hyperactivity	1.36136
Subfertility		1.35807
Morphology of hippocampal neurons		1.35807
Morphology of presynaptic terminals		1.35807
Degeneration of mitochondria		1.35807
Conversion of benign tumor		1.35807
Adrenal cortex tumor		1.35807
Neuroaxonal dystrophy		1.35807
Formation of nuclear inclusions		1.35807
Growth of microtubules		1.35807
Autophagy of muscle cells		1.35807
Function of salivary gland		1.35807
Arrest in G1/S phase transition of fibroblast cell lines		1.35807
Abnormal morphology of fundus of eye		1.35807
Lack of otoliths		1.35807
Targeting of vesicles		1.35807
Myelination of optic nerve		1.35807
Formation of enchondroma		1.35807
Apoptosis of invariant natural killer T cells		1.35807
Abnormal morphology of enlarged otoliths		1.35807
Self-grooming		1.35807
Proliferation of osteoclasts		1.35807
Neuritic dystrophy		1.35807
Opsonization		1.35807
Function of extraembryonic tissue		1.35807
Function of mitochondria		1.35771
Cell proliferation of T lymphocytes	1.35594		-1.901
Neurodegeneration of brain		1.35408
Liver cancer		1.35245
Morphology of islet cells		1.34979
Morphology of neuroendocrine cells	1.34866
T cell response	1.34866
Electrophysiology of eye	1.34866
Cell death of motor neurons		1.34818
Quantity of lactic acid		1.34818
Non rhabdoid tumor		1.34476
Vascularization of placenta	1.34447
Fibrosis of pancreas	1.34447
Apoptosis of thymoma cell lines	1.34447
Quantity of alanine	1.34447
Fibrosis of interstitial tissue	1.34447
Quantity of L-tyrosine	1.34447
Autophagy of bone marrow-derived macrophages	1.34447
Inflammation of epididymal fat	1.34447
Abnormal morphology of mossy fibers	1.34447
Mass of interscapular fat pad	1.34447
Cell spreading of neutrophils	1.34447
Quantity of renin in blood	1.34447
Concentration of dinoprost	1.34447
Dystonia	1.34447
Colitis	1.3435
Abnormal morphology of forebrain	1.34289
Motor dysfunction	1.3424
Maturation of cells	1.33818
Prostatic tumor	1.33619
Development of fibroblast cell lines		1.33431
Metabolism of amino acids		1.33315
Quantity of islets of Langerhans		1.33315
Import of D-glucose		1.3302
Differentiation of B lymphocytes	1.32841
G1 phase of fibroblast cell lines		1.32147
Inflammatory pain	1.32022
Size of atrioventricular canal cushion	1.32022
Quantity of FSH in blood	1.32022
Development of breast cancer cell lines	1.32022
Differentiation of hepatocytes	1.32022
Projection of axons	1.32022
Release of histamine	1.32022
Abnormal morphology of epiphysis	1.32022
Cell death of retinal ganglion cells	1.32022
Epithelial-mesenchymal transition of epithelial cell lines	1.32022
Homeostasis of bile salt	1.32022
Proliferation of crypt cells	1.32022
Concentration of creatine	1.32022
Oscillation of Ca2+	1.32022
Morphogenesis of atrioventricular canal cushion	1.32022
Stabilization of microtubules		1.31856
Polarity of cells		1.31856
Head and neck tumor	1.31771
Size of lesion	1.31748
Abnormal morphology of thoracic cavity	1.31338
Growth of genital organ	1.3119
Generation of tumor		1.31106
Organization of neurons		1.30905
Hypoglycemia		1.30811
Meiosis of spermatocytes		1.30623
Fracture of bone		1.30623
Organization of epithelial cells		1.30623
Pathological denervation		1.30623
Uptake of glutamine family amino acid		1.30623
Abnormal morphology of neural plate		1.30623
Synaptic transmission of hippocampal neurons		1.30623
Permeabilization of mitochondrial outer membrane		1.30623
Fusion of cellular membrane		1.30623
Size of lung tumor		1.30623
Permeability of blood vessel	1.30596
Dysmorphogenesis		1.30559
Activation of lymphocytes	1.30426
Exocytotic capacity of beta islet cells		1.30375
Initiation of myelination		1.30375
Polarity of hippocampal neurons		1.30375
Dystrophy of anterior tibial muscle		1.30375
Distribution of triacylglycerol		1.30375
Elongation of primary cilia		1.30375
Bifurcation of sensory axons		1.30375
Attachment of spermatocytes		1.30375
Alignment of actin filaments		1.30375
Delay in initiation of G2/M phase of mesenchymal stromal cells		1.30375
Formation of enchondroma-like lesion		1.30375
Disruption of glomerular layer of olfactory bulb		1.30375
Cytostasis of neurites		1.30375
Import of phytanoyl-coenzyme A		1.30375
Arrest in remodeling of capillary plexus		1.30375
Development of placenta decidua		1.30375
Development of plaque cells		1.30375
Commitment of keratinocytes		1.30375
Deformation of vesicle membrane		1.30375
Lack of olfactory pit		1.30375
Arrest in S phase checkpoint control of embryonic cell lines		1.30375
Hepatoerythropoietic porphyria		1.30375
Delamination of neural crest cells		1.30375
Arrest in G2 phase of skin cancer cell lines		1.30375
Induction of skin squamous cell carcinoma		1.30375
Delay in initiation of maturation of liver		1.30375
Arrest in G2/M phase transition of gonadal cell lines		1.30375
Acute pancreatitis of edematous tissue		1.30375
Abnormal morphology of small orbit		1.30375
Calcification of skeletal muscle fibers		1.30375
Dilation of smooth muscle		1.30375
Organization of synaptic vesicle membrane		1.30375
Nucleation of actin filaments		1.30375
Growth of Reoviridae		1.30375
Experimentally-induced heart failure		1.30375
Arrest in growth of thymocytes		1.30375
Gracile axonal distrophy		1.30375
Inhibitory avoidance behavior		1.30375
Delay in outgrowth of axons		1.30375
Excretion of uridine		1.30375
Mechanotransduction of embryonic cell lines		1.30375
Commitment of muscle precursor cells		1.30375
Bleeding of granulation tissue		1.30375
Phagocytosis of retinal ganglion cells		1.30375
Delay in initiation of clearance of protein		1.30375
Development of blood vessel lumen		1.30375
Formation of telencephalic primordium		1.30375
Intimal hyperplasia of left common carotid artery		1.30375
Arachnodactyly		1.30375
Morphology of thymic medullary epithelial cells		1.30375
Function of vascular tissue		1.30375
Accumulation of arachidonic acid		1.30375
Distribution of cortical actin filaments		1.30375
Contraction of smooth muscle tissue		1.30375
Detachment of desmin filament		1.30375
Atrophy of ventricular myocytes		1.30375
Delay in initiation of synthesis of DNA		1.30375
Mass of cecum		1.30375
Ataxia-telangiectasia		1.30375
Paclitaxel resistance of subcutaneous tumor		1.30375
Development of placental spongiotrophoblast layer		1.30375
Fast axonal transport		1.30375
Conversion of germ cell tumor cell lines		1.30375
Deterioration of skin		1.30375
Onset of tumorigenesis of liver tumor		1.30375
Acidification of islet cells		1.30375
Branching of leading processes		1.30375
Generation of dopaminergic progenitor cells		1.30375
Fusion of proacrosomic vesicles		1.30375
Antiviral response of epithelial cell lines		1.30375
Incorporation of cardiolipin		1.30375
Invasion of neuroepithelial cells		1.30375
Mass of heart tissue		1.30375
Differentiation of sensory progenitor cells		1.30375
Hyperplasia of stromal cells		1.30375
PH of ventricular myocytes		1.30375
Fusion of secretory vesicles		1.30375
Mild motor dysfunction		1.30375
Hydrolysis of D-ribose-5-phosphate		1.30375
Inhibition of tumor cells		1.30375
Developmental delay of pelvic girdle		1.30375
Dysplasia of exocrine region of pancreas		1.30375
Apoptosis of Lewis lung carcinoma cells		1.30375
Lack of glossopharyngeal nerve		1.30375
Aggregation of F-actin		1.30375
Gliogenesis of astrocyte precursor cells		1.30375
Coupling of mitochondria		1.30375
Branching of type I spiral ganglion neurons		1.30375
Organization of axon terminals		1.30375
Calcium permeability of neurons		1.30375
Arrest in S phase checkpoint control of fibroblast cell lines		1.30375
Formation of endoplasmic reticulum tubules		1.30375
Exchange of H+		1.30375
Hyperexcitation of synapse		1.30375
Exocytosis of dopamine		1.30375
Necroptosis of retinal cells		1.30375
Mitogenesis of pancreatic cancer cell lines		1.30375
Mass of kidney tissue		1.30375
Osteopetrosis of metaphysis		1.30375
Abnormal morphology of cup-shaped ear		1.30375
Incorporation of C18:2 fatty acid		1.30375
Excretion of deoxycytidine		1.30375
Arrest in G1/G2 phase of breast cancer cell lines		1.30375
Biosynthesis of NADP		1.30375
Fibrosis of exocrine region of pancreas		1.30375
Disappearance of actin stress fibers		1.30375
Developmental delay of sternum		1.30375
Atypical ductal breast hyperplasia		1.30375
Macropinocytosis by tumor cell lines		1.30375
Neuroaxonal dystrophy of optic nerve		1.30375
Exit from cell cycle progression of Schwann cells		1.30375
Formation of first polar body		1.30375
Metabolite regeneration of NADPH		1.30375
Disruption of lysosome		1.30375
Damage of endothelial barrier		1.30375
Expansion of chondrocytes		1.30375
Exocytosis of GLUT4 vesicles		1.30375
Accumulation of 8,9-epoxyeicosatrienoic acid		1.30375
Accumulation of immature secretory granules		1.30375
Accumulation of docosahexaenoic acid		1.30375
Delay in initiation of hyperplasia of stroma		1.30375
Biosynthesis of protoporphyrinogen		1.30375
Exit from cell cycle progression of radial glial cells		1.30375
Mass of brain tissue		1.30375
Arrest in endoreduplication of DNA		1.30375
Inflammation of exocrine region of pancreas		1.30375
Hypoplasia of ganglionic eminences		1.30375
Acidification of intercellular junctions		1.30375
Fusion of mitochondrial inner membrane		1.30375
Engulfment of embryonic stem cells		1.30375
Lymphopoiesis of CD4+ T-lymphocytes		1.30375
Affinity maturation of germinal center B lymphocytes		1.30375
Delay in initiation of maturation of nephron		1.30375
Lymphopoiesis of CD8+ T lymphocyte		1.30375
Binding of phagosomes		1.30375
Accumulation of M1-like macrophages		1.30375
Excretion of thymidine		1.30375
Binding of extracellular matrix in smooth muscle cells		1.30375
Distribution of chromatin		1.30375
Metastatic endometrial adenocarcinoma		1.30375
Disorganization of marginal zone		1.30375
Hyperplasia of placenta		1.30375
Polarity of acinar gland cells		1.30375
Edema of spinal cord		1.30375
Entrance of human herpesvirus 1		1.30375
Autointegration of DNA		1.30375
Hydrolysis of D-glucose		1.30375
Formation of tubulostromal ovarian tumor		1.30375
Formation of exosomes		1.30375
Antagonization of T lymphocytes		1.30375
Formation of tau filament		1.30375
Hyperphosphorylation of protein		1.30375
Degradation of intermediate filaments		1.30375
Development of esophageal squamous cell carcinoma		1.30375
Accumulation of 5-hydroxytryptamine		1.30375
Accumulation of 11,12-epoxyeicosatrienoic acid		1.30375
Contraction of anterior tibial muscle		1.30375
Experimental autoimmune arthritis		1.30375
Colony formation of kidney cell lines		1.30375
Morphology of CA1 neuron		1.30375
Paired-pulse facilitation of nerve ending		1.30375
Invasion of pancreatic neuroendocrine tumor cells		1.30375
Atresia of mitral valve		1.30375
Arborization of Purkinje cells		1.30375
Loss of phosphatidylinositol 4,5-diphosphate		1.30375
Accumulation of leukotriene E4		1.30375
Patterning of vitelline vessel		1.30375
Deterioration of basement membrane		1.30375
Disruption of astral microtubules		1.30375
Apoptosis of primary spermatocytes		1.30375
Incorporation of stearic acid		1.30375
Asymmetric division of skeletal muscle satellite cells		1.30375
Fragmentation of heterochromatin		1.30375
Neurogenesis of cortical neurons		1.30375
Differentiation of labyrinthine trophoblast cells		1.30375
Attachment of B lymphocytes		1.30375
Disorganization of seminiferous epithelium		1.30375
Autophagic cell death of Purkinje cells		1.30375
Brachycephaly		1.30375
Biosynthesis of 10-formyltetrahydrofolic acid		1.30375
Dysfunction of TREG cells		1.30375
Opening of junctional complexes		1.30375
Degeneration of glial cell projections		1.30375
Mild chronic diarrhea		1.30375
Attachment of T lymphocytes		1.30375
Movement of B lymphoblasts		1.30375
Keratinization of secretory epithelium		1.30375
Muscular dystrophy of cardiac muscle		1.30375
Maintenance of focal adhesions		1.30375
PH of intracellular space		1.30375
Expansion of epicardium		1.30375
Discharge of cochlear nerve		1.30375
Incidence of pathological cyst		1.30375
Apoptosis of neuroblastoma cells		1.30375
Formation of telencephalic vesicle		1.30375
Accumulation of bile salt		1.30375
G0 phase of hematopoietic stem cells		1.30375
Dysplasia of small intestine		1.30375
Elimination of acetaldehyde		1.30375
Angiosarcoma in limb		1.30375
Expansion of dopaminergic progenitor cells		1.30375
Delay in initiation of differentiation of mesenchymal cells		1.30375
Mild astrocytosis		1.30375
Hydrolysis of sn-glycero-3-phosphocholine		1.30375
Association of membrane rafts		1.30375
Contact growth inhibition of acute promyelocytic leukemia cells		1.30375
Cell cycle progression of invariant natural killer T cells		1.30375
Arrest in G2 phase of epithelial cell lines		1.30375
Flexor reflex of spinal cord		1.30375
Cystadenoma in kidney		1.30375
Accumulation of succinic acid		1.30375
Double-stranded DNA break repair of heterochromatin		1.30375
Cell saturation density of embryonic cells		1.30375
Arrest in G0/G1 phase transition of gonadal cell lines		1.30375
Asphyxiation		1.30375
Fusion of transport vesicles		1.30375
Paralysis of hind leg		1.30375
Hypoglycemic shock		1.30375
Concentration of hydrogen peroxide		1.30375
Formation of nuclear envelope		1.30375
Development of chorioallantoic placenta		1.30375
Organization of cell-cell adherens junctions		1.30375
Differentiation of BMMC cells		1.30375
Delay in cell death of cortical neurons		1.30375
Exit from cell cycle progression of dopaminergic progenitor cells		1.30375
Onset of tumorigenesis of hematological system tumor		1.30375
Contraction of ileum		1.30375
Differentiation of inner pillar cells		1.30375
Induction of mesoderm		1.30375
Antiviral response of conventional dendritic cells		1.30375
Hyperglucagonemia		1.30375
Excretion of deoxyuridine		1.30375
Metabolism of snoRNA		1.30375
Hyperproinsulinemia		1.30375
Catabolism of D-glucuronic acid		1.30375
Accumulation of microvascular endothelial cells		1.30375
Degradation of lysophosphatidylcholine		1.30375
Invasion by astrocyte precursor cells		1.30375
Mild disrupted blood brain barrier		1.30375
Polarity of cortical neurons		1.30375
Maturation of adipose mesenchymal stem cells		1.30375
Development of serous cystadenoma		1.30375
Mechanotransduction of fibroblast cell lines		1.30375
Onset of nephrosis		1.30375
Coronary flow rate of heart		1.30375
Ferroptosis of pulmonary fibroblasts		1.30375
Polarity of neural precursor cells		1.30375
Incorporation of myristic acid		1.30375
Interferon gamma response of lymph node cells		1.30375
Dystrophy of soleus muscle		1.30375
Cell-cell adhesion of astrocytes		1.30375
Lack of cerebellum fissure		1.30375
Lack of cortical subplate		1.30375
Incorporation of arachidic acid		1.30375
Filling pressure of left ventricle		1.30375
Delay in initiation of formation of uterine gland		1.30375
Co-localization of F-actin		1.30375
Accumulation of bone marrow-derived dendritic cells		1.30375
Extravasation of plasma cells		1.30375
Development of plantaris muscle		1.30375
Ferroptosis of tubular cells		1.30375
Expansion of sensory progenitor cells		1.30375
Growth of cystadenoma		1.30375
Excretion of cytidine		1.30375
Permeability of myofiber		1.30375
Commitment of embryonic stem cell lines		1.30375
Abnormal morphology of foreskin of penis		1.30375
Conversion of carcinoma cell lines		1.30375
Apoptosis of neuronal hybrid cells		1.30375
Pilomatrixoma		1.30375
Invasive endometrial carcinoma		1.30375
Development of costameres		1.30375
Delay in formation of tumor cells		1.30375
Abnormal quantity of homocysteine		1.30375
Formation of hamartomatous polyp		1.30375
Development of ventral structures		1.30375
Co-localization of microtubules		1.30375
Metastasis of adenocarcinoma cells		1.30375
Depletion of cortical precursor cells		1.30375
Elimination of melanocyte stem cell		1.30375
Differentiation of transit amplifying progenitor cells		1.30375
Hypoplasia of diencephalon		1.30375
Metabolism of glyceraldehyde-3-phosphate		1.30375
Delay in initiation of hyperplasia of mucosal epithelium		1.30375
Neovascularization of epithelial tissue		1.30375
Long term synaptic depression of mossy fiber synapse		1.30375
Maturation of CD8 positive single positive thymocytes		1.30375
Delay in initiation of calcium response of cardiomyocytes		1.30375
Disinhibited behavior		1.30375
Cell viability of Lewis lung carcinoma cells		1.30375
Metabolism of GDP-D-mannose		1.30375
Cell quality of sperm		1.30375
Incorporation of C16:1 fatty acid		1.30375
Oxidative stress response of neuroblastoma cells		1.30375
Fragmentation of vesicles		1.30375
Onset of tumorigenesis of fibrosarcoma		1.30375
Development of RTN3 immunoreactive dystrophic neurite		1.30375
Morphology of lens capsule		1.30375
Abnormal morphology of prickle cells		1.30375
Delay in cytokinesis		1.30375
Placental insufficiency		1.30375
Activation of exosomes		1.30375
Apoptosis of skin cancer cell lines		1.30375
Hyperplasia of delta islet cells		1.30375
Delay in alignment of chromosomes		1.30375
Development of hair placode		1.30375
Gliogenesis of radial glial cells in thoracic neural tube		1.30375
Arrest in G1 phase of granulosa cells		1.30375
Developmental delay of hard palate		1.30375
Development of pigment cells		1.30375
Generation of adenoma		1.30375
Cleavage of 3-ketopristanoyl-coenzyme A		1.30375
Adrenal cortex adenoma		1.30375
Epithelial-mesenchymal transition of extraembryonic ectoderm		1.30375
Opening of neuropore		1.30375
Differentiation of hair follicle keratinocytes		1.30375
Inactivation of synapse		1.30375
Entry into G2/M phase		1.30375
Bleeding of cerebral hemisphere		1.30375
Formation of cardiac loop		1.30375
Action potential of CA1 neuron		1.30375
Consumption of NADPH		1.30375
Attachment of spermatids		1.30375
Elimination of melanoblasts		1.30375
Incorporation of phosphatidylinositol		1.30375
Inflammation of peripheral lymph node		1.30375
Penetration of microtubules		1.30375
Morphology of thymic cortical epitheliial cells		1.30375
Gouty arthritis		1.30375
Metabolism of fumaric acid		1.30375
Apoptosis of left ventricle		1.30375
Long term synaptic depression of dentate granule cells		1.30375
Arrest in G2 phase of hepatoma cell lines		1.30375
Assembly of kinetochores		1.30375
Differentiation of peritoneal mast cells		1.30375
NETosis of peripheral blood neutrophils		1.30375
Dysplasia of right ventricle		1.30375
Formation of mammary primordia		1.30375
Conduction of neuroglia		1.30375
Deformation of nucleus		1.30375
Attachment of blood platelets		1.30375
Enlargement of parathyroid gland		1.30375
Necrosis of pancreatic acinus		1.30375
Bilateral cystadenoma		1.30375
Lymphopoiesis of alpha-beta T lymphocytes		1.30375
Persistence of memory T lymphocytes		1.30375
Female infertility		1.30375
Delay in initiation of homologous pairing of chromosomes		1.30375
Differentiation of peritoneal cells		1.30375
Fibrosis of vessel tunica externa		1.30375
Branching of collateral branches		1.30375
Patterning of umbilical vessels		1.30375
Growth of Chlamydia trachomatis 434/Bu		1.30375
Accumulation of sphinganine		1.30375
Nitric oxide deficiency		1.30375
Hypertrophy of Schwann cells		1.30375
Arrest in S phase of hepatoma cell lines		1.30375
Parathyroid adenoma		1.30375
Exocytosis of plasma membrane		1.30375
Mitotic catastrophe of fibroblasts		1.30375
Exchange of Na+		1.30375
Contraction of mesenteric arteriolar ring		1.30375
Benign serous cystadenoma		1.30375
Accumulation of 14,15-epoxyeicosatrienoic acid		1.30375
Delay in formation of synapse		1.30375
Growth of ear cell lines		1.30375
Metabolite removal of D-glucose		1.30375
Onset of tumorigenesis of lung tumor		1.30375
Formation of oviduct		1.30375
Pathological denervation of motor endplates		1.30375
Agenesis of scapula		1.30375
Lifespan of naive T lymphocytes		1.30375
Cell abscission		1.30375
Entry into S phase of trophoblast giant cells		1.30375
Disorganization of ovarian tissue		1.30375
Onset of regression of apical ectodermal ridge		1.30375
